# Supplementary material for: Mapping human tissues with highly multiplexed RNA in situ hybridization
Source: Nat Commun. 2024 Mar 20;15:2511. doi: 10.1038/s41467-024-46437-y (PMC10954689; doi:10.1038/s41467-024-46437-y)
Supplement: Supplementary file 6 — Supplementary Data 2 [file 41467_2024_46437_MOESM6_ESM.xlsx]

## Sheet: padlock probes
probe name (genename_barcode_integer)	sequence (AP1V7_arm1_dc1_rcaPrimer_dc2_dc3_arm2_AP2V7)
EPHX4_230100_1	GCAAGATTCTCGTCGAGTCGCCTGATGCTCACGCTCCGTATCGGTAGTCGCAACGCAAAAAACTTCAGCTTCCCGATATCCGCTGGTTCGGGCGTACCTAACGAATTGTCCGCGCTCTACGACTGCGGGATTGCCTGCCCGATCCGAGATGTGCCTTACA
EPHX4_230100_2	GCAAGATTCTCGTCGAGTCCCTGCTCTTCTGGTCCCTCGTATCGGTAGTCGCAACGCAAAACTTCAGCTTCCCGATATCCGCTGGTTCGGGCGTACCTAACGAATTGTCCGCGCTCTACGACTGATGCTCACGCTCCGGTGATCCGAGATGTGCCTTACA
EPHX4_230100_3	GCAAGATTCTCGTCGAGTTGCGCCTCCATCCACCTGCGTATCGGTAGTCGCAACGCAAAACTTCAGCTTCCCGATATCCGGAATTGTCCGCGCTCTACGACTGGTTCGGGCGTACCTAACTCTACTGCTACTGCGGGCTCGATCCGAGATGTGCCTTACA
EPHX4_230100_4	GCAAGATTCTCGTCGAGTCCTGCTCAAACTTTTGTGGAGCCGTATCGGTAGTCGCAACGCAACTTCAGCTTCCCGATATCCGCTGGTTCGGGCGTACCTAACGAATTGTCCGCGCTCTACGAGCTCTGCGCCTCCATCCAGATCCGAGATGTGCCTTACA
EPHX4_230100_5	GCAAGATTCTCGTCGAGTGCTGCTGGAGAAAGAGGCGTATCGGTAGTCGCAACGCAACTTCAGCTTCCCGATATCCGCTGGTTCGGGCGTACCTAACGAATTGTCCGCGCTCTACGACAGGGTTAAGATTTCACTATGTTGATCCGAGATGTGCCTTACA
EPHX4_230100_6	GCAAGATTCTCGTCGAGTAAACCACTTATGCTGCTGCTTCGTATCGGTAGTCGCAACGCAACTTCAGCTTCCCGATATCCGCTGGTTCGGGCGTACCTAACGAATTGTCCGCGCTCTACGATGCTGCTGGAGAAAGAGGCGATCCGAGATGTGCCTTACA
EPHX4_230100_7	GCAAGATTCTCGTCGAGTTTTGAGAGGTTATGGAGAAACACGTATCGGTAGTCGCAACGCAACTTCAGCTTCCCGATATCCGGAATTGTCCGCGCTCTACGACTGGTTCGGGCGTACCTAACTCGAGTTGTAGCACTGGAGATCCGAGATGTGCCTTACA
EPHX4_230100_8	GCAAGATTCTCGTCGAGTTCCCATTCATCGACAGAATTCGTATCGGTAGTCGCAACGCAACTTCAGCTTCCCGATATCCGCTGGTTCGGGCGTACCTAACGAATTGTCCGCGCTCTACGAGGTTATGGAGAAACAGATGCGATCCGAGATGTGCCTTACA
EPHX4_230100_9	GCAAGATTCTCGTCGAGTTTCTTGGGAGGATGCATCGTATCGGTAGTCGCAACGCAACTTCAGCTTCCCGATATCCGCTGGTTCGGGCGTACCTAACGAATTGTCCGCGCTCTACGAAAATTGTGAATCAATGACTTCTTGATCCGAGATGTGCCTTACA
EPHX4_230100_10	GCAAGATTCTCGTCGAGTTATTCCATCTACCCAAATTATCTCGTATCGGTAGTCGCAACGCAACTTCAGCTTCCCGATATCCGCTGGTTCGGGCGTACCTAACGAATTGTCCGCGCTCTACGATTTCTTGGGAGGATGCAGATCCGAGATGTGCCTTACA
EPHX4_230100_11	GCAAGATTCTCGTCGAGTTTCTGTCTACCAGCCAAGAACGTATCGGTAGTCGCAACGCAACTTCAGCTTCCCGATATCCGCTGGTTCGGGCGTACCTAACGAATTGTCCGCGCTCTACGATGATGCATCTAGAGCAACTAGATCCGAGATGTGCCTTACA
EPHX4_230100_12	GCAAGATTCTCGTCGAGTCTGGCTTCTCTCTGTGAGTTGGCGTATCGGTAGTCGCAACGCAACTTCAGCTTCCCGATATCCGCTGGTTCGGGCGTACCTAACGAATTGTCCGCGCTCTACGACTGCAGGTCCAGCTGGGAGATCCGAGATGTGCCTTACA
EPHX4_230100_13	GCAAGATTCTCGTCGAGTAATTGCCATCTGTTATCCTGACGTATCGGTAGTCGCAACGCAACTTCAGCTTCCCGATATCCGCTGGTTCGGGCGTACCTAACGAATTGTCCGCGCTCTACGAGGGGCATGATTGCTTGGCTGATCCGAGATGTGCCTTACA
EPHX4_230100_14	GCAAGATTCTCGTCGAGTAATGGTGATGAAGCTTATTGTCGTATCGGTAGTCGCAACGCAACTTCAGCTTCCCGATATCCGCTGGTTCGGGCGTACCTAACGAATTGTCCGCGCTCTACGATTGCCATCTGTTATCCTGAGATCCGAGATGTGCCTTACA
EPHX4_230100_15	GCAAGATTCTCGTCGAGTAGCTGTTGAAATCCAGTTATTATCGTATCGGTAGTCGCAACGCAACTTCAGCTTCCCGATATCCGCTGGTTCGGGCGTACCTAACGAATTGTCCGCGCTCTACGATTTACGACACCCTGCTCGATCCGAGATGTGCCTTACA
EPHX4_230100_16	GCAAGATTCTCGTCGAGTATTGGAAGAAAAGGATGCCAATCGTATCGGTAGTCGCAACGCAACTTCAGCTTCCCGATATCCGCTGGTTCGGGCGTACCTAACGAATTGTCCGCGCTCTACGAACCAGTCACAGCACTGGCGATCCGAGATGTGCCTTACA
EPHX4_230100_17	GCAAGATTCTCGTCGAGTTAAGTGGCCCAATTAACCATTACGTATCGGTAGTCGCAACGCAACTTCAGCTTCCCGATATCCGCTGGTTCGGGCGTACCTAACGAATTGTCCGCGCTCTACGATTTCTCAGCCTGGAGCATGATCCGAGATGTGCCTTACA
EPHX4_230100_18	GCAAGATTCTCGTCGAGTCACATGGTGACCACTCCAACACCGTATCGGTAGTCGCAACGCAACTTCAGCTTCCCGATATCCGCTGGTTCGGGCGTACCTAACGAATTGTCCGCGCTCTACGATGCCTGCCTCTCAAACATGATCCGAGATGTGCCTTACA
EPHX4_230100_19	GCAAGATTCTCGTCGAGTACTACTGTGGGGAGAGAATGACGTATCGGTAGTCGCAACGCAACTTCAGCTTCCCGATATCCGCTGGTTCGGGCGTACCTAACGAATTGTCCGCGCTCTACGATGGTGACCACTCCAACACTGATCCGAGATGTGCCTTACA
EPHX4_230100_20	GCAAGATTCTCGTCGAGTTTCATGGAGGTTGAGATGGCCGTATCGGTAGTCGCAACGCAACTTCAGCTTCCCGATATCCGCTGGTTCGGGCGTACCTAACGAATTGTCCGCGCTCTACGATGTGGGGAGAGAATGACGCAGATCCGAGATGTGCCTTACA
EPHX4_230100_21	GCAAGATTCTCGTCGAGTGCCAGTCATTGGCTTCACGTATCGGTAGTCGCAACGCAACTTCAGCTTCCCGATATCCGGAATTGTCCGCGCTCTACGACTGGTTCGGGCGTACCTAACTCAGGCTAACTATTTTGTCAGAAGATCCGAGATGTGCCTTACA
EPHX4_230100_22	GCAAGATTCTCGTCGAGTAGACCAACCTGACATAGTGACGTATCGGTAGTCGCAACGCAACTTCAGCTTCCCGATATCCGCTGGTTCGGGCGTACCTAACGAATTGTCCGCGCTCTACGAGCCAGTCATTGGCTTCAGCAGATCCGAGATGTGCCTTACA
EPHX4_230100_23	GCAAGATTCTCGTCGAGTGACAAGCATCTGCCTTAAACGTATCGGTAGTCGCAACGCAACTTCAGCTTCCCGATATCCGGAATTGTCCGCGCTCTACGACTGGTTCGGGCGTACCTAACTCTTCTGGTGTATTTTGCACAGATCCGAGATGTGCCTTACA
PCP4L1_210002_1	GCAAGATTCTCGTCGAGTACCAGAGCAGCGGCTCTCCGTATCGGTAGTCGCAACGCAAAAAAACTTCAGCTTCCCGATATCCGTCTTGCGTGCGATACGGAGTACGTCTGCGTACCGGCTTAGGAATCCCGGGTGCCAGCGATCCGAGATGTGCCTTACA
PCP4L1_210002_2	GCAAGATTCTCGTCGAGTCCGCACTAACTCTCCTCTCCTGCGTATCGGTAGTCGCAACGCAACTTCAGCTTCCCGATATCCGTCTTGCGTGCGATACGGAGTACGTCTGCGTACCGGCTTAGCACCAGAGCAGCGGCTCTGATCCGAGATGTGCCTTACA
PCP4L1_210002_3	GCAAGATTCTCGTCGAGTGCAGAGCCCGGCAACTTTCGTATCGGTAGTCGCAACGCAAAACTTCAGCTTCCCGATATCCGTCTTGCGTGCGATACGGAGTACGTCTGCGTACCGGCTTAGGGTCAGCTGTAACCCCTGCCGATCCGAGATGTGCCTTACA
PCP4L1_210002_4	GCAAGATTCTCGTCGAGTAGCTGGCCAAGAGGAAAAAGCGTATCGGTAGTCGCAACGCAAAACTTCAGCTTCCCGATATCCGTCTTGCGTGCGATACGGAGTACGTCTGCGTACCGGCTTAGCCCAGCAACCAACCAGGCGATCCGAGATGTGCCTTACA
PCP4L1_210002_5	GCAAGATTCTCGTCGAGTAGGCTGCCCTTGCTATTCACGTATCGGTAGTCGCAACGCAACTTCAGCTTCCCGATATCCGTCTTGCGTGCGATACGGAGTACGTCTGCGTACCGGCTTAGTGACAGCACCAGAAACAGAGAGATCCGAGATGTGCCTTACA
PCP4L1_210002_6	GCAAGATTCTCGTCGAGTTCACCTTCACCTTCATGCTGGTCGTATCGGTAGTCGCAACGCAACTTCAGCTTCCCGATATCCGTCTTGCGTGCGATACGGAGTACGTCTGCGTACCGGCTTAGAATGGCCAGGCTTGCCCTGATCCGAGATGTGCCTTACA
PCP4L1_210002_7	GCAAGATTCTCGTCGAGTTTCTCCACACCCATGTATCTTCGTATCGGTAGTCGCAACGCAACTTCAGCTTCCCGATATCCGTCTTGCGTGCGATACGGAGTACGTCTGCGTACCGGCTTAGGCTGGTCCCTTCTCTCCCCGATCCGAGATGTGCCTTACA
PCP4L1_210002_8	GCAAGATTCTCGTCGAGTTTCCTTGAGGCAAGTTCAACCCGTATCGGTAGTCGCAACGCAACTTCAGCTTCCCGATATCCGTCTTGCGTGCGATACGGAGTACGTCTGCGTACCGGCTTAGTCCCTTGTCCCTCTAGCCTGATCCGAGATGTGCCTTACA
PCP4L1_210002_9	GCAAGATTCTCGTCGAGTTTATATACTCTTGTATCTGGCCCGTATCGGTAGTCGCAACGCAACTTCAGCTTCCCGATATCCGTCTTGCGTGCGATACGGAGTACGTCTGCGTACCGGCTTAGTTGAGGCAAGTTCAACCTGATCCGAGATGTGCCTTACA
PCP4L1_210002_10	GCAAGATTCTCGTCGAGTATCACAGAAGTAGAGGCACAAGACGTATCGGTAGTCGCAACGCAACTTCAGCTTCCCGATATCCGTCTTGCGTGCGATACGGAGTACGTCTGCGTACCGGCTTAGTCTGGCCCCCTCAAGCCGATCCGAGATGTGCCTTACA
PCP4L1_210002_11	GCAAGATTCTCGTCGAGTAAGATGAAGACTTCAATCAGCCGTATCGGTAGTCGCAACGCAACTTCAGCTTCCCGATATCCGTCTTGCGTGCGATACGGAGTACGTCTGCGTACCGGCTTAGAGGCACAAGAGAGGTGGAGGATCCGAGATGTGCCTTACA
PCP4L1_210002_12	GCAAGATTCTCGTCGAGTAGTCTAAGGGTGGAACAATTCGTATCGGTAGTCGCAACGCAACTTCAGCTTCCCGATATCCGTCTTGCGTGCGATACGGAGTACGTCTGCGTACCGGCTTAGGACTTCAATCAGCAGTCACTGATCCGAGATGTGCCTTACA
PCP4L1_210002_13	GCAAGATTCTCGTCGAGTAACAAGAGGCTTCGAGGCTGACGTATCGGTAGTCGCAACGCAAACTTCAGCTTCCCGATATCCGTCTTGCGTGCGATACGGAGTACGTCTGCGTACCGGCTTAGGCCTGCCCTGTAGGGCTAGATCCGAGATGTGCCTTACA
PCP4L1_210002_14	GCAAGATTCTCGTCGAGTAGGCTTTCAGAGTAGGGTGCGTATCGGTAGTCGCAACGCAACTTCAGCTTCCCGATATCCGTCTTGCGTGCGATACGGAGTACGTCTGCGTACCGGCTTAGAACAATGTGGGAAGGAGGGGAGATCCGAGATGTGCCTTACA
PCP4L1_210002_15	GCAAGATTCTCGTCGAGTTATGCACTGTTCTGCTAGTTACCGTATCGGTAGTCGCAACGCAACTTCAGCTTCCCGATATCCGTCTTGCGTGCGATACGGAGTACGTCTGCGTACCGGCTTAGGTGCCTGAGGGTGGGACAGATCCGAGATGTGCCTTACA
PCP4L1_210002_16	GCAAGATTCTCGTCGAGTCGGCATTCACACTTTAGGTAACGTATCGGTAGTCGCAACGCAACTTCAGCTTCCCGATATCCGTCTTGCGTGCGATACGGAGTACGTCTGCGTACCGGCTTAGTGCACTGTTCTGCTAGTTAGATCCGAGATGTGCCTTACA
PCP4L1_210002_17	GCAAGATTCTCGTCGAGTTTTCCCCCTAGGCAGACCTAAATCGTATCGGTAGTCGCAACGCAACTTCAGCTTCCCGATATCCGTCTTGCGTGCGATACGGAGTACGTCTGCGTACCGGCTTAGGGGGACTGGAGCCTCGTGATCCGAGATGTGCCTTACA
PCP4L1_210002_18	GCAAGATTCTCGTCGAGTAAATCAAGCAGCTTACCACAATACGTATCGGTAGTCGCAACGCAACTTCAGCTTCCCGATATCCGTCTTGCGTGCGATACGGAGTACGTCTGCGTACCGGCTTAGTCCCCCTAGGCAGACCTGATCCGAGATGTGCCTTACA
PCP4L1_210002_19	GCAAGATTCTCGTCGAGTAGTAGATTAGTTCCAAGGAAGGCGTATCGGTAGTCGCAACGCAACTTCAGCTTCCCGATATCCGTCTTGCGTGCGATACGGAGTACGTCTGCGTACCGGCTTAGCCACAATAGTGCATGCTGGATCCGAGATGTGCCTTACA
PCP4L1_210002_20	GCAAGATTCTCGTCGAGTTCAAGGAAAAGCCTCCCTCCGTATCGGTAGTCGCAACGCAACTTCAGCTTCCCGATATCCGTCTTGCGTGCGATACGGAGTACGTCTGCGTACCGGCTTAGAGGGAGACTGGAATGCTGGTGGATCCGAGATGTGCCTTACA
PCP4L1_210002_21	GCAAGATTCTCGTCGAGTTCTAGTCTAAGACCATAACGGCGTATCGGTAGTCGCAACGCAACTTCAGCTTCCCGATATCCGTCTTGCGTGCGATACGGAGTACGTCTGCGTACCGGCTTAGGGAAAAGCCTCCCTCATCAGATCCGAGATGTGCCTTACA
PCP4L1_210002_22	GCAAGATTCTCGTCGAGTAGAAGCATAAGAGGTTCCAGCGTATCGGTAGTCGCAACGCAACTTCAGCTTCCCGATATCCGTCTTGCGTGCGATACGGAGTACGTCTGCGTACCGGCTTAGAGTCTAAGACCATAACGGGCGATCCGAGATGTGCCTTACA
PCP4L1_210002_23	GCAAGATTCTCGTCGAGTAATGAGAAGTAGGGCACATACGTATCGGTAGTCGCAACGCAACTTCAGCTTCCCGATATCCGTCTTGCGTGCGATACGGAGTACGTCTGCGTACCGGCTTAGAGGTTCCAGGGCCATAGGAGGATCCGAGATGTGCCTTACA
PCP4L1_210002_24	GCAAGATTCTCGTCGAGTAGAAAAGTGAAGAAGGGGGACGTATCGGTAGTCGCAACGCAACTTCAGCTTCCCGATATCCGTCTTGCGTGCGATACGGAGTACGTCTGCGTACCGGCTTAGAGGGCACATATAGGGAGGAAGATCCGAGATGTGCCTTACA
PCP4L1_210002_25	GCAAGATTCTCGTCGAGTTTTTTACTGCTGGGAAAAGTCGTATCGGTAGTCGCAACGCAACTTCAGCTTCCCGATATCCGTCTTGCGTGCGATACGGAGTACGTCTGCGTACCGGCTTAGAAGGGGGAAATCTCTGAATTGATCCGAGATGTGCCTTACA
PCP4L1_210002_26	GCAAGATTCTCGTCGAGTCATGAAGGATGCTTGGGGCCGTATCGGTAGTCGCAACGCAACTTCAGCTTCCCGATATCCGTCTTGCGTGCGATACGGAGTACGTCTGCGTACCGGCTTAGACTGCTGGGAAAAGTGTACTAGATCCGAGATGTGCCTTACA
PCP4L1_210002_27	GCAAGATTCTCGTCGAGTAACCCTCCAAGTCTAACCATCCGTATCGGTAGTCGCAACGCAACTTCAGCTTCCCGATATCCGTCTTGCGTGCGATACGGAGTACGTCTGCGTACCGGCTTAGTGCTAACCTGCTCACCGCTGATCCGAGATGTGCCTTACA
PCP4L1_210002_28	GCAAGATTCTCGTCGAGTACACAAACCAAGTGACTCCCGTATCGGTAGTCGCAACGCAAACTTCAGCTTCCCGATATCCGTCTTGCGTGCGATACGGAGTACGTCTGCGTACCGGCTTAGTCTAACCATCCCCAGAGGCCGATCCGAGATGTGCCTTACA
PCP4L1_210002_29	GCAAGATTCTCGTCGAGTAGTTCCCATTTGCCCCACCGTATCGGTAGTCGCAACGCAACTTCAGCTTCCCGATATCCGTCTTGCGTGCGATACGGAGTACGTCTGCGTACCGGCTTAGACACAAACCAAGTGACTCCTGTGATCCGAGATGTGCCTTACA
PCP4L1_210002_30	GCAAGATTCTCGTCGAGTAAAAGTGGAATAGCCACTCCCGTATCGGTAGTCGCAACGCAACTTCAGCTTCCCGATATCCGTCTTGCGTGCGATACGGAGTACGTCTGCGTACCGGCTTAGCCCCACTATGGAGTCAGGGCGATCCGAGATGTGCCTTACA
PCP4L1_210002_31	GCAAGATTCTCGTCGAGTAATGGGGTCATTTAACCTCTACGTATCGGTAGTCGCAACGCAACTTCAGCTTCCCGATATCCGTCTTGCGTGCGATACGGAGTACGTCTGCGTACCGGCTTAGAACAATAAACCACCCCACAGATCCGAGATGTGCCTTACA
LINC00970_211000_1	GCAAGATTCTCGTCGAGTTTCAAAAATCGTATTGACCAAGCGTATCGGTAGTCGCAACGCAACTTCAGCTTCCCGATATCCGTCTTGCGTGCGATACGGAGTAGAACTTGCGCGGATACACGTGGGGATAGTTTGTCACGGATCCGAGATGTGCCTTACA
LINC00970_211000_2	GCAAGATTCTCGTCGAGTTAGAGCAAAGAAAATGGGGCGTATCGGTAGTCGCAACGCAACTTCAGCTTCCCGATATCCGTCTTGCGTGCGATACGGAGTAGAACTTGCGCGGATACACGGCTCTTTGTCAAGAACTCTGGGATCCGAGATGTGCCTTACA
LINC00970_211000_3	GCAAGATTCTCGTCGAGTTTATGCTCTTTGTCAAGAACTCGTATCGGTAGTCGCAACGCAACTTCAGCTTCCCGATATCCGTCTTGCGTGCGATACGGAGTAGAACTTGCGCGGATACACGCACCACCTCCAGGATTCCTGATCCGAGATGTGCCTTACA
LINC00970_211000_4	GCAAGATTCTCGTCGAGTTCAATTAATCTCACCACCTCCCGTATCGGTAGTCGCAACGCAACTTCAGCTTCCCGATATCCGTCTTGCGTGCGATACGGAGTAGAACTTGCGCGGATACACGTCTGACTCAAGTCTGTCCTGATCCGAGATGTGCCTTACA
LINC00970_211000_5	GCAAGATTCTCGTCGAGTAAGGAGCAGGTAGTGTTATCGTATCGGTAGTCGCAACGCAACTTCAGCTTCCCGATATCCGTCTTGCGTGCGATACGGAGTAGAACTTGCGCGGATACACGTTTAATCCATTTGACGCTGTGGATCCGAGATGTGCCTTACA
LINC00970_211000_6	GCAAGATTCTCGTCGAGTTTTAATCCATTTGACGCTGTCGTATCGGTAGTCGCAACGCAACTTCAGCTTCCCGATATCCGTCTTGCGTGCGATACGGAGTAGAACTTGCGCGGATACACGAGGCTGTTTGCATTATCACAGATCCGAGATGTGCCTTACA
LINC00970_211000_7	GCAAGATTCTCGTCGAGTTTCCCCACCTGATTATTGAACGTATCGGTAGTCGCAACGCAACTTCAGCTTCCCGATATCCGTCTTGCGTGCGATACGGAGTAGAACTTGCGCGGATACACGACATTGGATTCCCTGCTGGTGATCCGAGATGTGCCTTACA
LINC00970_211000_8	GCAAGATTCTCGTCGAGTTCTTCCAAGGAGATTACTGGGACGTATCGGTAGTCGCAACGCAACTTCAGCTTCCCGATATCCGTCTTGCGTGCGATACGGAGTAGAACTTGCGCGGATACACGCCCTGAGCCTGGTCAGCTGATCCGAGATGTGCCTTACA
LINC00970_211000_9	GCAAGATTCTCGTCGAGTACTACTTTATTTCCCCTGAGCCGTATCGGTAGTCGCAACGCAACTTCAGCTTCCCGATATCCGTCTTGCGTGCGATACGGAGTAGAACTTGCGCGGATACACGGGCCAATATGGACTTCTCTGATCCGAGATGTGCCTTACA
LINC00970_211000_10	GCAAGATTCTCGTCGAGTAGGCCAATATGGACTTCTCTACGTATCGGTAGTCGCAACGCAACTTCAGCTTCCCGATATCCGTCTTGCGTGCGATACGGAGTAGAACTTGCGCGGATACACGGAGCTGAAACCACAGGAAGGATCCGAGATGTGCCTTACA
LINC00970_211000_11	GCAAGATTCTCGTCGAGTTGAAAACCCCTGGCTGTTTTTCGTATCGGTAGTCGCAACGCAACTTCAGCTTCCCGATATCCGTCTTGCGTGCGATACGGAGTAGAACTTGCGCGGATACACGACGTAATTGGCCTGCCCTGGATCCGAGATGTGCCTTACA
LINC00970_211000_12	GCAAGATTCTCGTCGAGTTTTACGTAATTGGCCTGCCGTATCGGTAGTCGCAACGCAACTTCAGCTTCCCGATATCCGTCTTGCGTGCGATACGGAGTAGAACTTGCGCGGATACACGACAACACACAGTGGAGATGTGCGATCCGAGATGTGCCTTACA
LINC00970_211000_13	GCAAGATTCTCGTCGAGTTCATTATCTTAAGACAACACACACGTATCGGTAGTCGCAACGCAACTTCAGCTTCCCGATATCCGTCTTGCGTGCGATACGGAGTAGAACTTGCGCGGATACACGGCTGATGGTGAGGAGCCGATCCGAGATGTGCCTTACA
RGS10_100201_1	GCAAGATTCTCGTCGAGTTCGAGCATTTTGTAGCTTAATTGTATCGCGCTCGATTGGCAAACTTCAGCTTCCCGATATCCGTCGTACTTCGACGGCACTCAGAGTGTCGCGCAACTTAGCGTCCTTCAACACTGGACACGGATCCGAGATGTGCCTTACA
RGS10_100201_2	GCAAGATTCTCGTCGAGTTGCATGATGGCTAAGCTAATGTATCGCGCTCGATTGGCAAACTTCAGCTTCCCGATATCCGTCGTACTTCGACGGCACTCAGAGTGTCGCGCAACTTAGCGAACTGCTTCACCAGTAAATTTGATCCGAGATGTGCCTTACA
RGS10_100201_3	GCAAGATTCTCGTCGAGTTGTTTTATTAACTGCTTCACCATGTATCGCGCTCGATTGGCAAACTTCAGCTTCCCGATATCCGTCGTACTTCGACGGCACTCAGAGTGTCGCGCAACTTAGCGACCCTTCAATGGGATGTGGATCCGAGATGTGCCTTACA
RGS10_100201_4	GCAAGATTCTCGTCGAGTAACCCTTCAATGGGATGTTGTATCGCGCTCGATTGGCAAACTTCAGCTTCCCGATATCCGTCGTACTTCGACGGCACTCAGAGTGTCGCGCAACTTAGCGTTGTAAGGACTGAAATGTACAAGATCCGAGATGTGCCTTACA
RGS10_100201_5	GCAAGATTCTCGTCGAGTTCATTGCTTTGTTATTTGTAAGGTGTATCGCGCTCGATTGGCAAACTTCAGCTTCCCGATATCCGTCGTACTTCGACGGCACTCAGAGTGTCGCGCAACTTAGCGGGACCGTGCCGGGTTTAGATCCGAGATGTGCCTTACA
RGS10_100201_6	GCAAGATTCTCGTCGAGTAAGAAGCAAAGGAATTTCCTCTCTGTATCGCGCTCGATTGGCAAACTTCAGCTTCCCGATATCCGTCGTACTTCGACGGCACTCAGAGTGTCGCGCAACTTAGCGCCGGGACTGGCAGCTTTGATCCGAGATGTGCCTTACA
RGS10_100201_7	GCAAGATTCTCGTCGAGTCCCAAAAAGCCGGGACTTGTATCGCGCTCGATTGGCAAACTTCAGCTTCCCGATATCCGTCGTACTTCGACGGCACTCAGAGTGTCGCGCAACTTAGCGCCAGAATTTATAACACATGAGCCGATCCGAGATGTGCCTTACA
RGS10_100201_8	GCAAGATTCTCGTCGAGTAGCTAAAAGAGCTTCCAGAATTGTATCGCGCTCGATTGGCAAACTTCAGCTTCCCGATATCCGTCGTACTTCGACGGCACTCAGAGTGTCGCGCAACTTAGCGTGCCTGATGCTCAAACTGCGATCCGAGATGTGCCTTACA
RGS10_100201_9	GCAAGATTCTCGTCGAGTAGAGGAAGAAGATTTGCCTGATTGTATCGCGCTCGATTGGCAAACTTCAGCTTCCCGATATCCGTCGTACTTCGACGGCACTCAGAGTGTCGCGCAACTTAGCGACACAAGCGAACCGAGGAGATCCGAGATGTGCCTTACA
RGS10_100201_10	GCAAGATTCTCGTCGAGTAAGTCTGACTTGTTTTTAAAACATGTATCGCGCTCGATTGGCAAACTTCAGCTTCCCGATATCCGTCGTACTTCGACGGCACTCAGAGTGTCGCGCAACTTAGCGGCTACAGCCGCTTCTTAGATCCGAGATGTGCCTTACA
RGS10_100201_11	GCAAGATTCTCGTCGAGTGCTACAGCCGCTTCTTATGTATCGCGCTCGATTGGCAAACTTCAGCTTCCCGATATCCGTCGTACTTCGACGGCACTCAGAGTGTCGCGCAACTTAGCGCTTTAATCTCATGAAGTACGACAGATCCGAGATGTGCCTTACA
RGS10_100201_12	GCAAGATTCTCGTCGAGTAAACCATCTCATACGGCCGTGTATCGCGCTCGATTGGCAAACTTCAGCTTCCCGATATCCGTCGTACTTCGACGGCACTCAGAGTGTCGCGCAACTTAGCGACCCGATGTTAGACTCCCTGGGATCCGAGATGTGCCTTACA
RGS10_100201_13	GCAAGATTCTCGTCGAGTACACCCGATGTTAGACTCCTGTATCGCGCTCGATTGGCAAACTTCAGCTTCCCGATATCCGTCGTACTTCGACGGCACTCAGAGTGTCGCGCAACTTAGCGGGCCTGGAAGAATTTACTGAAGATCCGAGATGTGCCTTACA
RGS10_100201_14	GCAAGATTCTCGTCGAGTTCTGATGTTCCAGAAACTCCAGTGTATCGCGCTCGATTGGCAAACTTCAGCTTCCCGATATCCGTCGTACTTCGACGGCACTCAGAGTGTCGCGCAACTTAGCGCCTGGAAGAACCGCACCCGATCCGAGATGTGCCTTACA
RGS10_100201_15	GCAAGATTCTCGTCGAGTTCATCACAGGTCAACGTGGATGTATCGCGCTCGATTGGCAAACTTCAGCTTCCCGATATCCGTCGTACTTCGACGGCACTCAGAGTGTCGCGCAACTTAGCGCCTTTCTGTCCAGCAAGGCCGATCCGAGATGTGCCTTACA
RGS10_100201_16	GCAAGATTCTCGTCGAGTTTGTTTTGGCTAGCATGTTGTATCGCGCTCGATTGGCAAACTTCAGCTTCCCGATATCCGTCGTACTTCGACGGCACTCAGAGTGTCGCGCAACTTAGCGGGAATTCAGTGAAGAAAATGTTGATCCGAGATGTGCCTTACA
RGS10_100201_17	GCAAGATTCTCGTCGAGTGACCCAGAAGGCGTGAAAAGATGTATCGCGCTCGATTGGCAAACTTCAGCTTCCCGATATCCGTCGTACTTCGACGGCACTCAGAGTGTCGCGCAACTTAGCGCCTGGAGAATCTGCTGGAAGATCCGAGATGTGCCTTACA
RGS10_100201_18	GCAAGATTCTCGTCGAGTTCCCTGGAGAATCTGCTGGAAGTGTATCGCGCTCGATTGGCAAACTTCAGCTTCCCGATATCCGTCGTACTTCGACGGCACTCAGAGTGTCGCGCAACTTAGCGACAGCCAAATGGGCGGCAGATCCGAGATGTGCCTTACA
RGS10_100201_19	GCAAGATTCTCGTCGAGTATGGCAGTTCCAGCAGCAGTGTATCGCGCTCGATTGGCAAAAACTTCAGCTTCCCGATATCCGTCGTACTTCGACGGCACTCAGAGTGTCGCGCAACTTAGCGGCAGACATCCACGACAGCGGATCCGAGATGTGCCTTACA
RGS10_100201_20	GCAAGATTCTCGTCGAGTCTTTGCTTTGCAGACATCCACTGTATCGCGCTCGATTGGCAAACTTCAGCTTCCCGATATCCGTCGTACTTCGACGGCACTCAGAGTGTCGCGCAACTTAGCGGCCACATATGCAGTCTGAAGATCCGAGATGTGCCTTACA
RGS10_100201_21	GCAAGATTCTCGTCGAGTTGGACACCAGAGCATGGATGTATCGCGCTCGATTGGCAAAAACTTCAGCTTCCCGATATCCGTCGTACTTCGACGGCACTCAGAGTGTCGCGCAACTTAGCGTCTGCGTGGAACTTCTCAGGGATCCGAGATGTGCCTTACA
RGS10_100201_22	GCAAGATTCTCGTCGAGTAGTGGATTGTTGGTCTGCGTGTGTATCGCGCTCGATTGGCAAAACTTCAGCTTCCCGATATCCGTCGTACTTCGACGGCACTCAGAGTGTCGCGCAACTTAGCGAGGCGTCTCTGGGAAGGCGATCCGAGATGTGCCTTACA
RGS10_100201_23	GCAAGATTCTCGTCGAGTGCCGGCTGAGCAGGAAGTGTATCGCGCTCGATTGGCAAAAAAAACTTCAGCTTCCCGATATCCGTCGTACTTCGACGGCACTCAGAGTGTCGCGCAACTTAGCGTGTTCAACCGCGCCGTGAGATCCGAGATGTGCCTTACA
NRGN_132000_1	GCAAGATTCTCGTCGAGTCTGTTTCGGCGCGGGTCTGTATCGCGCTCGATTGGCAAAAAAACTTCAGCTTCCCGATATCCGCTGGTTCGGGCGTACCTAACCTACTTCGTCGCGTCAGACCGGACCCGAGAGCAGAGCTGGATCCGAGATGTGCCTTACA
NRGN_132000_2	GCAAGATTCTCGTCGAGTCCCCCGACACCAGCATGGTGTATCGCGCTCGATTGGCAAAAAAACTTCAGCTTCCCGATATCCGCTGGTTCGGGCGTACCTAACCTACTTCGTCGCGTCAGACCTTCGTCCCCGCAGAGGACGATCCGAGATGTGCCTTACA
NRGN_132000_3	GCAAGATTCTCGTCGAGTACGACATTCTAGACATCCCGCTGTGTATCGCGCTCGATTGGCAAACTTCAGCTTCCCGATATCCGCTGGTTCGGGCGTACCTAACCTACTTCGTCGCGTCAGACCCTGCTCCAAGCCGGACGGATCCGAGATGTGCCTTACA
NRGN_132000_4	GCAAGATTCTCGTCGAGTACATGGCGCGGAAGAAGATAAAGTGTATCGCGCTCGATTGGCAAACTTCAGCTTCCCGATATCCGCTGGTTCGGGCGTACCTAACCTACTTCGTCGCGTCAGACCGGCGAGTTTTCGGGGCCGATCCGAGATGTGCCTTACA
NRGN_132000_5	GCAAGATTCTCGTCGAGTAAAGAGCGGAGAGCGCGTGTATCGCGCTCGATTGGCAAAAAAACTTCAGCTTCCCGATATCCGCTGGTTCGGGCGTACCTAACCTACTTCGTCGCGTCAGACCACATGGCGCGGAAGAAGATGATCCGAGATGTGCCTTACA
NRGN_132000_6	GCAAGATTCTCGTCGAGTGTCCCCTTCGCAGCGACTGTATCGCGCTCGATTGGCAAAAAACTTCAGCTTCCCGATATCCGCTGGTTCGGGCGTACCTAACCTACTTCGTCGCGTCAGACCCGAGGAGAGATGGATGCCGCGATCCGAGATGTGCCTTACA
NRGN_132000_7	GCAAGATTCTCGTCGAGTCTTCCCTGCCGTGTTTGTGATGTATCGCGCTCGATTGGCAAAAACTTCAGCTTCCCGATATCCGCTGGTTCGGGCGTACCTAACCTACTTCGTCGCGTCAGACCCCCTTCGCAGCGACGAGAGATCCGAGATGTGCCTTACA
NRGN_132000_8	GCAAGATTCTCGTCGAGTAGCTACAGGAGCCCCCTGTGTATCGCGCTCGATTGGCAAAAAAAACTTCAGCTTCCCGATATCCGCTGGTTCGGGCGTACCTAACCTACTTCGTCGCGTCAGACCCTGCCCAGCAACCTGCCGATCCGAGATGTGCCTTACA
NRGN_132000_9	GCAAGATTCTCGTCGAGTTGCGTCCCAGAGACTCCCTCTGTATCGCGCTCGATTGGCAAAAACTTCAGCTTCCCGATATCCGCTGGTTCGGGCGTACCTAACCTACTTCGTCGCGTCAGACCCCAGCTACAGGAGCCCCCGATCCGAGATGTGCCTTACA
NRGN_132000_10	GCAAGATTCTCGTCGAGTTCACCCAGGCAGGCTCCTGTATCGCGCTCGATTGGCAAAAAAAACTTCAGCTTCCCGATATCCGCTGGTTCGGGCGTACCTAACCTACTTCGTCGCGTCAGACCTGCGTCCCAGAGACTCCCGATCCGAGATGTGCCTTACA
NRGN_132000_11	GCAAGATTCTCGTCGAGTTCGCGGAGTCGCTGAGTTGTATCGCGCTCGATTGGCAAAAAAAACTTCAGCTTCCCGATATCCGCTGGTTCGGGCGTACCTAACCTACTTCGTCGCGTCAGACCTCACCCAGGCAGGCTCCGGATCCGAGATGTGCCTTACA
NRGN_132000_12	GCAAGATTCTCGTCGAGTTTAGTTAGTTCTGCAGTCTAGTATGTATCGCGCTCGATTGGCAAACTTCAGCTTCCCGATATCCGCTGGTTCGGGCGTACCTAACCTACTTCGTCGCGTCAGACCGCTGAGTCCGTGCCCTTGATCCGAGATGTGCCTTACA
NRGN_132000_13	GCAAGATTCTCGTCGAGTTTTGCCCTTCCACTCCACCTGTATCGCGCTCGATTGGCAAACTTCAGCTTCCCGATATCCGCTGGTTCGGGCGTACCTAACCTACTTCGTCGCGTCAGACCTGCAGTCTAGTATGGTCCCCAGATCCGAGATGTGCCTTACA
NRGN_132000_14	GCAAGATTCTCGTCGAGTGCGCTCCCAATCTTCCTTCTTGTATCGCGCTCGATTGGCAAACTTCAGCTTCCCGATATCCGCTGGTTCGGGCGTACCTAACCTACTTCGTCGCGTCAGACCTCCACCCCACCCTAAACCATGATCCGAGATGTGCCTTACA
NRGN_132000_15	GCAAGATTCTCGTCGAGTCTTTTGCTTCTCGCCCACCTCTGTATCGCGCTCGATTGGCAAACTTCAGCTTCCCGATATCCGCTGGTTCGGGCGTACCTAACCTACTTCGTCGCGTCAGACCTGCGCTCCCAATCTTCCTTGATCCGAGATGTGCCTTACA
NRGN_132000_16	GCAAGATTCTCGTCGAGTGCATGCAGCTCTGCCTCCTGTATCGCGCTCGATTGGCAAAAAAACTTCAGCTTCCCGATATCCGCTGGTTCGGGCGTACCTAACCTACTTCGTCGCGTCAGACCCACCTCTTCCCGCACCCAGATCCGAGATGTGCCTTACA
NRGN_132000_17	GCAAGATTCTCGTCGAGTCCTCAGTGCGCTTTCCTGCTGTATCGCGCTCGATTGGCAAAAAAACTTCAGCTTCCCGATATCCGCTGGTTCGGGCGTACCTAACCTACTTCGTCGCGTCAGACCCAGCTCTGCCTCCGCAGGATCCGAGATGTGCCTTACA
NRGN_132000_18	GCAAGATTCTCGTCGAGTAAGCACACTCACTTAAAGAAAAATGTATCGCGCTCGATTGGCAAACTTCAGCTTCCCGATATCCGCTGGTTCGGGCGTACCTAACCTACTTCGTCGCGTCAGACCCGCCCTAAGCGTCACCCGATCCGAGATGTGCCTTACA
NRGN_132000_19	GCAAGATTCTCGTCGAGTAAACGAGTTCTTTCGTTCTTGTATCGCGCTCGATTGGCAAACTTCAGCTTCCCGATATCCGCTGGTTCGGGCGTACCTAACCTACTTCGTCGCGTCAGACCAAGCACACTCACTTAAAGAAAGATCCGAGATGTGCCTTACA
NRGN_132000_20	GCAAGATTCTCGTCGAGTTAAAAGGGGCGCCCTACATCTGTATCGCGCTCGATTGGCAAACTTCAGCTTCCCGATATCCGCTGGTTCGGGCGTACCTAACCTACTTCGTCGCGTCAGACCTCTTTCGTTCTGTGCGCAGCGATCCGAGATGTGCCTTACA
NRGN_132000_21	GCAAGATTCTCGTCGAGTCTCCCGCCCCAGCCTAGTGTATCGCGCTCGATTGGCAAAAAAACTTCAGCTTCCCGATATCCGCTGGTTCGGGCGTACCTAACCTACTTCGTCGCGTCAGACCGCCCTACATCTCCGTGCCAGATCCGAGATGTGCCTTACA
NRGN_132000_22	GCAAGATTCTCGTCGAGTTCGGACGACCCTTGCTCTTGTATCGCGCTCGATTGGCAAACTTCAGCTTCCCGATATCCGCTGGTTCGGGCGTACCTAACCTACTTCGTCGCGTCAGACCAGGGAAGAGGGTTGTTTTGGTTGATCCGAGATGTGCCTTACA
NRGN_132000_23	GCAAGATTCTCGTCGAGTACCGGAAGAGAAGTCCCTATCTGTATCGCGCTCGATTGGCAAACTTCAGCTTCCCGATATCCGCTGGTTCGGGCGTACCTAACCTACTTCGTCGCGTCAGACCTCGGACGACCCTTGCTCTGGATCCGAGATGTGCCTTACA
NRGN_132000_24	GCAAGATTCTCGTCGAGTTGTCACGTTCCCTCCCCTTTCTGTATCGCGCTCGATTGGCAAACTTCAGCTTCCCGATATCCGCTGGTTCGGGCGTACCTAACCTACTTCGTCGCGTCAGACCTCCCTATCCCACACCTGCCGATCCGAGATGTGCCTTACA
NRGN_132000_25	GCAAGATTCTCGTCGAGTAGCCTCTCCAGCTCTCTTGTTTATGTATCGCGCTCGATTGGCAAACTTCAGCTTCCCGATATCCGCTGGTTCGGGCGTACCTAACCTACTTCGTCGCGTCAGACCAGCGCACTGTTGAGGGCGATCCGAGATGTGCCTTACA
NRGN_132000_26	GCAAGATTCTCGTCGAGTTTATGCAAACGCCGAGCGTGTATCGCGCTCGATTGGCAAAAACTTCAGCTTCCCGATATCCGCTGGTTCGGGCGTACCTAACCTACTTCGTCGCGTCAGACCAGCCTCTCCAGCTCTCTTGTGATCCGAGATGTGCCTTACA
NRGN_132000_27	GCAAGATTCTCGTCGAGTAATGTGAACAATAAAGAGGAATGTGTATCGCGCTCGATTGGCAAACTTCAGCTTCCCGATATCCGCTGGTTCGGGCGTACCTAACCTACTTCGTCGCGTCAGACCTGACTGTGCTGGGTTGGGATCCGAGATGTGCCTTACA
PRB2_000312_1	GCAAGATTCTCGTCGAGTAGACAACAAGTCCCGAAGTTCTAACTGCGACCGTCGGCTTACAACTTCAGCTTCCCGATATCCGCGGAATACGTCGTTGACTGCACGTCTGCGTACCGGCTTAGAGGACCACCCCCACAAGGGATCCGAGATGTGCCTTACA
PRB2_000312_2	GCAAGATTCTCGTCGAGTTCCAGGAAAGCCACAAGGACAACTGCGACCGTCGGCTTACAACTTCAGCTTCCCGATATCCGCGGAATACGTCGTTGACTGCACGTCTGCGTACCGGCTTAGCCTCAAGGTCCCCCATCTCCGATCCGAGATGTGCCTTACA
PRB2_000312_3	GCAAGATTCTCGTCGAGTTGGTCCTGAAGATGTTCCTGGGAACTGCGACCGTCGGCTTACAAACTTCAGCTTCCCGATATCCGCGGAATACGTCGTTGACTGCACGTCTGCGTACCGGCTTAGCGGATGAGCGCTGTCCGGATCCGAGATGTGCCTTACA
PRB2_000312_4	GCAAGATTCTCGTCGAGTAACGATGCCAGCTCGGGAACTGCGACCGTCGGCTTACAAAAAACTTCAGCTTCCCGATATCCGCGGAATACGTCGTTGACTGCACGTCTGCGTACCGGCTTAGGAGCTGTTCGTGGTTCTGAGATCCGAGATGTGCCTTACA
PRB2_000312_5	GCAAGATTCTCGTCGAGTGCGCCAGGAGCTGTTCGAACTGCGACCGTCGGCTTACAAAAAAACTTCAGCTTCCCGATATCCGCGGAATACGTCGTTGACTGCACGTCTGCGTACCGGCTTAGCAGGGTCTGGCTCGGGTTGATCCGAGATGTGCCTTACA
PRB2_000312_6	GCAAGATTCTCGTCGAGTGGGTTGTGTGAGCCCTGCAACTGCGACCGTCGGCTTACAAAAAACTTCAGCTTCCCGATATCCGCGGAATACGTCGTTGACTGCACGTCTGCGTACCGGCTTAGGGTGCTGATGGGGCGACTGATCCGAGATGTGCCTTACA
PRB2_000312_7	GCAAGATTCTCGTCGAGTAGTGTTCCCGGGTGCTGATAACTGCGACCGTCGGCTTACAAACTTCAGCTTCCCGATATCCGCGGAATACGTCGTTGACTGCACGTCTGCGTACCGGCTTAGCCTTGTTGGCCTTGACCCCAGATCCGAGATGTGCCTTACA
PRB2_000312_8	GCAAGATTCTCGTCGAGTCTCCTTGTTGGCCTTGACCCAACTGCGACCGTCGGCTTACAACTTCAGCTTCCCGATATCCGCGGAATACGTCGTTGACTGCACGTCTGCGTACCGGCTTAGCAACCCGGGGGACCTTTCTTGATCCGAGATGTGCCTTACA
PRB2_000312_9	GCAAGATTCTCGTCGAGTGGGCGCGGGAGATTCTTGAACTGCGACCGTCGGCTTACAAAAACTTCAGCTTCCCGATATCCGCGGAATACGTCGTTGACTGCACGTCTGCGTACCGGCTTAGCTCAGGACTCCCTTGCCGAGATCCGAGATGTGCCTTACA
LINC02424_302020_1	GCAAGATTCTCGTCGAGTTAATGATTTGTGAGAAGCAGTACGCTACGGAGTACGCCACTAACTTCAGCTTCCCGATATCCGCTACTTCGTCGCGTCAGACCTACCATTCGCGTGCGATTCCTTGTGACATCACTGGTCATGATCCGAGATGTGCCTTACA
LINC02424_302020_2	GCAAGATTCTCGTCGAGTAGTTTGTGACATCACTGGTCAACGCTACGGAGTACGCCACTAACTTCAGCTTCCCGATATCCGCTACTTCGTCGCGTCAGACCTACCATTCGCGTGCGATTCCTCAGTGGCATGAACACCATGATCCGAGATGTGCCTTACA
LINC02424_302020_3	GCAAGATTCTCGTCGAGTAAATCACAAAGCAGTATATGAAGACGCTACGGAGTACGCCACTAACTTCAGCTTCCCGATATCCGCTACTTCGTCGCGTCAGACCTACCATTCGCGTGCGATTCCGTGAGTGAGCACAGGAAGATCCGAGATGTGCCTTACA
LINC02424_302020_4	GCAAGATTCTCGTCGAGTAAGAGTGAGTGAGCACAGACGCTACGGAGTACGCCACTAACTTCAGCTTCCCGATATCCGCTACTTCGTCGCGTCAGACCTACCATTCGCGTGCGATTCCAGACATTTTATGGAGAGGAAGAGATCCGAGATGTGCCTTACA
LINC02424_302020_5	GCAAGATTCTCGTCGAGTTAAAGGATGGAAAGAAAGGGACGCTACGGAGTACGCCACTAACTTCAGCTTCCCGATATCCGCTACTTCGTCGCGTCAGACCTACCATTCGCGTGCGATTCCCAAATCCAAGAGCCTGAAAAGATCCGAGATGTGCCTTACA
LINC02424_302020_6	GCAAGATTCTCGTCGAGTCAATGTCAAATCCAAGAGCCACGCTACGGAGTACGCCACTAACTTCAGCTTCCCGATATCCGCTACTTCGTCGCGTCAGACCTACCATTCGCGTGCGATTCCACTGGATGGGTTCCTAACTTGATCCGAGATGTGCCTTACA
LINC02424_302020_7	GCAAGATTCTCGTCGAGTTAAGGCTACAGATGAGAAGAACGCTACGGAGTACGCCACTAACTTCAGCTTCCCGATATCCGCTACTTCGTCGCGTCAGACCTACCATTCGCGTGCGATTCCTGGTGGAGAAGTTCAGTCTCGATCCGAGATGTGCCTTACA
LINC02424_302020_8	GCAAGATTCTCGTCGAGTTCATCTATTTTCATCTTGTCCTGACGCTACGGAGTACGCCACTAACTTCAGCTTCCCGATATCCGCTACTTCGTCGCGTCAGACCTACCATTCGCGTGCGATTCCGTTGGGGGCAGGTGCTTGATCCGAGATGTGCCTTACA
LINC02424_302020_9	GCAAGATTCTCGTCGAGTGGGGGCAGGTGCTTTCATCACGCTACGGAGTACGCCACTAAAACTTCAGCTTCCCGATATCCGCTACTTCGTCGCGTCAGACCTACCATTCGCGTGCGATTCCTCAGAACTTGGATGGGGTTGATCCGAGATGTGCCTTACA
LINC02424_302020_10	GCAAGATTCTCGTCGAGTCAGTCTCACCTGCCAGGCACGCTACGGAGTACGCCACTAACTTCAGCTTCCCGATATCCGCTACTTCGTCGCGTCAGACCTACCATTCGCGTGCGATTCCAACAGATTAGATGACCAGGCTAGATCCGAGATGTGCCTTACA
LINC02424_302020_11	GCAAGATTCTCGTCGAGTATCTTCCACTTGCCAGAGACGCTACGGAGTACGCCACTAACTTCAGCTTCCCGATATCCGCTACTTCGTCGCGTCAGACCTACCATTCGCGTGCGATTCCAGCAAATACATTCTTCCTTCCTGATCCGAGATGTGCCTTACA
LINC02424_302020_12	GCAAGATTCTCGTCGAGTAAGATAAGAAAACCCCTAGGCACGCTACGGAGTACGCCACTAACTTCAGCTTCCCGATATCCGCTACTTCGTCGCGTCAGACCTACCATTCGCGTGCGATTCCGGAGTAAGGTCAGAGACCTGATCCGAGATGTGCCTTACA
LINC02424_302020_13	GCAAGATTCTCGTCGAGTAAATTGCTTCAGACAGTTTTGACGCTACGGAGTACGCCACTAACTTCAGCTTCCCGATATCCGCTACTTCGTCGCGTCAGACCTACCATTCGCGTGCGATTCCGAGACAGAAGAGAAAGCGAGATCCGAGATGTGCCTTACA
LINC02424_302020_14	GCAAGATTCTCGTCGAGTGAGACAGAAGAGAAAGCGAACGCTACGGAGTACGCCACTAACTTCAGCTTCCCGATATCCGCTACTTCGTCGCGTCAGACCTACCATTCGCGTGCGATTCCTCCAGGTCTTTTGAAAATGATGATCCGAGATGTGCCTTACA
LINC02424_302020_15	GCAAGATTCTCGTCGAGTAATGAGTGTTCAAGGGAGATATACGCTACGGAGTACGCCACTAACTTCAGCTTCCCGATATCCGCTACTTCGTCGCGTCAGACCTACCATTCGCGTGCGATTCCAGTCAGCTCCCAGGCAGTGATCCGAGATGTGCCTTACA
LINC02424_302020_16	GCAAGATTCTCGTCGAGTGAGTCAGCTCCCAGGCAGTAACGCTACGGAGTACGCCACTAACTTCAGCTTCCCGATATCCGCTACTTCGTCGCGTCAGACCTACCATTCGCGTGCGATTCCAGAGGGAGGGAAGCAACCTTGATCCGAGATGTGCCTTACA
LINC02424_302020_17	GCAAGATTCTCGTCGAGTACTCAGAGGGAGGGAAGCAACACGCTACGGAGTACGCCACTAACTTCAGCTTCCCGATATCCGCTACTTCGTCGCGTCAGACCTACCATTCGCGTGCGATTCCTGGCACAGCACCATCACCAGATCCGAGATGTGCCTTACA
LINC02424_302020_18	GCAAGATTCTCGTCGAGTATCTGGCACAGCACCATCACACGCTACGGAGTACGCCACTAACTTCAGCTTCCCGATATCCGCTACTTCGTCGCGTCAGACCTACCATTCGCGTGCGATTCCAGCTCCCTGCTCTCAGGAGAGATCCGAGATGTGCCTTACA
TESC_103300_1	GCAAGATTCTCGTCGAGTTTCGCTGTTTTTATCTCCAATTGTATCGCGCTCGATTGGCAAACTTCAGCTTCCCGATATCCGGACGAACGGTCGAGATTTACAACTGCGACCGTCGGCTTACAGGGTATGGTATGTGGGACGATCCGAGATGTGCCTTACA
TESC_103300_2	GCAAGATTCTCGTCGAGTACCTTGTGTCTTGTAGGGTATGGTGTATCGCGCTCGATTGGCAAACTTCAGCTTCCCGATATCCGGACGAACGGTCGAGATTTACAACTGCGACCGTCGGCTTACCCAAGGCTCGTCTGCGCGATCCGAGATGTGCCTTACA
TESC_103300_3	GCAAGATTCTCGTCGAGTGCGCCGGTACATAGCCAAGTGTATCGCGCTCGATTGGCAAAAACTTCAGCTTCCCGATATCCGGACGAACGGTCGAGATTTACAACTGCGACCGTCGGCTTACCGGACAGCCTCTTCCTGCAGATCCGAGATGTGCCTTACA
TESC_103300_4	GCAAGATTCTCGTCGAGTGCACTTTGCAATGGGGCCTGTATCGCGCTCGATTGGCAAAAAACTTCAGCTTCCCGATATCCGGACGAACGGTCGAGATTTACAACTGCGACCGTCGGCTTACCCACCTCCGCGGAGAAACTGATCCGAGATGTGCCTTACA
TESC_103300_5	GCAAGATTCTCGTCGAGTTCCTTAACATGGAAACCATGGCTGTATCGCGCTCGATTGGCAAACTTCAGCTTCCCGATATCCGGACGAACGGTCGAGATTTACAACTGCGACCGTCGGCTTACCCAAGATGCACGTCCGCTGATCCGAGATGTGCCTTACA
TESC_103300_6	GCAAGATTCTCGTCGAGTATGGTCTGCGTTTCTGGAAGGTGTATCGCGCTCGATTGGCAAAACTTCAGCTTCCCGATATCCGGACGAACGGTCGAGATTTACAACTGCGACCGTCGGCTTACGCAGTGCCTTTCCCGCTTGATCCGAGATGTGCCTTACA
TESC_103300_7	GCAAGATTCTCGTCGAGTCTGCAGCCCTCCCGAGATGTATCGCGCTCGATTGGCAAAAAAAACTTCAGCTTCCCGATATCCGGACGAACGGTCGAGATTTACAACTGCGACCGTCGGCTTACGGCAGATGGTGAGCGCCCGATCCGAGATGTGCCTTACA
TESC_103300_8	GCAAGATTCTCGTCGAGTGTGTGCATGGGGCAGATGGTGTATCGCGCTCGATTGGCAAAAACTTCAGCTTCCCGATATCCGGACGAACGGTCGAGATTTACAACTGCGACCGTCGGCTTACCATGATGGAGGCGGCCAGCGATCCGAGATGTGCCTTACA
TESC_103300_9	GCAAGATTCTCGTCGAGTCCGACGGGGCCATGATGTGTATCGCGCTCGATTGGCAAAAAAACTTCAGCTTCCCGATATCCGGACGAACGGTCGAGATTTACAACTGCGACCGTCGGCTTACGAGTCCGCTCGCTCCATCGGATCCGAGATGTGCCTTACA
TESC_103300_10	GCAAGATTCTCGTCGAGTACCCTCACATCGAGAAGGAGTCTGTATCGCGCTCGATTGGCAAACTTCAGCTTCCCGATATCCGGACGAACGGTCGAGATTTACAACTGCGACCGTCGGCTTACAGGAGCTGCTGTCGGGAAGATCCGAGATGTGCCTTACA
TESC_103300_11	GCAAGATTCTCGTCGAGTCGGCCGCATCACTCTGGTGTATCGCGCTCGATTGGCAAAAACTTCAGCTTCCCGATATCCGGACGAACGGTCGAGATTTACAACTGCGACCGTCGGCTTACCATGTACGACTCGGACAGCGAGATCCGAGATGTGCCTTACA
TESC_103300_12	GCAAGATTCTCGTCGAGTGGATGTGAAACAAGGCCCTTGATGTATCGCGCTCGATTGGCAAACTTCAGCTTCCCGATATCCGGACGAACGGTCGAGATTTACAACTGCGACCGTCGGCTTACAGAAGGGGGTTGTGCGGTGATCCGAGATGTGCCTTACA
TESC_103300_13	GCAAGATTCTCGTCGAGTTCCTGGGACTAGAAGGGGGTTTGTATCGCGCTCGATTGGCAAACTTCAGCTTCCCGATATCCGGACGAACGGTCGAGATTTACAACTGCGACCGTCGGCTTACTCCTCAGCAGCTTGTGGCTGATCCGAGATGTGCCTTACA
TESC_103300_14	GCAAGATTCTCGTCGAGTATCCTAAACATTCCTCAGCAGCTTGTATCGCGCTCGATTGGCAAACTTCAGCTTCCCGATATCCGGACGAACGGTCGAGATTTACAACTGCGACCGTCGGCTTACCCGTTCCCGGCACCTTCGATCCGAGATGTGCCTTACA
TESC_103300_15	GCAAGATTCTCGTCGAGTGAGGCTGGCATTGCTGTCTCTGTATCGCGCTCGATTGGCAAAAACTTCAGCTTCCCGATATCCGGACGAACGGTCGAGATTTACAACTGCGACCGTCGGCTTACACCAGCCCTCGTCCCTGTGATCCGAGATGTGCCTTACA
TESC_103300_16	GCAAGATTCTCGTCGAGTCACCAGCCCTCGTCCCTTGTATCGCGCTCGATTGGCAAAAAAAACTTCAGCTTCCCGATATCCGGACGAACGGTCGAGATTTACAACTGCGACCGTCGGCTTACGCTTGGAGGGCTTGGGGCGATCCGAGATGTGCCTTACA
TESC_103300_17	GCAAGATTCTCGTCGAGTTGGGTGTGCATTGGCTTGGTGTATCGCGCTCGATTGGCAAAAAAACTTCAGCTTCCCGATATCCGGACGAACGGTCGAGATTTACAACTGCGACCGTCGGCTTACCCTCTGCAGCAGGAGGCGATCCGAGATGTGCCTTACA
TESC_103300_18	GCAAGATTCTCGTCGAGTGCCTCTGCAGCAGGAGGCTGTATCGCGCTCGATTGGCAAACTTCAGCTTCCCGATATCCGGACGAACGGTCGAGATTTACAACTGCGACCGTCGGCTTACCTAAGACCTCAGAACGCAAGGCGATCCGAGATGTGCCTTACA
TESC_103300_19	GCAAGATTCTCGTCGAGTGCAGCCTCCCCTAAGACCTTGTATCGCGCTCGATTGGCAAAAAACTTCAGCTTCCCGATATCCGGACGAACGGTCGAGATTTACAACTGCGACCGTCGGCTTACTCACACCTGGCCTGGGGTGATCCGAGATGTGCCTTACA
TESC_103300_20	GCAAGATTCTCGTCGAGTACTGAGTCCCCTTGCTCACACTGTATCGCGCTCGATTGGCAAACTTCAGCTTCCCGATATCCGGACGAACGGTCGAGATTTACAACTGCGACCGTCGGCTTACAAGCTGAGATGTGCGTGCCGATCCGAGATGTGCCTTACA
TESC_103300_21	GCAAGATTCTCGTCGAGTGGAGAAGCTGAGATGTGCGTGTGTATCGCGCTCGATTGGCAAAACTTCAGCTTCCCGATATCCGGACGAACGGTCGAGATTTACAACTGCGACCGTCGGCTTACGGTGGAGCTGTCCCGGAAGATCCGAGATGTGCCTTACA
TESC_103300_22	GCAAGATTCTCGTCGAGTGGAACAGGTGGAGCTGTCCTGTATCGCGCTCGATTGGCAAAAACTTCAGCTTCCCGATATCCGGACGAACGGTCGAGATTTACAACTGCGACCGTCGGCTTACTCGACACCACCATGGACGAGATCCGAGATGTGCCTTACA
TESC_103300_23	GCAAGATTCTCGTCGAGTATCGACACCACCATGGACGTGTATCGCGCTCGATTGGCAAACTTCAGCTTCCCGATATCCGGACGAACGGTCGAGATTTACAACTGCGACCGTCGGCTTACATCATGTCCTACTTCCGGCCCGATCCGAGATGTGCCTTACA
TESC_103300_24	GCAAGATTCTCGTCGAGTTTTAAATCCTGGTTCTCAGAGAATGTATCGCGCTCGATTGGCAAACTTCAGCTTCCCGATATCCGGACGAACGGTCGAGATTTACAACTGCGACCGTCGGCTTACCGGTGCCCTCACCTCCTGATCCGAGATGTGCCTTACA
TESC_103300_25	GCAAGATTCTCGTCGAGTTGCCCTCACCTCCTTTTATGTATCGCGCTCGATTGGCAAACTTCAGCTTCCCGATATCCGGACGAACGGTCGAGATTTACAACTGCGACCGTCGGCTTACGCAAAGACAGAGTGGAATCCGGGATCCGAGATGTGCCTTACA
TESC_103300_26	GCAAGATTCTCGTCGAGTCCCGGACCTGGAGCTCAATGTATCGCGCTCGATTGGCAAACTTCAGCTTCCCGATATCCGGACGAACGGTCGAGATTTACAACTGCGACCGTCGGCTTACGCAAGGAGAACTTCAACAATGTGATCCGAGATGTGCCTTACA
TESC_103300_27	GCAAGATTCTCGTCGAGTTGTGGACTGGAGACCGCGTGTATCGCGCTCGATTGGCAAAAAAACTTCAGCTTCCCGATATCCGGACGAACGGTCGAGATTTACAACTGCGACCGTCGGCTTACTCTGGCTGTGGACCAGGGGATCCGAGATGTGCCTTACA
TESC_103300_28	GCAAGATTCTCGTCGAGTACTCGGCATGGCCAGTTCTTGTATCGCGCTCGATTGGCAAAAACTTCAGCTTCCCGATATCCGGACGAACGGTCGAGATTTACAACTGCGACCGTCGGCTTACACTTGGCCCTGGGTCCTGAGATCCGAGATGTGCCTTACA
TESC_103300_29	GCAAGATTCTCGTCGAGTGACTTGGCCCTGGGTCCTTGTATCGCGCTCGATTGGCAAAAAAACTTCAGCTTCCCGATATCCGGACGAACGGTCGAGATTTACAACTGCGACCGTCGGCTTACGAGTTCAGCCGGGCTGGGGATCCGAGATGTGCCTTACA
TESC_103300_30	GCAAGATTCTCGTCGAGTGAAAGCGCTTCTCTGCCCGTGTATCGCGCTCGATTGGCAAAAAACTTCAGCTTCCCGATATCCGGACGAACGGTCGAGATTTACAACTGCGACCGTCGGCTTACCCGCAGGGAAATGGCGGAGATCCGAGATGTGCCTTACA
TESC_103300_31	GCAAGATTCTCGTCGAGTGTCTCCCGGGACCAGCAATGTATCGCGCTCGATTGGCAAAAACTTCAGCTTCCCGATATCCGGACGAACGGTCGAGATTTACAACTGCGACCGTCGGCTTACTCCTCCCCTGAGTTCGCTGAGATCCGAGATGTGCCTTACA
TESC_103300_32	GCAAGATTCTCGTCGAGTGCTCGAGGGCAAGACCGTGTATCGCGCTCGATTGGCAAAAAAAACTTCAGCTTCCCGATATCCGGACGAACGGTCGAGATTTACAACTGCGACCGTCGGCTTACGTCTGAGGAGGTGCGGGAGATCCGAGATGTGCCTTACA
LINC00609_010120_1	GCAAGATTCTCGTCGAGTAACAAATCACCTCCCTTTGTCTTGCGTGCGATACGGAGTAACTTCAGCTTCCCGATATCCGGAATTGTCCGCGCTCTACGATACCATTCGCGTGCGATTCCGACCACACACATACCCTCTCAGATCCGAGATGTGCCTTACA
LINC00609_010120_2	GCAAGATTCTCGTCGAGTTGTTCACTGTGATAATTCAGCTCTTGCGTGCGATACGGAGTAACTTCAGCTTCCCGATATCCGGAATTGTCCGCGCTCTACGATACCATTCGCGTGCGATTCCTCCCTTTGGGAAAGCAACAGATCCGAGATGTGCCTTACA
LINC00609_010120_3	GCAAGATTCTCGTCGAGTACAGCTTTGGCTGGTTTGCTTCTTGCGTGCGATACGGAGTAACTTCAGCTTCCCGATATCCGGAATTGTCCGCGCTCTACGATACCATTCGCGTGCGATTCCCAGGACCTGAGGTGGTGGGAGATCCGAGATGTGCCTTACA
LINC00609_010120_4	GCAAGATTCTCGTCGAGTTCTCCAAGGAGCTCCTGTGCTCTTGCGTGCGATACGGAGTAAACTTCAGCTTCCCGATATCCGGAATTGTCCGCGCTCTACGATACCATTCGCGTGCGATTCCGCTTTGGCTGGTTTGCTGCGATCCGAGATGTGCCTTACA
LINC00609_010120_5	GCAAGATTCTCGTCGAGTGCGGCGCAGAGTCTCCAGTCTTGCGTGCGATACGGAGTAAACTTCAGCTTCCCGATATCCGGAATTGTCCGCGCTCTACGATACCATTCGCGTGCGATTCCTTGGACAAGCATCTCTGCCCTGATCCGAGATGTGCCTTACA
LINC00609_010120_6	GCAAGATTCTCGTCGAGTACTTGCACAGTCCACACATTTTCTCTTGCGTGCGATACGGAGTAACTTCAGCTTCCCGATATCCGGAATTGTCCGCGCTCTACGATACCATTCGCGTGCGATTCCGGACCAGCAGATGGCGGGATCCGAGATGTGCCTTACA
LINC00609_010120_7	GCAAGATTCTCGTCGAGTATTTGCTACGGACAGTTTCTCTTGCGTGCGATACGGAGTAACTTCAGCTTCCCGATATCCGGAATTGTCCGCGCTCTACGATACCATTCGCGTGCGATTCCCGGGAAACTATGACAGGAACAGATCCGAGATGTGCCTTACA
LINC00609_010120_8	GCAAGATTCTCGTCGAGTACTCTCAAGACTTAGAAGCCATCTTGCGTGCGATACGGAGTAACTTCAGCTTCCCGATATCCGGAATTGTCCGCGCTCTACGATACCATTCGCGTGCGATTCCACGGACAGTTTCCACCTGTGATCCGAGATGTGCCTTACA
LINC00609_010120_9	GCAAGATTCTCGTCGAGTTCAAGTCATTTTTGCCCTCTCCCTCTTGCGTGCGATACGGAGTAACTTCAGCTTCCCGATATCCGGAATTGTCCGCGCTCTACGATACCATTCGCGTGCGATTCCGGCCCATCTCGCCCATCGATCCGAGATGTGCCTTACA
LINC00609_010120_10	GCAAGATTCTCGTCGAGTCAGAAGACTGGAAGTGGAGGTGTCTTGCGTGCGATACGGAGTAACTTCAGCTTCCCGATATCCGGAATTGTCCGCGCTCTACGATACCATTCGCGTGCGATTCCCCTCTCCCCACGTGCAGTGATCCGAGATGTGCCTTACA
LINC00609_010120_11	GCAAGATTCTCGTCGAGTAGAGCAGTTTATAAGACAATGTTCTTGCGTGCGATACGGAGTAACTTCAGCTTCCCGATATCCGGAATTGTCCGCGCTCTACGATACCATTCGCGTGCGATTCCGAGGTGTGAGCAGTAGATGATCCGAGATGTGCCTTACA
CALB2_300021_1	GCAAGATTCTCGTCGAGTGCTGACGGCGTCCCAGTTCACGCTACGGAGTACGCCACTAAAAACTTCAGCTTCCCGATATCCGTACCATTCGCGTGCGATTCCGAGTGTCGCGCAACTTAGCGTTACCTGCACCTGGCCGAGATCCGAGATGTGCCTTACA
CALB2_300021_2	GCAAGATTCTCGTCGAGTTGGAAATATGGAAGCACTTTGACACGCTACGGAGTACGCCACTAACTTCAGCTTCCCGATATCCGTACCATTCGCGTGCGATTCCGAGTGTCGCGCAACTTAGCGGACGGCGTCCCAGTTCCGATCCGAGATGTGCCTTACA
CALB2_300021_3	GCAAGATTCTCGTCGAGTAGGAAAGGCTCTGGCATGACGCTACGGAGTACGCCACTAACTTCAGCTTCCCGATATCCGTACCATTCGCGTGCGATTCCGAGTGTCGCGCAACTTAGCGTTTCCAAGAGCTGGAGAAGGCAGATCCGAGATGTGCCTTACA
CALB2_300021_4	GCAAGATTCTCGTCGAGTAAAGATGAAGGAGTTCATGCACGCTACGGAGTACGCCACTAACTTCAGCTTCCCGATATCCGTACCATTCGCGTGCGATTCCGAGTGTCGCGCAACTTAGCGAAGAGTGACAACTTTGGAGAGATCCGAGATGTGCCTTACA
CALB2_300021_5	GCAAGATTCTCGTCGAGTATGATAAAAACTCAGATGGGAAACGCTACGGAGTACGCCACTAACTTCAGCTTCCCGATATCCGTACCATTCGCGTGCGATTCCGAGTGTCGCGCAACTTAGCGAGGAGTTCATGCAGAAGTGATCCGAGATGTGCCTTACA
CALB2_300021_6	GCAAGATTCTCGTCGAGTTCCAGCGCCGAGTTTATGGAACGCTACGGAGTACGCCACTAAACTTCAGCTTCCCGATATCCGTACCATTCGCGTGCGATTCCGAGTGTCGCGCAACTTAGCGCTTCAGGCAGCACGTGGGCGATCCGAGATGTGCCTTACA
CALB2_300021_7	GCAAGATTCTCGTCGAGTACATCGAAGCCAATGAGCTCACGCTACGGAGTACGCCACTAACTTCAGCTTCCCGATATCCGTACCATTCGCGTGCGATTCCGAGTGTCGCGCAACTTAGCGCGACACAGACAGGAGTGGCTGATCCGAGATGTGCCTTACA
CALB2_300021_8	GCAAGATTCTCGTCGAGTGAAGAAGGCGAACCGGCCACGCTACGGAGTACGCCACTAAAAACTTCAGCTTCCCGATATCCGTACCATTCGCGTGCGATTCCGAGTGTCGCGCAACTTAGCGGATTCCTGTCAGACCTGCTGATCCGAGATGTGCCTTACA
CALB2_300021_9	GCAAGATTCTCGTCGAGTAGCTCCAGGAATACACCCAAACACGCTACGGAGTACGCCACTAACTTCAGCTTCCCGATATCCGTACCATTCGCGTGCGATTCCGAGTGTCGCGCAACTTAGCGGGCCGTACGATGAGCCCAGATCCGAGATGTGCCTTACA
CALB2_300021_10	GCAAGATTCTCGTCGAGTATTGGGCCTCTCAGAGATGTCACGCTACGGAGTACGCCACTAACTTCAGCTTCCCGATATCCGTACCATTCGCGTGCGATTCCGAGTGTCGCGCAACTTAGCGACTTGAACGGGGATGGCAAGATCCGAGATGTGCCTTACA
CALB2_300021_11	GCAAGATTCTCGTCGAGTAAACTTCCTGCTTAAATTTCAGACGCTACGGAGTACGCCACTAAACTTCAGCTTCCCGATATCCGTACCATTCGCGTGCGATTCCGAGTGTCGCGCAACTTAGCGCTCCTGCCTGTCCAGGAGATCCGAGATGTGCCTTACA
CALB2_300021_12	GCAAGATTCTCGTCGAGTATGAAAGGCTACCCAAAGCACGCTACGGAGTACGCCACTAACTTCAGCTTCCCGATATCCGTACCATTCGCGTGCGATTCCGAGTGTCGCGCAACTTAGCGACGCACATGAAAAGCACCACAGATCCGAGATGTGCCTTACA
CALB2_300021_13	GCAAGATTCTCGTCGAGTCCTTCCTGCCATGACTGGTTAAACGCTACGGAGTACGCCACTAACTTCAGCTTCCCGATATCCGTACCATTCGCGTGCGATTCCGAGTGTCGCGCAACTTAGCGAGCTTGCACCCACTGCCAGATCCGAGATGTGCCTTACA
CALB2_300021_14	GCAAGATTCTCGTCGAGTTAGACTCTTAGACATCCCTGACGCTACGGAGTACGCCACTAACTTCAGCTTCCCGATATCCGTACCATTCGCGTGCGATTCCGAGTGTCGCGCAACTTAGCGGCACAGAGTAATGGAGAGGCGATCCGAGATGTGCCTTACA
CALB2_300021_15	GCAAGATTCTCGTCGAGTAGGGGCCCAGGCTTTAGAGACGCTACGGAGTACGCCACTAAAAACTTCAGCTTCCCGATATCCGTACCATTCGCGTGCGATTCCGAGTGTCGCGCAACTTAGCGGGAATGGGTCGGGACAGCGATCCGAGATGTGCCTTACA
CALB2_300021_16	GCAAGATTCTCGTCGAGTCTGGGTTGACTCTGCTCCCATACGCTACGGAGTACGCCACTAACTTCAGCTTCCCGATATCCGTACCATTCGCGTGCGATTCCGAGTGTCGCGCAACTTAGCGGGGCCCAGGCTTTAGAGCTGATCCGAGATGTGCCTTACA
CALB2_300021_17	GCAAGATTCTCGTCGAGTATAGAAGCGGCTACATTGACGAACGCTACGGAGTACGCCACTAACTTCAGCTTCCCGATATCCGTACCATTCGCGTGCGATTCCGAGTGTCGCGCAACTTAGCGTCTGCTCCCATCCCCAGGGATCCGAGATGTGCCTTACA
CALB2_300021_18	GCAAGATTCTCGTCGAGTATGAGCTGGATGCCCTTTTGACGCTACGGAGTACGCCACTAACTTCAGCTTCCCGATATCCGTACCATTCGCGTGCGATTCCGAGTGTCGCGCAACTTAGCGAAGCGGCTACATTGACGAGCGATCCGAGATGTGCCTTACA
CALB2_300021_19	GCAAGATTCTCGTCGAGTTCTGTACGAGAAAAACAAAAAGACGCTACGGAGTACGCCACTAACTTCAGCTTCCCGATATCCGTACCATTCGCGTGCGATTCCGAGTGTCGCGCAACTTAGCGGGATGCCCTTTTGAAGGAGATCCGAGATGTGCCTTACA
CALB2_300021_20	GCAAGATTCTCGTCGAGTAAGAGCGTCATGTCCTTGACGCTACGGAGTACGCCACTAACTTCAGCTTCCCGATATCCGTACCATTCGCGTGCGATTCCGAGTGTCGCGCAACTTAGCGTCAACAGCTCACCAACTACAGAGATCCGAGATGTGCCTTACA
CALB2_300021_21	GCAAGATTCTCGTCGAGTCTACCGCAAGGACCTGGAGATTACGCTACGGAGTACGCCACTAACTTCAGCTTCCCGATATCCGTACCATTCGCGTGCGATTCCGAGTGTCGCGCAACTTAGCGGGCAGAGGCAGGGAAGCTGATCCGAGATGTGCCTTACA
CALB2_300021_22	GCAAGATTCTCGTCGAGTCCCCCATGTAAAGTGGGGACGACGCTACGGAGTACGCCACTAACTTCAGCTTCCCGATATCCGTACCATTCGCGTGCGATTCCGAGTGTCGCGCAACTTAGCGATTGTGCTCTGCAGCGAGCGATCCGAGATGTGCCTTACA
CALB2_300021_23	GCAAGATTCTCGTCGAGTTGCTTCTCCACCTCCCCCACGCTACGGAGTACGCCACTAAAAAACTTCAGCTTCCCGATATCCGTACCATTCGCGTGCGATTCCGAGTGTCGCGCAACTTAGCGTAAAGTGGGGACGGGGGCGATCCGAGATGTGCCTTACA
CALB2_300021_24	GCAAGATTCTCGTCGAGTTGCTTCTGCTGCCCTGATGACGCTACGGAGTACGCCACTAAAAACTTCAGCTTCCCGATATCCGTACCATTCGCGTGCGATTCCGAGTGTCGCGCAACTTAGCGTCCACCTCCCCCAAACCCGATCCGAGATGTGCCTTACA
CALB2_300021_25	GCAAGATTCTCGTCGAGTGATGCGTCTACCCAGACTCAGAACGCTACGGAGTACGCCACTAACTTCAGCTTCCCGATATCCGTACCATTCGCGTGCGATTCCGAGTGTCGCGCAACTTAGCGCCCTGCTTCTGCTGCCCTGATCCGAGATGTGCCTTACA
CALB2_300021_26	GCAAGATTCTCGTCGAGTCACCTGCCTGCAGAGCAGACGCTACGGAGTACGCCACTAAAAACTTCAGCTTCCCGATATCCGTACCATTCGCGTGCGATTCCGAGTGTCGCGCAACTTAGCGCACCCCTACAGCCTGCACAGATCCGAGATGTGCCTTACA
CALB2_300021_27	GCAAGATTCTCGTCGAGTGAGAGATAGAGGATGGGCAGCTACGCTACGGAGTACGCCACTAACTTCAGCTTCCCGATATCCGTACCATTCGCGTGCGATTCCGAGTGTCGCGCAACTTAGCGGCCTGCAGAGCAGGAAATGATCCGAGATGTGCCTTACA
CALB2_300021_28	GCAAGATTCTCGTCGAGTGCTGTCCTGAGCCCCCTACGCTACGGAGTACGCCACTAAAAAAACTTCAGCTTCCCGATATCCGTACCATTCGCGTGCGATTCCGAGTGTCGCGCAACTTAGCGAGGATGGGCAGCTGGGGGGATCCGAGATGTGCCTTACA
CALB2_300021_29	GCAAGATTCTCGTCGAGTTGGAGGGTCCCTAATTCTCTTCGACGCTACGGAGTACGCCACTAACTTCAGCTTCCCGATATCCGTACCATTCGCGTGCGATTCCGAGTGTCGCGCAACTTAGCGGGTGATGGGGGCATGGGGATCCGAGATGTGCCTTACA
CALB2_300021_30	GCAAGATTCTCGTCGAGTTGATGCATGAGCTCCCTCACGCTACGGAGTACGCCACTAACTTCAGCTTCCCGATATCCGTACCATTCGCGTGCGATTCCGAGTGTCGCGCAACTTAGCGGGGTCCCTAATTCTCTTCGCTGGATCCGAGATGTGCCTTACA
CALB2_300021_31	GCAAGATTCTCGTCGAGTTATGATTTAGGCTTCTATGTCCACGCTACGGAGTACGCCACTAACTTCAGCTTCCCGATATCCGTACCATTCGCGTGCGATTCCGAGTGTCGCGCAACTTAGCGGCATGAGCTCCCTCGCTGGATCCGAGATGTGCCTTACA
CALB2_300021_32	GCAAGATTCTCGTCGAGTCCCTCTCGCTCCCCTCTGACGCTACGGAGTACGCCACTAACTTCAGCTTCCCGATATCCGTACCATTCGCGTGCGATTCCGAGTGTCGCGCAACTTAGCGATGTCCAACAGAGTGGACTCTTGATCCGAGATGTGCCTTACA
CALB2_300021_33	GCAAGATTCTCGTCGAGTCACCCCAAACTTCCAGGTTCCACGCTACGGAGTACGCCACTAAACTTCAGCTTCCCGATATCCGTACCATTCGCGTGCGATTCCGAGTGTCGCGCAACTTAGCGGTCCCCCATGCCACCACCGATCCGAGATGTGCCTTACA
CALB2_300021_34	GCAAGATTCTCGTCGAGTCCATCCACCACCTTGCCAATACGCTACGGAGTACGCCACTAACTTCAGCTTCCCGATATCCGTACCATTCGCGTGCGATTCCGAGTGTCGCGCAACTTAGCGCCACCCCAAACTTCCAGGTTGATCCGAGATGTGCCTTACA
CALB2_300021_35	GCAAGATTCTCGTCGAGTATGGTGTAGCTGTCCTCTCAGACGCTACGGAGTACGCCACTAACTTCAGCTTCCCGATATCCGTACCATTCGCGTGCGATTCCGAGTGTCGCGCAACTTAGCGTCCATCCACCACCTTGCCAGATCCGAGATGTGCCTTACA
CALB2_300021_36	GCAAGATTCTCGTCGAGTTCTTTACTCGGCGTGCTCCTTACGCTACGGAGTACGCCACTAAACTTCAGCTTCCCGATATCCGTACCATTCGCGTGCGATTCCGAGTGTCGCGCAACTTAGCGCCCGCCCTTTCCTTGCCTGATCCGAGATGTGCCTTACA
CALB2_300021_37	GCAAGATTCTCGTCGAGTTCTCTTTGGGTTTCTTGTTTACCACGCTACGGAGTACGCCACTAACTTCAGCTTCCCGATATCCGTACCATTCGCGTGCGATTCCGAGTGTCGCGCAACTTAGCGACTCGGCGTGCTCCTTTGATCCGAGATGTGCCTTACA
CALB2_300021_38	GCAAGATTCTCGTCGAGTTGCTGTGGAAACTTACCCACGCTACGGAGTACGCCACTAACTTCAGCTTCCCGATATCCGTACCATTCGCGTGCGATTCCGAGTGTCGCGCAACTTAGCGAGACAATAAAATGGAAAGGTCCGATCCGAGATGTGCCTTACA
RIT2_002032_1	GCAAGATTCTCGTCGAGTATTTTGTCAATCAGCTGGATACTCTACCGGCAATCGCGTCAACTTCAGCTTCCCGATATCCGCTACTTCGTCGCGTCAGACCACGTCTGCGTACCGGCTTAGTGCCTTTAACAGTTGGATGGGATCCGAGATGTGCCTTACA
RIT2_002032_2	GCAAGATTCTCGTCGAGTTACCTCTTGAGATAGTTTTGTTCTACTTCGTCGCGTCAGACCAACTTCAGCTTCCCGATATCCGACTCTACCGGCAATCGCGTCACGTCTGCGTACCGGCTTAGGCAAGCTCTGCATATCTGGATCCGAGATGTGCCTTACA
RIT2_002032_3	GCAAGATTCTCGTCGAGTTAAAAGCAAGCTCTGCATCTACTTCGTCGCGTCAGACCAACTTCAGCTTCCCGATATCCGACTCTACCGGCAATCGCGTCACGTCTGCGTACCGGCTTAGTCTTTAAATATCTGCCTGTAGGGATCCGAGATGTGCCTTACA
RIT2_002032_4	GCAAGATTCTCGTCGAGTGTTCCTCACGCTCTCTGCTACTTCGTCGCGTCAGACCAACTTCAGCTTCCCGATATCCGACTCTACCGGCAATCGCGTCACGTCTGCGTACCGGCTTAGTGACATGATATCTTTGCTTTTGAGATCCGAGATGTGCCTTACA
RIT2_002032_5	GCAAGATTCTCGTCGAGTTCAAAGGTTCTTTGAAGAAGAACTACTTCGTCGCGTCAGACCAACTTCAGCTTCCCGATATCCGACTCTACCGGCAATCGCGTCACGTCTGCGTACCGGCTTAGACAGCCTGTGGAAGAAGCGATCCGAGATGTGCCTTACA
RIT2_002032_6	GCAAGATTCTCGTCGAGTTGATGGAAAAGAAACTGAAGAGCTACTTCGTCGCGTCAGACCAACTTCAGCTTCCCGATATCCGACTCTACCGGCAATCGCGTCACGTCTGCGTACCGGCTTAGAGGAGTCCATGCCATCCTGATCCGAGATGTGCCTTACA
RIT2_002032_7	GCAAGATTCTCGTCGAGTATTCGCAAGAAGGAGTCCATGCTACTTCGTCGCGTCAGACCAACTTCAGCTTCCCGATATCCGACTCTACCGGCAATCGCGTCACGTCTGCGTACCGGCTTAGTCATGGCTTAGTGAGGGAAGATCCGAGATGTGCCTTACA
RIT2_002032_8	GCAAGATTCTCGTCGAGTATTCTGTATTGATGATGCTTTTCCTACTTCGTCGCGTCAGACCAACTTCAGCTTCCCGATATCCGACTCTACCGGCAATCGCGTCACGTCTGCGTACCGGCTTAGACCTCTGCAGCCCTCAGGATCCGAGATGTGCCTTACA
RIT2_002032_9	GCAAGATTCTCGTCGAGTTGCCCAAGAATATAATTGTGGCTACTTCGTCGCGTCAGACCAACTTCAGCTTCCCGATATCCGACTCTACCGGCAATCGCGTCACGTCTGCGTACCGGCTTAGCAGAAGAAGGCTTGAGTCTGATCCGAGATGTGCCTTACA
RIT2_002032_10	GCAAGATTCTCGTCGAGTATAAAACTCCCTGCCCCAAAACCTACTTCGTCGCGTCAGACCAACTTCAGCTTCCCGATATCCGACTCTACCGGCAATCGCGTCACGTCTGCGTACCGGCTTAGGGACAGCAATGTCCACTAGATCCGAGATGTGCCTTACA
RIT2_002032_11	GCAAGATTCTCGTCGAGTTATGGCAATAATGGACAGCCTACTTCGTCGCGTCAGACCAACTTCAGCTTCCCGATATCCGACTCTACCGGCAATCGCGTCACGTCTGCGTACCGGCTTAGTTGCCCTCATTCTTAGATTTTGATCCGAGATGTGCCTTACA
RIT2_002032_12	GCAAGATTCTCGTCGAGTATCATTTGCCCTCATTCTTAGCTACTTCGTCGCGTCAGACCAACTTCAGCTTCCCGATATCCGACTCTACCGGCAATCGCGTCACGTCTGCGTACCGGCTTAGGGCATTCAAAATTGAACGCGATCCGAGATGTGCCTTACA
RIT2_002032_13	GCAAGATTCTCGTCGAGTAGAATTCTGATGGTTGAAGCCTACTTCGTCGCGTCAGACCAACTTCAGCTTCCCGATATCCGACTCTACCGGCAATCGCGTCACGTCTGCGTACCGGCTTAGCTGAAAGAGTTTGGAAGGGAGATCCGAGATGTGCCTTACA
RIT2_002032_14	GCAAGATTCTCGTCGAGTAAATTGTGTTGGCCTCCATACTACTTCGTCGCGTCAGACCAACTTCAGCTTCCCGATATCCGACTCTACCGGCAATCGCGTCACGTCTGCGTACCGGCTTAGAGTCATGGTGGTCCCATGGTGATCCGAGATGTGCCTTACA
RIT2_002032_15	GCAAGATTCTCGTCGAGTGGTTCACACTGAAAATTATGACTACTTCGTCGCGTCAGACCAACTTCAGCTTCCCGATATCCGACTCTACCGGCAATCGCGTCACGTCTGCGTACCGGCTTAGAAATATGGCTGCTTTCCCAGATCCGAGATGTGCCTTACA
RIT2_002032_16	GCAAGATTCTCGTCGAGTTAGTACAAAATATGGCTGCTCTACTTCGTCGCGTCAGACCAACTTCAGCTTCCCGATATCCGACTCTACCGGCAATCGCGTCACGTCTGCGTACCGGCTTAGTCTTTTGCTCTGAGGATGCAGATCCGAGATGTGCCTTACA
RIT2_002032_17	GCAAGATTCTCGTCGAGTTTTATCTGGTAGCTTCTGTCTTTCTACTTCGTCGCGTCAGACCAACTTCAGCTTCCCGATATCCGACTCTACCGGCAATCGCGTCACGTCTGCGTACCGGCTTAGGCCAGGTGAGTGCCGATGATCCGAGATGTGCCTTACA
RIT2_002032_18	GCAAGATTCTCGTCGAGTGAAATTCCCCTGGTGCTGGTGCTACTTCGTCGCGTCAGACCAACTTCAGCTTCCCGATATCCGACTCTACCGGCAATCGCGTCACGTCTGCGTACCGGCTTAGTCAGGTCCGCCACACCTATGATCCGAGATGTGCCTTACA
RIT2_002032_19	GCAAGATTCTCGTCGAGTTTAAAGAGCTCATTTTTCAGGTCCTACTTCGTCGCGTCAGACCAACTTCAGCTTCCCGATATCCGACTCTACCGGCAATCGCGTCACGTCTGCGTACCGGCTTAGTCAGGAGGCTGCCAAGTGATCCGAGATGTGCCTTACA
RIT2_002032_20	GCAAGATTCTCGTCGAGTTCAATCATTTCAGGAGGCTGCTACTTCGTCGCGTCAGACCAACTTCAGCTTCCCGATATCCGACTCTACCGGCAATCGCGTCACGTCTGCGTACCGGCTTAGTGCTACTCCGTCACTGACCGGATCCGAGATGTGCCTTACA
RIT2_002032_21	GCAAGATTCTCGTCGAGTAGGTGGGGAAGGCTTCATCATCCTACTTCGTCGCGTCAGACCAACTTCAGCTTCCCGATATCCGACTCTACCGGCAATCGCGTCACGTCTGCGTACCGGCTTAGGCGGGAGCAGTACATGCGGATCCGAGATGTGCCTTACA
RIT2_002032_22	GCAAGATTCTCGTCGAGTGCGGGAGCAGTACATGCGCTACTTCGTCGCGTCAGACCAAAAAACTTCAGCTTCCCGATATCCGACTCTACCGGCAATCGCGTCACGTCTGCGTACCGGCTTAGGGCAGAATTCACAGCCATGATCCGAGATGTGCCTTACA
RIT2_002032_23	GCAAGATTCTCGTCGAGTACACAGATGGGAAGTAGAGCTGCTACTTCGTCGCGTCAGACCAACTTCAGCTTCCCGATATCCGACTCTACCGGCAATCGCGTCACGTCTGCGTACCGGCTTAGGCTGTGTGACTGGCTGAAGATCCGAGATGTGCCTTACA
RIT2_002032_24	GCAAGATTCTCGTCGAGTACATCTTGGACACTGCTGGCTACTTCGTCGCGTCAGACCAACTTCAGCTTCCCGATATCCGACTCTACCGGCAATCGCGTCACGTCTGCGTACCGGCTTAGACAATGAGCCAGCTTACTTGGGATCCGAGATGTGCCTTACA
RIT2_002032_25	GCAAGATTCTCGTCGAGTATGAGCCAGCTTACTTGGACTACTTCGTCGCGTCAGACCAACTTCAGCTTCCCGATATCCGACTCTACCGGCAATCGCGTCACGTCTGCGTACCGGCTTAGAGACCCAGGTCAGGATTGACAGATCCGAGATGTGCCTTACA
RIT2_002032_26	GCAAGATTCTCGTCGAGTAGTCATCAGTTCCCTGATTCTACTTCGTCGCGTCAGACCAACTTCAGCTTCCCGATATCCGACTCTACCGGCAATCGCGTCACGTCTGCGTACCGGCTTAGGCAATGACAATGCAGTTTATTGATCCGAGATGTGCCTTACA
RIT2_002032_27	GCAAGATTCTCGTCGAGTGCAGGGGGAGTTGGTAAAAGCTACTTCGTCGCGTCAGACCAACTTCAGCTTCCCGATATCCGACTCTACCGGCAATCGCGTCACGTCTGCGTACCGGCTTAGACAAGGTGGTAATGCTGGGAGATCCGAGATGTGCCTTACA
RIT2_002032_28	GCAAGATTCTCGTCGAGTAGAGTACAAGGTGGTAATGCTGGCTACTTCGTCGCGTCAGACCAACTTCAGCTTCCCGATATCCGACTCTACCGGCAATCGCGTCACGTCTGCGTACCGGCTTAGGCATCAGGCGGGTCCAGGATCCGAGATGTGCCTTACA
RIT2_002032_29	GCAAGATTCTCGTCGAGTAGATGGAGGTAGAAAATGAAGCCCTACTTCGTCGCGTCAGACCAACTTCAGCTTCCCGATATCCGACTCTACCGGCAATCGCGTCACGTCTGCGTACCGGCTTAGCTCCGGTCCCTCGGGTAGATCCGAGATGTGCCTTACA
RIT2_002032_30	GCAAGATTCTCGTCGAGTTTTTTTCCTCCGGTCCCTCTACTTCGTCGCGTCAGACCAACTTCAGCTTCCCGATATCCGACTCTACCGGCAATCGCGTCACGTCTGCGTACCGGCTTAGACACGGGTGACTTTCTCCTTCTGATCCGAGATGTGCCTTACA
RIT2_002032_31	GCAAGATTCTCGTCGAGTACGGGTGACTTTCTCCTTCTCTACTTCGTCGCGTCAGACCAAACTTCAGCTTCCCGATATCCGACTCTACCGGCAATCGCGTCACGTCTGCGTACCGGCTTAGATTCGAGCAAGCACCTGACGATCCGAGATGTGCCTTACA
RIT2_002032_32	GCAAGATTCTCGTCGAGTACACAGTTTTAGAGTTGCTCTACTTCGTCGCGTCAGACCAACTTCAGCTTCCCGATATCCGACTCTACCGGCAATCGCGTCACGTCTGCGTACCGGCTTAGCGTACTAAAACCTTTGCTTTGGATCCGAGATGTGCCTTACA
RIT2_002032_33	GCAAGATTCTCGTCGAGTTCTTACCTCGTACTAAAACCTTTCTACTTCGTCGCGTCAGACCAACTTCAGCTTCCCGATATCCGACTCTACCGGCAATCGCGTCACGTCTGCGTACCGGCTTAGAGCCCGACGCTGATGGTGATCCGAGATGTGCCTTACA
RIT2_002032_34	GCAAGATTCTCGTCGAGTCGGAGGACCAGCAGCCAGCTACTTCGTCGCGTCAGACCAAAACTTCAGCTTCCCGATATCCGACTCTACCGGCAATCGCGTCACGTCTGCGTACCGGCTTAGTGCTATGAGACCCGCTCGAGGATCCGAGATGTGCCTTACA
LINC01830_033020_1	GCAAGATTCTCGTCGAGTATGATAGAATTTGCAATTCACCCCTGGTTCGGGCGTACCTAACAACTTCAGCTTCCCGATATCCGGACGAACGGTCGAGATTTACTACCATTCGCGTGCGATTCCTTCAAGCGGAAGCTGCTGATCCGAGATGTGCCTTACA
LINC01830_033020_2	GCAAGATTCTCGTCGAGTACAGACCCAGATATGTGAAGCTTCTGGTTCGGGCGTACCTAACAACTTCAGCTTCCCGATATCCGGACGAACGGTCGAGATTTACTACCATTCGCGTGCGATTCCCACCCCTGCGGAGTGGAGATCCGAGATGTGCCTTACA
LINC01830_033020_3	GCAAGATTCTCGTCGAGTAGAAACTGGGTGCAGAATTGCTGGTTCGGGCGTACCTAACAACTTCAGCTTCCCGATATCCGGACGAACGGTCGAGATTTACTACCATTCGCGTGCGATTCCGCTGAGAAAAGGACAGGAGAGATCCGAGATGTGCCTTACA
LINC01830_033020_4	GCAAGATTCTCGTCGAGTTTTCCCTCTTCTTCCTACCTGCTGGTTCGGGCGTACCTAACAACTTCAGCTTCCCGATATCCGGACGAACGGTCGAGATTTACTACCATTCGCGTGCGATTCCACTGGGTGCAGAATTGGTTGATCCGAGATGTGCCTTACA
LINC01830_033020_5	GCAAGATTCTCGTCGAGTATCCAGACAGCACAGCTGCTGGTTCGGGCGTACCTAACAACTTCAGCTTCCCGATATCCGGACGAACGGTCGAGATTTACTACCATTCGCGTGCGATTCCCCCTCTTCTTCCTACCTGAGCCGATCCGAGATGTGCCTTACA
LINC01830_033020_6	GCAAGATTCTCGTCGAGTATCTGTTGGTGATAGCTGATGACGAACGGTCGAGATTTACAACTTCAGCTTCCCGATATCCGCTGGTTCGGGCGTACCTAACTACCATTCGCGTGCGATTCCGCAACCATCCTTCCAAGGCAGATCCGAGATGTGCCTTACA
LINC01830_033020_7	GCAAGATTCTCGTCGAGTTATAAATCATGCTGGCAGTCTCTGGTTCGGGCGTACCTAACAACTTCAGCTTCCCGATATCCGGACGAACGGTCGAGATTTACTACCATTCGCGTGCGATTCCACACTGGGACAAAGCTGGTGATCCGAGATGTGCCTTACA
LINC01830_033020_8	GCAAGATTCTCGTCGAGTTTGAGCCTGTGGTTTTGGCTGCTGGTTCGGGCGTACCTAACAACTTCAGCTTCCCGATATCCGGACGAACGGTCGAGATTTACTACCATTCGCGTGCGATTCCAAATCATGCTGGCAGTCTAGATCCGAGATGTGCCTTACA
LINC01830_033020_9	GCAAGATTCTCGTCGAGTTGTGAAGATGTTGAAGGAAGGCTGGTTCGGGCGTACCTAACAACTTCAGCTTCCCGATATCCGGACGAACGGTCGAGATTTACTACCATTCGCGTGCGATTCCAGCCTGTGGTTTTGGCTGGGATCCGAGATGTGCCTTACA
TMSB10_002203_1	GCAAGATTCTCGTCGAGTCTCGGGCTCGGAACGAGACTACTTCGTCGCGTCAGACCAAAAACTTCAGCTTCCCGATATCCGTCGTACTTCGACGGCACTCACATGCGATTAACCGCGACTGCGAGTGGGAGCACCAGGATGATCCGAGATGTGCCTTACA
TMSB10_002203_2	GCAAGATTCTCGTCGAGTTCGATAAGGCCAAGCTGAAGAACTACTTCGTCGCGTCAGACCAACTTCAGCTTCCCGATATCCGTCGTACTTCGACGGCACTCACATGCGATTAACCGCGACTGTGGGGGAAATCGCCAGCTGATCCGAGATGTGCCTTACA
TMSB10_002203_3	GCAAGATTCTCGTCGAGTAGTCGTGATGTGGAGGAAGAGCTACTTCGTCGCGTCAGACCAACTTCAGCTTCCCGATATCCGTCGTACTTCGACGGCACTCACATGCGATTAACCGCGACTGCCGTCCTCTTCGAGACCCCGATCCGAGATGTGCCTTACA
TMSB10_002203_4	GCAAGATTCTCGTCGAGTGGTCTCTGAAGGGACCCCCCTACTTCGTCGCGTCAGACCAAAAAACTTCAGCTTCCCGATATCCGTCGTACTTCGACGGCACTCACATGCGATTAACCGCGACTGGATGCCACCGGCCTGTGGATCCGAGATGTGCCTTACA
TMSB10_002203_5	GCAAGATTCTCGTCGAGTCCCCCAATCGGACTGCCAAATCTACTTCGTCGCGTCAGACCAACTTCAGCTTCCCGATATCCGTCGTACTTCGACGGCACTCACATGCGATTAACCGCGACTGGGGTCTCTGAAGGGACCCCGATCCGAGATGTGCCTTACA
TMSB10_002203_6	GCAAGATTCTCGTCGAGTTTTGCCCCGGGATATTATAGCTACTTCGTCGCGTCAGACCAACTTCAGCTTCCCGATATCCGTCGTACTTCGACGGCACTCACATGCGATTAACCGCGACTGCGGACTGCCAAATTCTCCGGGATCCGAGATGTGCCTTACA
MAL_003130_1	GCAAGATTCTCGTCGAGTGGAGTCTGAGCGGCGCTCGACGAACGGTCGAGATTTACAAAAAAACTTCAGCTTCCCGATATCCGGAATTGTCCGCGCTCTACGAACTCTACCGGCAATCGCGTCCAGCGAGAGGTCTGCGCGATCCGAGATGTGCCTTACA
MAL_003130_2	GCAAGATTCTCGTCGAGTTCGGTCTTCACCACCTTGGACGAACGGTCGAGATTTACAAAAAAACTTCAGCTTCCCGATATCCGGAATTGTCCGCGCTCTACGAACTCTACCGGCAATCGCGTCCCCTGCCCAGTGGCTTCGATCCGAGATGTGCCTTACA
MAL_003130_3	GCAAGATTCTCGTCGAGTTTGCTCTTCATCTTTGAGTTTGACGAACGGTCGAGATTTACAACTTCAGCTTCCCGATATCCGGAATTGTCCGCGCTCTACGAACTCTACCGGCAATCGCGTCCTTCACCACCTTGCCCGACGATCCGAGATGTGCCTTACA
MAL_003130_4	GCAAGATTCTCGTCGAGTCTCACTATGAAACATACTGCTGACGAACGGTCGAGATTTACAACTTCAGCTTCCCGATATCCGGAATTGTCCGCGCTCTACGAACTCTACCGGCAATCGCGTCGATAATGTCTCCCCACCATGATCCGAGATGTGCCTTACA
MAL_003130_5	GCAAGATTCTCGTCGAGTTAAAGGACTCACTTGCAAGGGACGAACGGTCGAGATTTACAACTTCAGCTTCCCGATATCCGGAATTGTCCGCGCTCTACGAACTCTACCGGCAATCGCGTCAAAAAGTCGGCCTCATTTTTGATCCGAGATGTGCCTTACA
MAL_003130_6	GCAAGATTCTCGTCGAGTGATGCCCCCAGAGGCTGGACGAACGGTCGAGATTTACAAACTTCAGCTTCCCGATATCCGGAATTGTCCGCGCTCTACGAACTCTACCGGCAATCGCGTCTTAAAGGACTCACTTGCAAGGTGATCCGAGATGTGCCTTACA
MAL_003130_7	GCAAGATTCTCGTCGAGTCTGTCAGGAGCTGGGGTTAAACGACGAACGGTCGAGATTTACAACTTCAGCTTCCCGATATCCGGAATTGTCCGCGCTCTACGAACTCTACCGGCAATCGCGTCTGGGTGGGGTCCTGAGATGATCCGAGATGTGCCTTACA
MAL_003130_8	GCAAGATTCTCGTCGAGTTAAACCCATAGTGGGCTTTGTTGACGAACGGTCGAGATTTACAACTTCAGCTTCCCGATATCCGGAATTGTCCGCGCTCTACGAACTCTACCGGCAATCGCGTCTCTGTCAGGAGCTGGGGTGATCCGAGATGTGCCTTACA
MAL_003130_9	GCAAGATTCTCGTCGAGTTCTATGGACAACTGTGGACAAGACGAACGGTCGAGATTTACAACTTCAGCTTCCCGATATCCGGAATTGTCCGCGCTCTACGAACTCTACCGGCAATCGCGTCAACCCATAGTGGGCTTTGTGATCCGAGATGTGCCTTACA
MAL_003130_10	GCAAGATTCTCGTCGAGTATGTTCGTGTCTGTGTTCTGCTTGACGAACGGTCGAGATTTACAACTTCAGCTTCCCGATATCCGGAATTGTCCGCGCTCTACGAACTCTACCGGCAATCGCGTCTGGTCCAGGGCTGGGTGGATCCGAGATGTGCCTTACA
MAL_003130_11	GCAAGATTCTCGTCGAGTGAGACTTCCTGGGTCACCTTGGACGAACGGTCGAGATTTACAACTTCAGCTTCCCGATATCCGGAATTGTCCGCGCTCTACGAACTCTACCGGCAATCGCGTCAATTGGAGCCCACGGTGGAGATCCGAGATGTGCCTTACA
MAL_003130_12	GCAAGATTCTCGTCGAGTGCCCTCTTTTACCTCAGCGCGACGAACGGTCGAGATTTACAAAACTTCAGCTTCCCGATATCCGGAATTGTCCGCGCTCTACGAACTCTACCGGCAATCGCGTCGCCTACCACTGCACCGCTGATCCGAGATGTGCCTTACA
MAL_003130_13	GCAAGATTCTCGTCGAGTGGCCACCATCACGATGCAAGACGAACGGTCGAGATTTACAAAACTTCAGCTTCCCGATATCCGGAATTGTCCGCGCTCTACGAACTCTACCGGCAATCGCGTCCCTCAGTCCTGGAGGCCCTGATCCGAGATGTGCCTTACA
MAL_003130_14	GCAAGATTCTCGTCGAGTACTACCATGAAAACATTGCTGGACGAACGGTCGAGATTTACAACTTCAGCTTCCCGATATCCGGAATTGTCCGCGCTCTACGAACTCTACCGGCAATCGCGTCGACGGCTTCACCTACAGGCGATCCGAGATGTGCCTTACA
MAL_003130_15	GCAAGATTCTCGTCGAGTCTACGTGGTCCATGCGGTGACGAACGGTCGAGATTTACAACTTCAGCTTCCCGATATCCGGAATTGTCCGCGCTCTACGAACTCTACCGGCAATCGCGTCTCTCCTACATAGCCACTCTGCTGATCCGAGATGTGCCTTACA
MAL_003130_16	GCAAGATTCTCGTCGAGTTCTCTTTAATCAGATGGAAGTCTGACGAACGGTCGAGATTTACAACTTCAGCTTCCCGATATCCGGAATTGTCCGCGCTCTACGAACTCTACCGGCAATCGCGTCCGTGGTCCATGCGGTGTGATCCGAGATGTGCCTTACA
MAL_003130_17	GCAAGATTCTCGTCGAGTTGAAAACCCAGATGGTGTTAGACGAACGGTCGAGATTTACAACTTCAGCTTCCCGATATCCGGAATTGTCCGCGCTCTACGAACTCTACCGGCAATCGCGTCAGCCGCAGTAGAACTTGAGCGATCCGAGATGTGCCTTACA
MAL_003130_18	GCAAGATTCTCGTCGAGTACTTTCCGGCATAACTTTTTAGGACGAACGGTCGAGATTTACAACTTCAGCTTCCCGATATCCGGAATTGTCCGCGCTCTACGAACTCTACCGGCAATCGCGTCGTGTTAACTGGCCGCCCCGATCCGAGATGTGCCTTACA
MAL_003130_19	GCAAGATTCTCGTCGAGTAGAAAACAGAAATGCCCTTGGACGAACGGTCGAGATTTACAACTTCAGCTTCCCGATATCCGGAATTGTCCGCGCTCTACGAACTCTACCGGCAATCGCGTCACTTTCCGGCATAACTTTTTGATCCGAGATGTGCCTTACA
MAL_003130_20	GCAAGATTCTCGTCGAGTAAAAAAGAAAACAACCACCCGACGAACGGTCGAGATTTACAACTTCAGCTTCCCGATATCCGGAATTGTCCGCGCTCTACGAACTCTACCGGCAATCGCGTCAGAAATGCCCTTGATGGTGGGATCCGAGATGTGCCTTACA
MAL_003130_21	GCAAGATTCTCGTCGAGTAAAAGCCCTGCCCTGTTGCGACGAACGGTCGAGATTTACAAAAACTTCAGCTTCCCGATATCCGGAATTGTCCGCGCTCTACGAACTCTACCGGCAATCGCGTCCCCCCACTGCCCAAAAAAGATCCGAGATGTGCCTTACA
MAL_003130_22	GCAAGATTCTCGTCGAGTGCTGTGTTTACTCTCCCGTGTGGACGAACGGTCGAGATTTACAACTTCAGCTTCCCGATATCCGGAATTGTCCGCGCTCTACGAACTCTACCGGCAATCGCGTCGCCCTGTTGCTCGTGGGTGATCCGAGATGTGCCTTACA
MAL_003130_23	GCAAGATTCTCGTCGAGTCCTTCGCGTCCGGGTTGGACGAACGGTCGAGATTTACAACTTCAGCTTCCCGATATCCGGAATTGTCCGCGCTCTACGAACTCTACCGGCAATCGCGTCTGCTGTGTTTACTCTCCCGTGTGGATCCGAGATGTGCCTTACA
MAL_003130_24	GCAAGATTCTCGTCGAGTTGTGTCTAACCTCCAACTGCTGTGACGAACGGTCGAGATTTACAACTTCAGCTTCCCGATATCCGGAATTGTCCGCGCTCTACGAACTCTACCGGCAATCGCGTCCCGGGTTGGGAGCTTGCGATCCGAGATGTGCCTTACA
MAL_003130_25	GCAAGATTCTCGTCGAGTTCACCTCCTGTTTGTGAAAGGGACGAACGGTCGAGATTTACAACTTCAGCTTCCCGATATCCGGAATTGTCCGCGCTCTACGAACTCTACCGGCAATCGCGTCGCTGTGCTGTCTGCTAGGGGATCCGAGATGTGCCTTACA
MAL_003130_26	GCAAGATTCTCGTCGAGTAGTGGCGACCGTGACCTGGACGAACGGTCGAGATTTACAAAAACTTCAGCTTCCCGATATCCGGAATTGTCCGCGCTCTACGAACTCTACCGGCAATCGCGTCTTCTTGTTCGGGGGTGGGAGATCCGAGATGTGCCTTACA
MAL_003130_27	GCAAGATTCTCGTCGAGTTCGAGAACTACCTGTTGGTATTGACGAACGGTCGAGATTTACAACTTCAGCTTCCCGATATCCGGAATTGTCCGCGCTCTACGAACTCTACCGGCAATCGCGTCTGACCCCTGGAGCAGCTCGATCCGAGATGTGCCTTACA
MAL_003130_28	GCAAGATTCTCGTCGAGTTGTTTTAAGTCTTCATGGATGTTGACGAACGGTCGAGATTTACAACTTCAGCTTCCCGATATCCGGAATTGTCCGCGCTCTACGAACTCTACCGGCAATCGCGTCCGCCCCATCTTGTGCCAGATCCGAGATGTGCCTTACA
MAL_003130_29	GCAAGATTCTCGTCGAGTCTGCATGTCATGGGGACGACGAACGGTCGAGATTTACAACTTCAGCTTCCCGATATCCGGAATTGTCCGCGCTCTACGAACTCTACCGGCAATCGCGTCTGTTTTAAGTCTTCATGGATGTTGATCCGAGATGTGCCTTACA
MAL_003130_30	GCAAGATTCTCGTCGAGTAGACGATAACCCTGTGAAATAGACGAACGGTCGAGATTTACAACTTCAGCTTCCCGATATCCGGAATTGTCCGCGCTCTACGAACTCTACCGGCAATCGCGTCTCCAGAGGTCCATGGTGGAGATCCGAGATGTGCCTTACA
ASIP_200102_1	GCAAGATTCTCGTCGAGTAAATTTTGCAGACCCACCAGAGCGTATCGGTAGTCGCAACGCAACTTCAGCTTCCCGATATCCGGAATTGTCCGCGCTCTACGAACGTCTGCGTACCGGCTTAGCCGCTGAACGCCTGGAAGGATCCGAGATGTGCCTTACA
ASIP_200102_2	GCAAGATTCTCGTCGAGTACTGACGATTTCCTGGAACAGGCGTATCGGTAGTCGCAACGCAACTTCAGCTTCCCGATATCCGGAATTGTCCGCGCTCTACGAACGTCTGCGTACCGGCTTAGTGACCACAGAGAGCAGCCGATCCGAGATGTGCCTTACA
ASIP_200102_3	GCAAGATTCTCGTCGAGTGGGCCCTGTATAGAGAGAGCGTATCGGTAGTCGCAACGCAAACTTCAGCTTCCCGATATCCGGAATTGTCCGCGCTCTACGAACGTCTGCGTACCGGCTTAGACTGACGATTTCCTGGAACAGATCCGAGATGTGCCTTACA
ASIP_200102_4	GCAAGATTCTCGTCGAGTAAAAGGAAGTTCCTTGGCCTCGTATCGGTAGTCGCAACGCAACTTCAGCTTCCCGATATCCGGAATTGTCCGCGCTCTACGAACGTCTGCGTACCGGCTTAGTCTCTACAGCTGCAAGGTGAGATCCGAGATGTGCCTTACA
ASIP_200102_5	GCAAGATTCTCGTCGAGTTACTCCTGGCCACCCTGCCGTATCGGTAGTCGCAACGCAAAAACTTCAGCTTCCCGATATCCGGAATTGTCCGCGCTCTACGAACGTCTGCGTACCGGCTTAGGGGATGGATGTCACCCGCTGATCCGAGATGTGCCTTACA
ASIP_200102_6	GCAAGATTCTCGTCGAGTTGGTCTTCCTCTGCTTCTTCACCGTATCGGTAGTCGCAACGCAACTTCAGCTTCCCGATATCCGGAATTGTCCGCGCTCTACGAACGTCTGCGTACCGGCTTAGTACTCCTGGCCACCCTGCGATCCGAGATGTGCCTTACA
ASIP_200102_7	GCAAGATTCTCGTCGAGTACCTGAGGAGAAGCTCCGAGATGCGTATCGGTAGTCGCAACGCAACTTCAGCTTCCCGATATCCGGAATTGTCCGCGCTCTACGAACGTCTGCGTACCGGCTTAGGCCAACAGCCACCTGCCGATCCGAGATGTGCCTTACA
ASIP_200102_8	GCAAGATTCTCGTCGAGTAGAAGCAACTCCTCTGTGAACGTATCGGTAGTCGCAACGCAACTTCAGCTTCCCGATATCCGGAATTGTCCGCGCTCTACGAACGTCTGCGTACCGGCTTAGTCCGAGATGACAGGAGCCTGGATCCGAGATGTGCCTTACA
ASIP_200102_9	GCAAGATTCTCGTCGAGTACTGGATGTCCCTTCTGTCTCGTATCGGTAGTCGCAACGCAACTTCAGCTTCCCGATATCCGGAATTGTCCGCGCTCTACGAACGTCTGCGTACCGGCTTAGAGCAACTCCTCTGTGAACCTGATCCGAGATGTGCCTTACA
ASIP_200102_10	GCAAGATTCTCGTCGAGTGTGGCCACCCGCAACAGCGTATCGGTAGTCGCAACGCAAAAAAACTTCAGCTTCCCGATATCCGGAATTGTCCGCGCTCTACGAACGTCTGCGTACCGGCTTAGCCCCTATCTGCGCCCTGCGATCCGAGATGTGCCTTACA
ASIP_200102_11	GCAAGATTCTCGTCGAGTTGGGACTTCAGGGAGACCTCGTATCGGTAGTCGCAACGCAAAAACTTCAGCTTCCCGATATCCGGAATTGTCCGCGCTCTACGAACGTCTGCGTACCGGCTTAGGGCGGAGGTTCCAGGAGAGATCCGAGATGTGCCTTACA
ASIP_200102_12	GCAAGATTCTCGTCGAGTTGGGCTAAAATCGAAATACAATACGTATCGGTAGTCGCAACGCAACTTCAGCTTCCCGATATCCGGAATTGTCCGCGCTCTACGAACGTCTGCGTACCGGCTTAGTTCAGGGAGACCTGGCTGATCCGAGATGTGCCTTACA
NNAT_001201_1	GCAAGATTCTCGTCGAGTACCTACCATTCTTGGAACCAAGAACTTGCGCGGATACACGAACTTCAGCTTCCCGATATCCGTCGTACTTCGACGGCACTCAGAGTGTCGCGCAACTTAGCGACCCTCTTTCTCGACCACCCGATCCGAGATGTGCCTTACA
NNAT_001201_2	GCAAGATTCTCGTCGAGTTCATCATCGGCTGGTACATCTTCAGAACTTGCGCGGATACACGAACTTCAGCTTCCCGATATCCGTCGTACTTCGACGGCACTCAGAGTGTCGCGCAACTTAGCGGGCCTCGGCTGAACTGCGATCCGAGATGTGCCTTACA
NNAT_001201_3	GCAAGATTCTCGTCGAGTTCTTCCGCGTGCTGCTGAGAACTTGCGCGGATACACGAAAAAAACTTCAGCTTCCCGATATCCGTCGTACTTCGACGGCACTCAGAGTGTCGCGCAACTTAGCGTCATCATCGGCTGGTACAGATCCGAGATGTGCCTTACA
NNAT_001201_4	GCAAGATTCTCGTCGAGTTTTACTGGGTAGGATTCGCTTTAGAACTTGCGCGGATACACGAACTTCAGCTTCCCGATATCCGTCGTACTTCGACGGCACTCAGAGTGTCGCGCAACTTAGCGTGTTCCTGGAATGCTGCAGATCCGAGATGTGCCTTACA
NNAT_001201_5	GCAAGATTCTCGTCGAGTGCCCATTGCGAGAAGTGAGAGAACTTGCGCGGATACACGAACTTCAGCTTCCCGATATCCGTCGTACTTCGACGGCACTCAGAGTGTCGCGCAACTTAGCGTCGAAATCCTCCAGGGACACAGATCCGAGATGTGCCTTACA
NNAT_001201_6	GCAAGATTCTCGTCGAGTTGTTCAGGTACTCCCTGCAGAAAGAACTTGCGCGGATACACGAACTTCAGCTTCCCGATATCCGTCGTACTTCGACGGCACTCAGAGTGTCGCGCAACTTAGCGTGGGTTTCTCGTCGCAGGGATCCGAGATGTGCCTTACA
NNAT_001201_7	GCAAGATTCTCGTCGAGTATACACGGTGTCGCGGACAGAACTTGCGCGGATACACGAAAAAACTTCAGCTTCCCGATATCCGTCGTACTTCGACGGCACTCAGAGTGTCGCGCAACTTAGCGCTCCCTGCAGAAGCTGGCGATCCGAGATGTGCCTTACA
NNAT_001201_8	GCAAGATTCTCGTCGAGTGCAGCGAGCCCCCAACTGAGAACTTGCGCGGATACACGAAAAAAACTTCAGCTTCCCGATATCCGTCGTACTTCGACGGCACTCAGAGTGTCGCGCAACTTAGCGGTGTTGGGGGAGCGCAGGATCCGAGATGTGCCTTACA
NNAT_001201_9	GCAAGATTCTCGTCGAGTGGTGCTCCTGTGCATCTCGAGAACTTGCGCGGATACACGAAAACTTCAGCTTCCCGATATCCGTCGTACTTCGACGGCACTCAGAGTGTCGCGCAACTTAGCGCTGGGCGGCCGTATCATCAGATCCGAGATGTGCCTTACA
NNAT_001201_10	GCAAGATTCTCGTCGAGTCAGCACGGGAGCCAGTGAGAACTTGCGCGGATACACGAAAAAACTTCAGCTTCCCGATATCCGTCGTACTTCGACGGCACTCAGAGTGTCGCGCAACTTAGCGTGCTCCTGTGCATCTCGGCGATCCGAGATGTGCCTTACA
NNAT_001201_11	GCAAGATTCTCGTCGAGTTGTTCCCTCGCCAGAGGAGAGAACTTGCGCGGATACACGAAAACTTCAGCTTCCCGATATCCGTCGTACTTCGACGGCACTCAGAGTGTCGCGCAACTTAGCGAGGAATGTGGGGTCCCCTGGATCCGAGATGTGCCTTACA
NNAT_001201_12	GCAAGATTCTCGTCGAGTACTTGGCAAGGTCAGTGAGGGAGAACTTGCGCGGATACACGAAACTTCAGCTTCCCGATATCCGTCGTACTTCGACGGCACTCAGAGTGTCGCGCAACTTAGCGTTCCCTCGCCAGAGGAGCGATCCGAGATGTGCCTTACA
NNAT_001201_13	GCAAGATTCTCGTCGAGTAGAAGCAGTACCGACAATGACGAAGAACTTGCGCGGATACACGAACTTCAGCTTCCCGATATCCGTCGTACTTCGACGGCACTCAGAGTGTCGCGCAACTTAGCGGGCCAGTAGACCCCCGGGATCCGAGATGTGCCTTACA
NNAT_001201_14	GCAAGATTCTCGTCGAGTCTAAGGGGCAGGGTCGAGAGAGAACTTGCGCGGATACACGAAAACTTCAGCTTCCCGATATCCGTCGTACTTCGACGGCACTCAGAGTGTCGCGCAACTTAGCGCCCTTTGCACCGGTCCCAGATCCGAGATGTGCCTTACA
NNAT_001201_15	GCAAGATTCTCGTCGAGTCCATCCCAGCCCCGAAGAGAACTTGCGCGGATACACGAAAAAACTTCAGCTTCCCGATATCCGTCGTACTTCGACGGCACTCAGAGTGTCGCGCAACTTAGCGGGACAAAGTCGGGACAGCAGATCCGAGATGTGCCTTACA
NNAT_001201_16	GCAAGATTCTCGTCGAGTCAGCAGGCCCCACCATGAGAACTTGCGCGGATACACGAAAAAAACTTCAGCTTCCCGATATCCGTCGTACTTCGACGGCACTCAGAGTGTCGCGCAACTTAGCGCCGAAGCCAGGGCCATGCGATCCGAGATGTGCCTTACA
NNAT_001201_17	GCAAGATTCTCGTCGAGTAAACACCGCACCAGCCAGAGAACTTGCGCGGATACACGAAACTTCAGCTTCCCGATATCCGTCGTACTTCGACGGCACTCAGAGTGTCGCGCAACTTAGCGCAGGCCCCACCATGGAAATCAGATCCGAGATGTGCCTTACA
NNAT_001201_18	GCAAGATTCTCGTCGAGTAGCAGAATGGACATTCTGACAAGAACTTGCGCGGATACACGAACTTCAGCTTCCCGATATCCGTCGTACTTCGACGGCACTCAGAGTGTCGCGCAACTTAGCGTCAAAACACCGCACCAGCCGATCCGAGATGTGCCTTACA
NNAT_001201_19	GCAAGATTCTCGTCGAGTTGGTGCAGCACCAACCGAGAACTTGCGCGGATACACGAAAAAACTTCAGCTTCCCGATATCCGTCGTACTTCGACGGCACTCAGAGTGTCGCGCAACTTAGCGCAGCCGACGCCCTGAATCTGATCCGAGATGTGCCTTACA
NNAT_001201_20	GCAAGATTCTCGTCGAGTGGGCACAGTTGAGGAAGGAGAGAACTTGCGCGGATACACGAAAACTTCAGCTTCCCGATATCCGTCGTACTTCGACGGCACTCAGAGTGTCGCGCAACTTAGCGCTGTGTGGCGGGACTGGAGATCCGAGATGTGCCTTACA
NNAT_001201_21	GCAAGATTCTCGTCGAGTAGGGTGGTTAAGAAATACAGTAGAACTTGCGCGGATACACGAACTTCAGCTTCCCGATATCCGTCGTACTTCGACGGCACTCAGAGTGTCGCGCAACTTAGCGAGGGCACAGTTGAGGAAGGGATCCGAGATGTGCCTTACA
NNAT_001201_22	GCAAGATTCTCGTCGAGTGCCCAGGGCACTTGCATTAGAACTTGCGCGGATACACGAAAAAACTTCAGCTTCCCGATATCCGTCGTACTTCGACGGCACTCAGAGTGTCGCGCAACTTAGCGGCCCTCTCGCTGTCCCTTGATCCGAGATGTGCCTTACA
NNAT_001201_23	GCAAGATTCTCGTCGAGTTTTGCTCTCTCGATTCCCCTTTAGAACTTGCGCGGATACACGAACTTCAGCTTCCCGATATCCGTCGTACTTCGACGGCACTCAGAGTGTCGCGCAACTTAGCGCATTCCAGCCTCGCTGCAGATCCGAGATGTGCCTTACA
NNAT_001201_24	GCAAGATTCTCGTCGAGTTCCCAAGCCCACCCTACTCAGAACTTGCGCGGATACACGAAAACTTCAGCTTCCCGATATCCGTCGTACTTCGACGGCACTCAGAGTGTCGCGCAACTTAGCGCCCTTTCCTCCTCACTGCCGATCCGAGATGTGCCTTACA
NNAT_001201_25	GCAAGATTCTCGTCGAGTTCCAAAATAATGTGTCACTTGATAGAACTTGCGCGGATACACGAACTTCAGCTTCCCGATATCCGTCGTACTTCGACGGCACTCAGAGTGTCGCGCAACTTAGCGTCCCAAGCCCACCCTACGATCCGAGATGTGCCTTACA
NNAT_001201_26	GCAAGATTCTCGTCGAGTACCCTGCGGTGCAGTAGAGAGAACTTGCGCGGATACACGAAAACTTCAGCTTCCCGATATCCGTCGTACTTCGACGGCACTCAGAGTGTCGCGCAACTTAGCGTCTCGCACAGTGTCCCAGGGATCCGAGATGTGCCTTACA
PCP4_100031_1	GCAAGATTCTCGTCGAGTTTCTCTGTGCTGAGCGGCTGTATCGCGCTCGATTGGCAAAAAAAACTTCAGCTTCCCGATATCCGACTCTACCGGCAATCGCGTCGAGTGTCGCGCAACTTAGCGGCGACCCCTGAGCAGTGGATCCGAGATGTGCCTTACA
PCP4_100031_2	GCAAGATTCTCGTCGAGTAGTTAGAGCCAACATGAGTGAGTGTATCGCGCTCGATTGGCAAACTTCAGCTTCCCGATATCCGACTCTACCGGCAATCGCGTCGAGTGTCGCGCAACTTAGCGGGCGGGACTGAGCTGTTGGATCCGAGATGTGCCTTACA
PCP4_100031_3	GCAAGATTCTCGTCGAGTAATTAACAACTTCGTAACACAGTGTATCGCGCTCGATTGGCAAACTTCAGCTTCCCGATATCCGACTCTACCGGCAATCGCGTCGAGTGTCGCGCAACTTAGCGCCAGGAAACTTCAGCTGAGATCCGAGATGTGCCTTACA
PCP4_100031_4	GCAAGATTCTCGTCGAGTTCCTTCATGAGAAAAATGACACTGTATCGCGCTCGATTGGCAAACTTCAGCTTCCCGATATCCGACTCTACCGGCAATCGCGTCGAGTGTCGCGCAACTTAGCGACACAGGTAGAGCCTACGGATCCGAGATGTGCCTTACA
PCP4_100031_5	GCAAGATTCTCGTCGAGTATGGAAAAGACAAGACATCTGGTTGTATCGCGCTCGATTGGCAAACTTCAGCTTCCCGATATCCGACTCTACCGGCAATCGCGTCGAGTGTCGCGCAACTTAGCGAGGTGCTGGGGCAACCAGATCCGAGATGTGCCTTACA
PCP4_100031_6	GCAAGATTCTCGTCGAGTTTCTGTGGTTTGCTGTTGGGTGTATCGCGCTCGATTGGCAAACTTCAGCTTCCCGATATCCGACTCTACCGGCAATCGCGTCGAGTGTCGCGCAACTTAGCGAGAAGGGCAAACTGTGGCTTGATCCGAGATGTGCCTTACA
PCP4_100031_7	GCAAGATTCTCGTCGAGTATTCCTGGGAAGGAATTTCAATTTGTATCGCGCTCGATTGGCAAACTTCAGCTTCCCGATATCCGACTCTACCGGCAATCGCGTCGAGTGTCGCGCAACTTAGCGGGGGCAGCTAGCTGCTGGATCCGAGATGTGCCTTACA
PCP4_100031_8	GCAAGATTCTCGTCGAGTCAGAGAGAAGAAGGCATTTGTGTATCGCGCTCGATTGGCAAACTTCAGCTTCCCGATATCCGACTCTACCGGCAATCGCGTCGAGTGTCGCGCAACTTAGCGTTCAATTCTTTCCATGTGCTGATCCGAGATGTGCCTTACA
PCP4_100031_9	GCAAGATTCTCGTCGAGTAGGAGCTCCTGCCACTCCTGTATCGCGCTCGATTGGCAAAAAACTTCAGCTTCCCGATATCCGACTCTACCGGCAATCGCGTCGAGTGTCGCGCAACTTAGCGTCCTGACTGGCTCAGCGGAGATCCGAGATGTGCCTTACA
PCP4_100031_10	GCAAGATTCTCGTCGAGTACTCCTCTAACAGCATCTGACCTTGTATCGCGCTCGATTGGCAAACTTCAGCTTCCCGATATCCGACTCTACCGGCAATCGCGTCGAGTGTCGCGCAACTTAGCGCGGAAGGAGCTCCTGCCGATCCGAGATGTGCCTTACA
PCP4_100031_11	GCAAGATTCTCGTCGAGTCCCGGGAACTGGACTCTCTGTGTATCGCGCTCGATTGGCAAAACTTCAGCTTCCCGATATCCGGAGTGTCGCGCAACTTAGCGACTCTACCGGCAATCGCGTCATCTGACCTTCCCCGCCGCGATCCGAGATGTGCCTTACA
PCP4_100031_12	GCAAGATTCTCGTCGAGTTGAAGTATACAGAAAAGTAGCGATGTATCGCGCTCGATTGGCAAACTTCAGCTTCCCGATATCCGACTCTACCGGCAATCGCGTCGAGTGTCGCGCAACTTAGCGCCGGGAACTGGACTCTCGATCCGAGATGTGCCTTACA
PCP4_100031_13	GCAAGATTCTCGTCGAGTGAGACAGAACGTGCAGCGTGTATCGCGCTCGATTGGCAAACTTCAGCTTCCCGATATCCGACTCTACCGGCAATCGCGTCGAGTGTCGCGCAACTTAGCGTGACATTGACATGGATGCACCAGATCCGAGATGTGCCTTACA
PCP4_100031_14	GCAAGATTCTCGTCGAGTAGTCTCAGTTCAGAAAATTCCAGTGTATCGCGCTCGATTGGCAAACTTCAGCTTCCCGATATCCGACTCTACCGGCAATCGCGTCGAGTGTCGCGCAACTTAGCGTGCAGCGGTGGCCATTCGATCCGAGATGTGCCTTACA
PCP4_100031_15	GCAAGATTCTCGTCGAGTGTGGGAGAACCCCCTCCTAGTGTATCGCGCTCGATTGGCAAACTTCAGCTTCCCGATATCCGACTCTACCGGCAATCGCGTCGAGTGTCGCGCAACTTAGCGAAGGCTGGGTCTCAGTCCTAGATCCGAGATGTGCCTTACA
PCP4_100031_16	GCAAGATTCTCGTCGAGTAGTCCACCTGAAAACACCAAATTGTATCGCGCTCGATTGGCAAACTTCAGCTTCCCGATATCCGACTCTACCGGCAATCGCGTCGAGTGTCGCGCAACTTAGCGGTGGGAGAACCCCCTCCTGATCCGAGATGTGCCTTACA
PCP4_100031_17	GCAAGATTCTCGTCGAGTACACACAATCCACACACGTGTATCGCGCTCGATTGGCAAACTTCAGCTTCCCGATATCCGACTCTACCGGCAATCGCGTCGAGTGTCGCGCAACTTAGCGACACCCTAGAGAGAAGTCATCCGATCCGAGATGTGCCTTACA
PCP4_100031_18	GCAAGATTCTCGTCGAGTTCCAATGCATGTACAGAAACTGTATCGCGCTCGATTGGCAAACTTCAGCTTCCCGATATCCGACTCTACCGGCAATCGCGTCGAGTGTCGCGCAACTTAGCGCCACACACGCATAGCAAACCGATCCGAGATGTGCCTTACA
PCP4_100031_19	GCAAGATTCTCGTCGAGTTCATTCCTCCTGCAACTTGTATCGCGCTCGATTGGCAAACTTCAGCTTCCCGATATCCGACTCTACCGGCAATCGCGTCGAGTGTCGCGCAACTTAGCGAATCTCTATGTTTCTCTCCATTTGATCCGAGATGTGCCTTACA
PVALB_013030_1	GCAAGATTCTCGTCGAGTAATAAAGGTTGTACCAGTCAGTCTTGCGTGCGATACGGAGTAACTTCAGCTTCCCGATATCCGGACGAACGGTCGAGATTTACACTCTACCGGCAATCGCGTCTGGAAAATGCTGGAGAAGCGATCCGAGATGTGCCTTACA
PVALB_013030_2	GCAAGATTCTCGTCGAGTAATGACACCATTCTTCTGGAAATCTTGCGTGCGATACGGAGTAACTTCAGCTTCCCGATATCCGGACGAACGGTCGAGATTTACACTCTACCGGCAATCGCGTCCATCCCCTGTGGCCCTCTGATCCGAGATGTGCCTTACA
PVALB_013030_3	GCAAGATTCTCGTCGAGTATTTCTGTTCAGTTCGTTTATGTTCTTGCGTGCGATACGGAGTAACTTCAGCTTCCCGATATCCGGACGAACGGTCGAGATTTACACTCTACCGGCAATCGCGTCTCTCGCCACCCTCCTGCGATCCGAGATGTGCCTTACA
PVALB_013030_4	GCAAGATTCTCGTCGAGTCTCTGCCCTGAACACCCAATCTCTTGCGTGCGATACGGAGTAACTTCAGCTTCCCGATATCCGGACGAACGGTCGAGATTTACACTCTACCGGCAATCGCGTCTGCCCCTGGTCTTCCACCTGATCCGAGATGTGCCTTACA
PVALB_013030_5	GCAAGATTCTCGTCGAGTAAGCTAAGAAGCACTGACTGCTCTTGCGTGCGATACGGAGTAACTTCAGCTTCCCGATATCCGGACGAACGGTCGAGATTTACACTCTACCGGCAATCGCGTCTCTCCACTCTGGTGGCTGAGATCCGAGATGTGCCTTACA
PVALB_013030_6	GCAAGATTCTCGTCGAGTTACTCCAGACAAAGGAAAACTCTTGCGTGCGATACGGAGTAACTTCAGCTTCCCGATATCCGGACGAACGGTCGAGATTTACACTCTACCGGCAATCGCGTCGGTCTGAGAGCTCTGCCACAGATCCGAGATGTGCCTTACA
PVALB_013030_7	GCAAGATTCTCGTCGAGTAGATTAGAAGACAAAAAGCAGTCTCTTGCGTGCGATACGGAGTAACTTCAGCTTCCCGATATCCGGACGAACGGTCGAGATTTACACTCTACCGGCAATCGCGTCGGGTCCCTCACTCCCCCGATCCGAGATGTGCCTTACA
PVALB_013030_8	GCAAGATTCTCGTCGAGTTGATATGGGGGTCCCTCACTTCTTGCGTGCGATACGGAGTAACTTCAGCTTCCCGATATCCGGACGAACGGTCGAGATTTACACTCTACCGGCAATCGCGTCTGTCTGTCACAAGGAAGGGAGATCCGAGATGTGCCTTACA
PVALB_013030_9	GCAAGATTCTCGTCGAGTTGAAGCTATGTCTGTCACAAGTCTTGCGTGCGATACGGAGTAACTTCAGCTTCCCGATATCCGGACGAACGGTCGAGATTTACACTCTACCGGCAATCGCGTCGTGTTGGATGCGAAAAGTTGATCCGAGATGTGCCTTACA
PVALB_013030_10	GCAAGATTCTCGTCGAGTGACCTGGGGTCTGGGCATATTTCTTGCGTGCGATACGGAGTAACTTCAGCTTCCCGATATCCGGACGAACGGTCGAGATTTACACTCTACCGGCAATCGCGTCGTTGACGGTGGGTAGCCGTGATCCGAGATGTGCCTTACA
PVALB_013030_11	GCAAGATTCTCGTCGAGTACAAAGATGGGGACGGCAAAATTCTTGCGTGCGATACGGAGTAACTTCAGCTTCCCGATATCCGGACGAACGGTCGAGATTTACACTCTACCGGCAATCGCGTCTGCTGATGGCTGCTGGAGGATCCGAGATGTGCCTTACA
PVALB_013030_12	GCAAGATTCTCGTCGAGTAAAGAAACCAAGATGCTGATGTCTTGCGTGCGATACGGAGTAACTTCAGCTTCCCGATATCCGGACGAACGGTCGAGATTTACACTCTACCGGCAATCGCGTCTGCCAGAGACCTGTCTGCTGATCCGAGATGTGCCTTACA
PVALB_013030_13	GCAAGATTCTCGTCGAGTTGCCAGAGACCTGTCTGCTCTTGCGTGCGATACGGAGTAACTTCAGCTTCCCGATATCCGGACGAACGGTCGAGATTTACACTCTACCGGCAATCGCGTCTCCTAAAAGGCTTCTCCCCAGAGATCCGAGATGTGCCTTACA
PVALB_013030_14	GCAAGATTCTCGTCGAGTAGGACAAAAGTGGCTTCATTCTTGCGTGCGATACGGAGTAACTTCAGCTTCCCGATATCCGGACGAACGGTCGAGATTTACACTCTACCGGCAATCGCGTCAGGTGTTTCACATGCTGGACAGATCCGAGATGTGCCTTACA
PVALB_013030_15	GCAAGATTCTCGTCGAGTAGAAAAAGAGTGCGGATGATGTTCTTGCGTGCGATACGGAGTAACTTCAGCTTCCCGATATCCGGACGAACGGTCGAGATTTACACTCTACCGGCAATCGCGTCTCCAAATGGTCGGCCTGAGATCCGAGATGTGCCTTACA
PVALB_013030_16	GCAAGATTCTCGTCGAGTAAAAGTTCTTCCAAATGGTCGTCTTGCGTGCGATACGGAGTAACTTCAGCTTCCCGATATCCGGACGAACGGTCGAGATTTACACTCTACCGGCAATCGCGTCACCGACTCCTTCGACCACAGATCCGAGATGTGCCTTACA
PVALB_013030_17	GCAAGATTCTCGTCGAGTCATCAAGAAGGCGGTGGGAGACGAACGGTCGAGATTTACAACTTCAGCTTCCCGATATCCGTCTTGCGTGCGATACGGAGTACTCTACCGGCAATCGCGTCAGACTTGCTGAACGCTGAGGAGATCCGAGATGTGCCTTACA
PVALB_013030_18	GCAAGATTCTCGTCGAGTAAACAGTTGCAGGATGTCGATGTCTTGCGTGCGATACGGAGTAACTTCAGCTTCCCGATATCCGGACGAACGGTCGAGATTTACACTCTACCGGCAATCGCGTCCACTTGCTCTGCCCGCTCGATCCGAGATGTGCCTTACA
PVALB_013030_19	GCAAGATTCTCGTCGAGTGGCCGCTGAAGGTTCAGGTCTTGCGTGCGATACGGAGTAAAAACTTCAGCTTCCCGATATCCGGACGAACGGTCGAGATTTACACTCTACCGGCAATCGCGTCAGGTCCTGAGGTGCAGGCTGATCCGAGATGTGCCTTACA
PVALB_013030_20	GCAAGATTCTCGTCGAGTAGGAGGTCCTGAGGTGCAGTCTTGCGTGCGATACGGAGTAAACTTCAGCTTCCCGATATCCGGACGAACGGTCGAGATTTACACTCTACCGGCAATCGCGTCAGAGAAAGGGAGCAGGGCCTGATCCGAGATGTGCCTTACA
PVALB_013030_21	GCAAGATTCTCGTCGAGTAGAGAAAGGGAGCAGGGCCTCTTGCGTGCGATACGGAGTAACTTCAGCTTCCCGATATCCGGACGAACGGTCGAGATTTACACTCTACCGGCAATCGCGTCGAGGCTGAGGTAGGAGTGGAGGATCCGAGATGTGCCTTACA
PVALB_013030_22	GCAAGATTCTCGTCGAGTCTCCAGCCCTCCACCCCTCTTGCGTGCGATACGGAGTAAAAACTTCAGCTTCCCGATATCCGGACGAACGGTCGAGATTTACACTCTACCGGCAATCGCGTCGCCCAGCCTTTCAGTGCAGGGATCCGAGATGTGCCTTACA
CMTM8_022003_1	GCAAGATTCTCGTCGAGTTTCCTCTAGGGCCCCAGCAACGGTATTCGGTCGTCATCAAAAAACTTCAGCTTCCCGATATCCGCTACTTCGTCGCGTCAGACCCATGCGATTAACCGCGACTGCCCTCGCTCGCTCTCCTCGATCCGAGATGTGCCTTACA
CMTM8_022003_2	GCAAGATTCTCGTCGAGTACCACCGCCAGCTCCTTCAACGGTATTCGGTCGTCATCAAAAAACTTCAGCTTCCCGATATCCGCTACTTCGTCGCGTCAGACCCATGCGATTAACCGCGACTGCGCTCGCACACAGTCACCGATCCGAGATGTGCCTTACA
CMTM8_022003_3	GCAAGATTCTCGTCGAGTGAACTTCTCCACCAGCAGCAGAACGGTATTCGGTCGTCATCAAACTTCAGCTTCCCGATATCCGCTACTTCGTCGCGTCAGACCCATGCGATTAACCGCGACTGCGCCAGCTCCTTCGCAGAGATCCGAGATGTGCCTTACA
CMTM8_022003_4	GCAAGATTCTCGTCGAGTCGCCTACGACCGGGAGTTAACGGTATTCGGTCGTCATCAAAAAACTTCAGCTTCCCGATATCCGCTACTTCGTCGCGTCAGACCCATGCGATTAACCGCGACTGCACCAGCAGCAGCAGCTTGATCCGAGATGTGCCTTACA
CMTM8_022003_5	GCAAGATTCTCGTCGAGTGCCCGGCTTCCTCATCGAACGGTATTCGGTCGTCATCAAAAAAACTTCAGCTTCCCGATATCCGCTACTTCGTCGCGTCAGACCCATGCGATTAACCGCGACTGGGAGTTCCTCCGCACCCTGATCCGAGATGTGCCTTACA
CMTM8_022003_6	GCAAGATTCTCGTCGAGTTTATTGCTGGAACTGAGTACTTAACGGTATTCGGTCGTCATCAACTTCAGCTTCCCGATATCCGCTACTTCGTCGCGTCAGACCCATGCGATTAACCGCGACTGGGCTGCTGGTATGGACGCGATCCGAGATGTGCCTTACA
CMTM8_022003_7	GCAAGATTCTCGTCGAGTTGGGTCATGTTTGTAGCTGTATTAACGGTATTCGGTCGTCATCAACTTCAGCTTCCCGATATCCGCTACTTCGTCGCGTCAGACCCATGCGATTAACCGCGACTGGGGTCCCCGCATTTGGCGATCCGAGATGTGCCTTACA
CMTM8_022003_8	GCAAGATTCTCGTCGAGTCACCGTCTTCTTCCTCATTAAACGGTATTCGGTCGTCATCAACTTCAGCTTCCCGATATCCGCTACTTCGTCGCGTCAGACCCATGCGATTAACCGCGACTGGCTGTATTTTACTGGGTCCTGATCCGAGATGTGCCTTACA
CMTM8_022003_9	GCAAGATTCTCGTCGAGTATCTACATAACAATGACCTACAAACGGTATTCGGTCGTCATCAACTTCAGCTTCCCGATATCCGCTACTTCGTCGCGTCAGACCCATGCGATTAACCGCGACTGACCGTCTTCTTCCTCATTGATCCGAGATGTGCCTTACA
CMTM8_022003_10	GCAAGATTCTCGTCGAGTAGGTGCCCTGGACAACAGTAACGGTATTCGGTCGTCATCAACTTCAGCTTCCCGATATCCGCTACTTCGTCGCGTCAGACCCATGCGATTAACCGCGACTGTGACCTACACCAGGATTCCCCGATCCGAGATGTGCCTTACA
CMTM8_022003_11	GCAAGATTCTCGTCGAGTACCTCTCTGCCGCTGTTGTAAACGGTATTCGGTCGTCATCAACTTCAGCTTCCCGATATCCGCTACTTCGTCGCGTCAGACCCATGCGATTAACCGCGACTGCGGCAGTGCCTTCGTCTTGTGATCCGAGATGTGCCTTACA
CMTM8_022003_12	GCAAGATTCTCGTCGAGTAGATGCATCTTCCGTCTCCCCAACGGTATTCGGTCGTCATCAACTTCAGCTTCCCGATATCCGCTACTTCGTCGCGTCAGACCCATGCGATTAACCGCGACTGACCTCTCTGCCGCTGTTGTGATCCGAGATGTGCCTTACA
CMTM8_022003_13	GCAAGATTCTCGTCGAGTACAGTCACAACTTCAACAGCTGAACGGTATTCGGTCGTCATCAACTTCAGCTTCCCGATATCCGCTACTTCGTCGCGTCAGACCCATGCGATTAACCGCGACTGCCGTCTCCCCTGAGAGGGGATCCGAGATGTGCCTTACA
CMTM8_022003_14	GCAAGATTCTCGTCGAGTTCTGCTACGCTGGAAATACATATAACGGTATTCGGTCGTCATCAACTTCAGCTTCCCGATATCCGCTACTTCGTCGCGTCAGACCCATGCGATTAACCGCGACTGTGCCTTCCTGGTCACCAGATCCGAGATGTGCCTTACA
SST_120200_1	GCAAGATTCTCGTCGAGTTGCATTAGAAACTGAAAACTGTTGTATCGCGCTCGATTGGCAAACTTCAGCTTCCCGATATCCGAACGGTATTCGGTCGTCATCTCGTACTTCGACGGCACTCAAGTCTTCAGCGAGACCCTGATCCGAGATGTGCCTTACA
SST_120200_2	GCAAGATTCTCGTCGAGTAGAATTTCTTCTGGAAGACTTTCTGTATCGCGCTCGATTGGCAAACTTCAGCTTCCCGATATCCGAACGGTATTCGGTCGTCATCTCGTACTTCGACGGCACTCAACGCAAAGCTGGCTGCAGATCCGAGATGTGCCTTACA
SST_120200_3	GCAAGATTCTCGTCGAGTCCCCGAGAACGCAAAGCTGTGTATCGCGCTCGATTGGCAAACTTCAGCTTCCCGATATCCGAACGGTATTCGGTCGTCATCTCGTACTTCGACGGCACTCAAACTCAAACCCGGCTATGGCAGATCCGAGATGTGCCTTACA
SST_120200_4	GCAAGATTCTCGTCGAGTAGGATGAAATGAGGCTTGAGCTGTGTATCGCGCTCGATTGGCAAACTTCAGCTTCCCGATATCCGAACGGTATTCGGTCGTCATCTCGTACTTCGACGGCACTCAGTCCCAGGCTGCTGAGCGATCCGAGATGTGCCTTACA
SST_120200_5	GCAAGATTCTCGTCGAGTACCCAACCAGACGGAGAATGATGTATCGCGCTCGATTGGCAAACTTCAGCTTCCCGATATCCGAACGGTATTCGGTCGTCATCTCGTACTTCGACGGCACTCATGGCAGAGCTGCTGTCTGAGATCCGAGATGTGCCTTACA
SST_120200_6	GCAAGATTCTCGTCGAGTGGCAGAGCTGCTGTCTGATGTATCGCGCTCGATTGGCAAAACTTCAGCTTCCCGATATCCGAACGGTATTCGGTCGTCATCTCGTACTTCGACGGCACTCAGGAACTGGCCAAGTACTTCTTGATCCGAGATGTGCCTTACA
SST_120200_7	GCAAGATTCTCGTCGAGTACTCCGTCAGTTTCTGCAGAAGTTGTATCGCGCTCGATTGGCAAACTTCAGCTTCCCGATATCCGAACGGTATTCGGTCGTCATCTCGTACTTCGACGGCACTCAGCTCCCTCGGACCCCAGGATCCGAGATGTGCCTTACA
SST_120200_8	GCAAGATTCTCGTCGAGTGCTCCCTCGGACCCCAGTGTATCGCGCTCGATTGGCAAAAAAAACTTCAGCTTCCCGATATCCGAACGGTATTCGGTCGTCATCTCGTACTTCGACGGCACTCACTGGGCTGTGTCACCGGCGATCCGAGATGTGCCTTACA
SST_120200_9	GCAAGATTCTCGTCGAGTGGCCCTGGGCTGTGTCACTGTATCGCGCTCGATTGGCAAAAAAACTTCAGCTTCCCGATATCCGAACGGTATTCGGTCGTCATCTCGTACTTCGACGGCACTCATGCGCTGTCCATCGTCCTGATCCGAGATGTGCCTTACA
SST_120200_10	GCAAGATTCTCGTCGAGTGCGCCGAGATGCTGTCCTGTATCGCGCTCGATTGGCAAAAAAACTTCAGCTTCCCGATATCCGAACGGTATTCGGTCGTCATCTCGTACTTCGACGGCACTCACTCCAGCTCGGCTTTCGCGGATCCGAGATGTGCCTTACA
PLAAT1_312000_1	GCAAGATTCTCGTCGAGTCCCCGAGTGATGGCTGGCACGCTACGGAGTACGCCACTAAAAAAACTTCAGCTTCCCGATATCCGTCTTGCGTGCGATACGGAGTCTACTTCGTCGCGTCAGACCTTGGCCCTGGAGGACGGGATCCGAGATGTGCCTTACA
PLAAT1_312000_2	GCAAGATTCTCGTCGAGTTGCCTCCCGGGTGTCTCACGCTACGGAGTACGCCACTAAAAAAACTTCAGCTTCCCGATATCCGTCTTGCGTGCGATACGGAGTCTACTTCGTCGCGTCAGACCCGAGTGATGGCTGGCGCCGATCCGAGATGTGCCTTACA
PLAAT1_312000_3	GCAAGATTCTCGTCGAGTAGATGGAGTCGTCCCGCGACGCTACGGAGTACGCCACTAAAAAACTTCAGCTTCCCGATATCCGTCTTGCGTGCGATACGGAGTCTACTTCGTCGCGTCAGACCCGGGTGTCTCCCGGGTACGATCCGAGATGTGCCTTACA
PLAAT1_312000_4	GCAAGATTCTCGTCGAGTAGACCCCAGGACACACACAGACGCTACGGAGTACGCCACTAAAACTTCAGCTTCCCGATATCCGTCTTGCGTGCGATACGGAGTCTACTTCGTCGCGTCAGACCCAGCTGCGAGGCCAAGAGGATCCGAGATGTGCCTTACA
PLAAT1_312000_5	GCAAGATTCTCGTCGAGTTCCCGGTGCGAGAAGAAGACACGCTACGGAGTACGCCACTAAACTTCAGCTTCCCGATATCCGTCTTGCGTGCGATACGGAGTCTACTTCGTCGCGTCAGACCCAGGACACACACAGCTGCCGATCCGAGATGTGCCTTACA
PLAAT1_312000_6	GCAAGATTCTCGTCGAGTCCCCGGCTTGAGAGTGAGACGCTACGGAGTACGCCACTAAAAACTTCAGCTTCCCGATATCCGTCTTGCGTGCGATACGGAGTCTACTTCGTCGCGTCAGACCTCCCGGTGCGAGAAGAAGAGATCCGAGATGTGCCTTACA
PLAAT1_312000_7	GCAAGATTCTCGTCGAGTTTTGAACTACCCTGGCAAACGCTACGGAGTACGCCACTAACTTCAGCTTCCCGATATCCGTCTTGCGTGCGATACGGAGTCTACTTCGTCGCGTCAGACCTGGCGTTTAATGATTGCTTCAGGATCCGAGATGTGCCTTACA
PLAAT1_312000_8	GCAAGATTCTCGTCGAGTACTTGGGTGATGGTTACGTTATCACGCTACGGAGTACGCCACTAACTTCAGCTTCCCGATATCCGTCTTGCGTGCGATACGGAGTCTACTTCGTCGCGTCAGACCTCAGCACTGGGCCCTGTGATCCGAGATGTGCCTTACA
PLAAT1_312000_9	GCAAGATTCTCGTCGAGTAAGTCTGTATTCAGCAGTAAGACGCTACGGAGTACGCCACTAACTTCAGCTTCCCGATATCCGTCTTGCGTGCGATACGGAGTCTACTTCGTCGCGTCAGACCTGCGTCCTTTACAAGCGCCGATCCGAGATGTGCCTTACA
PLAAT1_312000_10	GCAAGATTCTCGTCGAGTAAATGCAGCTCTTGAAGGATGACGCTACGGAGTACGCCACTAACTTCAGCTTCCCGATATCCGTCTTGCGTGCGATACGGAGTCTACTTCGTCGCGTCAGACCAGCAGTAAGGCCCTGGTGAGATCCGAGATGTGCCTTACA
PLAAT1_312000_11	GCAAGATTCTCGTCGAGTTGTGGGAAATGACACATACAGACGCTACGGAGTACGCCACTAACTTCAGCTTCCCGATATCCGTCTTGCGTGCGATACGGAGTCTACTTCGTCGCGTCAGACCTGCAGCTCTTGAAGGATGTGATCCGAGATGTGCCTTACA
PLAAT1_312000_12	GCAAGATTCTCGTCGAGTCCCTCTCCCTGTGGAAGACGCTACGGAGTACGCCACTAACTTCAGCTTCCCGATATCCGTCTTGCGTGCGATACGGAGTCTACTTCGTCGCGTCAGACCAATAAATACGATGAAACGTACCCGATCCGAGATGTGCCTTACA
PLAAT1_312000_13	GCAAGATTCTCGTCGAGTACAGGAGGTGGCCTATAAACGCTACGGAGTACGCCACTAACTTCAGCTTCCCGATATCCGTCTTGCGTGCGATACGGAGTCTACTTCGTCGCGTCAGACCAGCGGTCAGAGTTTGTAATTGGGATCCGAGATGTGCCTTACA
PLAAT1_312000_14	GCAAGATTCTCGTCGAGTATAACTTACTTGTCAACAACTGTACGCTACGGAGTACGCCACTAACTTCAGCTTCCCGATATCCGTCTTGCGTGCGATACGGAGTCTACTTCGTCGCGTCAGACCTGGACAGGAGGTGGCCTGATCCGAGATGTGCCTTACA
PLAAT1_312000_15	GCAAGATTCTCGTCGAGTTTTTGTGACATTGCTTCGCACGCTACGGAGTACGCCACTAACTTCAGCTTCCCGATATCCGTCTTGCGTGCGATACGGAGTCTACTTCGTCGCGTCAGACCACTTGTCAACAACTGTGAACAGATCCGAGATGTGCCTTACA
PLAAT1_312000_16	GCAAGATTCTCGTCGAGTAGAAGGAGTTTCAGAGCAGACGCTACGGAGTACGCCACTAACTTCAGCTTCCCGATATCCGTCTTGCGTGCGATACGGAGTCTACTTCGTCGCGTCAGACCTGTGACATTGCTTCGCTATGGGATCCGAGATGTGCCTTACA
PLAAT1_312000_17	GCAAGATTCTCGTCGAGTGAGTTTGTGACAGCTGCTGTACGCTACGGAGTACGCCACTAACTTCAGCTTCCCGATATCCGTCTTGCGTGCGATACGGAGTCTACTTCGTCGCGTCAGACCACCGAGCGATAAGTACCGTTGATCCGAGATGTGCCTTACA
PLAAT1_312000_18	GCAAGATTCTCGTCGAGTTCTTCTCATTCCTGGGCTTGACGCTACGGAGTACGCCACTAACTTCAGCTTCCCGATATCCGTCTTGCGTGCGATACGGAGTCTACTTCGTCGCGTCAGACCTGTGACAGCTGCTGTTGGTGGATCCGAGATGTGCCTTACA
PLAAT1_312000_19	GCAAGATTCTCGTCGAGTAAAGGACAAAGAGCAAAATACTAACGCTACGGAGTACGCCACTAACTTCAGCTTCCCGATATCCGTCTTGCGTGCGATACGGAGTCTACTTCGTCGCGTCAGACCTCCTGGGCTTGTTTCCAGATCCGAGATGTGCCTTACA
PLAAT1_312000_20	GCAAGATTCTCGTCGAGTAAAGAAACCTGGGGTGAATACGCTACGGAGTACGCCACTAACTTCAGCTTCCCGATATCCGTCTTGCGTGCGATACGGAGTCTACTTCGTCGCGTCAGACCTGAAGGAATTTGGGAGGAGGAGATCCGAGATGTGCCTTACA
PLAAT1_312000_21	GCAAGATTCTCGTCGAGTATTCCTATGATGGATGGCAACGCTACGGAGTACGCCACTAACTTCAGCTTCCCGATATCCGTCTTGCGTGCGATACGGAGTCTACTTCGTCGCGTCAGACCAGTGCATCATTACTGTTCCAGGATCCGAGATGTGCCTTACA
PLAAT1_312000_22	GCAAGATTCTCGTCGAGTTTGTAAAGGGTTGTTTGGAACGCTACGGAGTACGCCACTAACTTCAGCTTCCCGATATCCGTCTTGCGTGCGATACGGAGTCTACTTCGTCGCGTCAGACCCAAGTTGTGAAATACAGCAAAGATCCGAGATGTGCCTTACA
PLAAT1_312000_23	GCAAGATTCTCGTCGAGTTGTTTGGAAAAGCTGGGTACGCTACGGAGTACGCCACTAACTTCAGCTTCCCGATATCCGTCTTGCGTGCGATACGGAGTCTACTTCGTCGCGTCAGACCAGGGTTGTTTGGATTAAAGGGTGATCCGAGATGTGCCTTACA
PLAAT1_312000_24	GCAAGATTCTCGTCGAGTTCAGATTCTAGCAGAGAACCACGCTACGGAGTACGCCACTAACTTCAGCTTCCCGATATCCGTCTTGCGTGCGATACGGAGTCTACTTCGTCGCGTCAGACCGGTTGTTTGGAAAAGCTGGGGATCCGAGATGTGCCTTACA
APOD_031300_1	GCAAGATTCTCGTCGAGTTGTGCTCGCAGTAGATTCCCTGGTTCGGGCGTACCTAACAACTTCAGCTTCCCGATATCCGAGAACTTGCGCGGATACACGAACTGCGACCGTCGGCTTACATAAACTTGTTGCTGACCTGCGATCCGAGATGTGCCTTACA
APOD_031300_2	GCAAGATTCTCGTCGAGTTACCTTGCTAGCTGCAAAATAAACTGGTTCGGGCGTACCTAACAACTTCAGCTTCCCGATATCCGAGAACTTGCGCGGATACACGAACTGCGACCGTCGGCTTACACCATGCCCTACCCTGTGATCCGAGATGTGCCTTACA
APOD_031300_3	GCAAGATTCTCGTCGAGTTGAACATGTAACCATGCCCCTGGTTCGGGCGTACCTAACAACTTCAGCTTCCCGATATCCGAGAACTTGCGCGGATACACGAACTGCGACCGTCGGCTTACCCACGACAAAGGAAGTTGACCGATCCGAGATGTGCCTTACA
APOD_031300_4	GCAAGATTCTCGTCGAGTCCCCCATAAAGACAAACCAATCCTGGTTCGGGCGTACCTAACAACTTCAGCTTCCCGATATCCGAGAACTTGCGCGGATACACGAACTGCGACCGTCGGCTTACTCGCTTTCCCCTACCCCCGATCCGAGATGTGCCTTACA
APOD_031300_5	GCAAGATTCTCGTCGAGTTGTTACTTCTGCTTCGCTTTCCCCTGGTTCGGGCGTACCTAACAACTTCAGCTTCCCGATATCCGAGAACTTGCGCGGATACACGAACTGCGACCGTCGGCTTACAGGCTGCACCCACTCCAGATCCGAGATGTGCCTTACA
APOD_031300_6	GCAAGATTCTCGTCGAGTAGCTCTCGTAACCAGGTTCTACCTGGTTCGGGCGTACCTAACAACTTCAGCTTCCCGATATCCGAGAACTTGCGCGGATACACGAACTGCGACCGTCGGCTTACACCAGGTGAACTGCCCCAGATCCGAGATGTGCCTTACA
APOD_031300_7	GCAAGATTCTCGTCGAGTTCACAGACCAGGTGAACTCTGGTTCGGGCGTACCTAACAACTTCAGCTTCCCGATATCCGAGAACTTGCGCGGATACACGAACTGCGACCGTCGGCTTACATTGATGTCAAGAAAATGACGGGATCCGAGATGTGCCTTACA
APOD_031300_8	GCAAGATTCTCGTCGAGTACTTTTTCACGTGGATTTTGCCTGGTTCGGGCGTACCTAACAACTTCAGCTTCCCGATATCCGAGAACTTGCGCGGATACACGAACTGCGACCGTCGGCTTACCCTGTACCTGCATCATCCAGATCCGAGATGTGCCTTACA
APOD_031300_9	GCAAGATTCTCGTCGAGTATTCCTGTACCTGCATCATCCTGGTTCGGGCGTACCTAACAACTTCAGCTTCCCGATATCCGAGAACTTGCGCGGATACACGAACTGCGACCGTCGGCTTACTGAGAACTATGCCCTCGTGTGATCCGAGATGTGCCTTACA
APOD_031300_10	GCAAGATTCTCGTCGAGTAGGGTAGACACTGAAGTCATCAGCTGGTTCGGGCGTACCTAACAACTTCAGCTTCCCGATATCCGAGAACTTGCGCGGATACACGAACTGCGACCGTCGGCTTACGCCCCTTTCCCACCTGCGATCCGAGATGTGCCTTACA
APOD_031300_11	GCAAGATTCTCGTCGAGTTTCTAACACGAAGAGTGCTTGACTGGTTCGGGCGTACCTAACAACTTCAGCTTCCCGATATCCGAGAACTTGCGCGGATACACGAACTGCGACCGTCGGCTTACACCCAGAACTGTGAGGCTGATCCGAGATGTGCCTTACA
APOD_031300_12	GCAAGATTCTCGTCGAGTACACTAGAGAGTTCAACCCCTGGTTCGGGCGTACCTAACAACTTCAGCTTCCCGATATCCGAGAACTTGCGCGGATACACGAACTGCGACCGTCGGCTTACAGTTTTATTTCCGACGAAGATGATCCGAGATGTGCCTTACA
APOD_031300_13	GCAAGATTCTCGTCGAGTTAGAGAAAGCACCAAATATTAGTCTGGTTCGGGCGTACCTAACAACTTCAGCTTCCCGATATCCGAGAACTTGCGCGGATACACGAACTGCGACCGTCGGCTTACGGAAGGGACACAGGCAAGATCCGAGATGTGCCTTACA
APOD_031300_14	GCAAGATTCTCGTCGAGTTTCTGAGCTAACTGAGGAAGGCTGGTTCGGGCGTACCTAACAACTTCAGCTTCCCGATATCCGAGAACTTGCGCGGATACACGAACTGCGACCGTCGGCTTACACAGGCATTTGCCTCTGGGGATCCGAGATGTGCCTTACA
APOD_031300_15	GCAAGATTCTCGTCGAGTGTTTGAATCCTGCTTCTGCCACCTGGTTCGGGCGTACCTAACAACTTCAGCTTCCCGATATCCGAGAACTTGCGCGGATACACGAACTGCGACCGTCGGCTTACTGACAAGAGTGACGGCAAGATCCGAGATGTGCCTTACA
APOD_031300_16	GCAAGATTCTCGTCGAGTAGGAAGCAAGAGATGACAAGAGTCTGGTTCGGGCGTACCTAACAACTTCAGCTTCCCGATATCCGAGAACTTGCGCGGATACACGAACTGCGACCGTCGGCTTACTGCACGGCGCAGAAACTGATCCGAGATGTGCCTTACA
APOD_031300_17	GCAAGATTCTCGTCGAGTAACATTAGCAGATATTAGCAGAACTGGTTCGGGCGTACCTAACAACTTCAGCTTCCCGATATCCGAGAACTTGCGCGGATACACGAACTGCGACCGTCGGCTTACAGGAAACTGGGGCCCGAGATCCGAGATGTGCCTTACA
APOD_031300_18	GCAAGATTCTCGTCGAGTAGGAAACTGGGGCCCGAACTGGTTCGGGCGTACCTAACAACTTCAGCTTCCCGATATCCGAGAACTTGCGCGGATACACGAACTGCGACCGTCGGCTTACACAACCCAGTCTTGTTTCCCAAGATCCGAGATGTGCCTTACA
APOD_031300_19	GCAAGATTCTCGTCGAGTACACAACCCAGTCTTGTTTCCCCTGGTTCGGGCGTACCTAACAACTTCAGCTTCCCGATATCCGAGAACTTGCGCGGATACACGAACTGCGACCGTCGGCTTACGGGTGTGGGCTGCAGAAGGATCCGAGATGTGCCTTACA
APOD_031300_20	GCAAGATTCTCGTCGAGTAACACAAGTAGGTGCACACCTGGTTCGGGCGTACCTAACAACTTCAGCTTCCCGATATCCGAGAACTTGCGCGGATACACGAACTGCGACCGTCGGCTTACAGCTAGCGTTTCAACAGGTGAGATCCGAGATGTGCCTTACA
APOD_031300_21	GCAAGATTCTCGTCGAGTCCTGAGACACCTGAGTGTCATCCTGGTTCGGGCGTACCTAACAACTTCAGCTTCCCGATATCCGAGAACTTGCGCGGATACACGAACTGCGACCGTCGGCTTACGCCCCGGCTTGGAGAATTGATCCGAGATGTGCCTTACA
APOD_031300_22	GCAAGATTCTCGTCGAGTGCCCCGGCTTGGAGAATCTGGTTCGGGCGTACCTAACAACTTCAGCTTCCCGATATCCGAGAACTTGCGCGGATACACGAACTGCGACCGTCGGCTTACAAATATGCAAACTGAAGGCTAGCGATCCGAGATGTGCCTTACA
APOD_031300_23	GCAAGATTCTCGTCGAGTAGGAAATATGCAAACTGAAGGCTGGTTCGGGCGTACCTAACAACTTCAGCTTCCCGATATCCGAGAACTTGCGCGGATACACGAACTGCGACCGTCGGCTTACCCCAGGAGGATTCAGGGACGATCCGAGATGTGCCTTACA
APOD_031300_24	GCAAGATTCTCGTCGAGTAGTTAAGTTTTCCTGGTGTAAGCTGGTTCGGGCGTACCTAACAACTTCAGCTTCCCGATATCCGAGAACTTGCGCGGATACACGAACTGCGACCGTCGGCTTACAGAGCCTGCCAAGCTGGAGATCCGAGATGTGCCTTACA
APOD_031300_25	GCAAGATTCTCGTCGAGTAGTTAACCTCACAGAGCCTCTGGTTCGGGCGTACCTAACAAAAACTTCAGCTTCCCGATATCCGAGAACTTGCGCGGATACACGAACTGCGACCGTCGGCTTACCGAAGGTGAAGCCACCCCGATCCGAGATGTGCCTTACA
APOD_031300_26	GCAAGATTCTCGTCGAGTAATCGAAGGTGAAGCCACCTGGTTCGGGCGTACCTAACAACTTCAGCTTCCCGATATCCGAGAACTTGCGCGGATACACGAACTGCGACCGTCGGCTTACGAGCTGATGGAACTGTGAATCAGATCCGAGATGTGCCTTACA
APOD_031300_27	GCAAGATTCTCGTCGAGTAACTACTCACTAATGGAAAACGGCTGGTTCGGGCGTACCTAACAACTTCAGCTTCCCGATATCCGAGAACTTGCGCGGATACACGAACTGCGACCGTCGGCTTACGACGCTGCATCCAGGCCGATCCGAGATGTGCCTTACA
APOD_031300_28	GCAAGATTCTCGTCGAGTTGCAGGAGAATTTTGACGTGAACTGGTTCGGGCGTACCTAACAACTTCAGCTTCCCGATATCCGAGAACTTGCGCGGATACACGAACTGCGACCGTCGGCTTACAGTGCCCCAATCCTCCGGGATCCGAGATGTGCCTTACA
APOD_031300_29	GCAAGATTCTCGTCGAGTAGGGACAAGCATTTCATCTTGGGCTGGTTCGGGCGTACCTAACAACTTCAGCTTCCCGATATCCGAGAACTTGCGCGGATACACGAACTGCGACCGTCGGCTTACCCTCTTCGGTGCGGCAGGATCCGAGATGTGCCTTACA
APOD_031300_30	GCAAGATTCTCGTCGAGTATAGCACCCTTAAAATCCTGGGCTGGTTCGGGCGTACCTAACAACTTCAGCTTCCCGATATCCGAGAACTTGCGCGGATACACGAACTGCGACCGTCGGCTTACGCTGTGGAGACTGAGCGCGATCCGAGATGTGCCTTACA
APOD_031300_31	GCAAGATTCTCGTCGAGTGAGGAGGTGCTGTGGAGACTCTGGTTCGGGCGTACCTAACAAACTTCAGCTTCCCGATATCCGAGAACTTGCGCGGATACACGAACTGCGACCGTCGGCTTACTCAGCAGAGGTCGCCTCCAGATCCGAGATGTGCCTTACA
APOD_031300_32	GCAAGATTCTCGTCGAGTAATTCACCTCGTTGGTATGAACTGGTTCGGGCGTACCTAACAACTTCAGCTTCCCGATATCCGAGAACTTGCGCGGATACACGAACTGCGACCGTCGGCTTACCCAGGAAGTAACCCGGGCAGATCCGAGATGTGCCTTACA
APOD_031300_33	GCAAGATTCTCGTCGAGTAAACTGCCTTCATCTTGAAACTGGTTCGGGCGTACCTAACAACTTCAGCTTCCCGATATCCGAGAACTTGCGCGGATACACGAACTGCGACCGTCGGCTTACTCGGCTGATTCTGCATCTGGGATCCGAGATGTGCCTTACA
APOD_031300_34	GCAAGATTCTCGTCGAGTAAGACAGGCATCTCAAATCGGCCTGGTTCGGGCGTACCTAACAACTTCAGCTTCCCGATATCCGAGAACTTGCGCGGATACACGAACTGCGACCGTCGGCTTACTGGGAGAGGCCAGTCACCGATCCGAGATGTGCCTTACA
APOD_031300_35	GCAAGATTCTCGTCGAGTAAAGTAAACATCAGAGACCTGAACTGGTTCGGGCGTACCTAACAACTTCAGCTTCCCGATATCCGAGAACTTGCGCGGATACACGAACTGCGACCGTCGGCTTACGGGCGTGGCATGCATGAGATCCGAGATGTGCCTTACA
APOD_031300_36	GCAAGATTCTCGTCGAGTGGGCGTGGCATGCATGACTGGTTCGGGCGTACCTAACAAAAAAACTTCAGCTTCCCGATATCCGAGAACTTGCGCGGATACACGAACTGCGACCGTCGGCTTACTGACTGGATGGGGGCGGCGATCCGAGATGTGCCTTACA
UCHL1_030320_1	GCAAGATTCTCGTCGAGTTGACTTAACATGGAGGAGGAACTGGTTCGGGCGTACCTAACAACTTCAGCTTCCCGATATCCGAACTGCGACCGTCGGCTTACTACCATTCGCGTGCGATTCCACGAACCTCGGTACTGGTCGATCCGAGATGTGCCTTACA
UCHL1_030320_2	GCAAGATTCTCGTCGAGTTTCCAGAAACTTCGCCCAACTGGTTCGGGCGTACCTAACAACTTCAGCTTCCCGATATCCGAACTGCGACCGTCGGCTTACTACCATTCGCGTGCGATTCCTGGGATGGTGAAAGGATGGGTGATCCGAGATGTGCCTTACA
UCHL1_030320_3	GCAAGATTCTCGTCGAGTAAATTAAAGACTCCATCAAAAGGCTGGTTCGGGCGTACCTAACAACTTCAGCTTCCCGATATCCGAACTGCGACCGTCGGCTTACTACCATTCGCGTGCGATTCCTCCAGAAACTTCGCCCAGATCCGAGATGTGCCTTACA
UCHL1_030320_4	GCAAGATTCTCGTCGAGTTACACTCAAGGAACACCCACTGGTTCGGGCGTACCTAACAACTTCAGCTTCCCGATATCCGAACTGCGACCGTCGGCTTACTACCATTCGCGTGCGATTCCTCCATCAAAAGGACTGCTCCAGATCCGAGATGTGCCTTACA
UCHL1_030320_5	GCAAGATTCTCGTCGAGTTCTCCACAACCACCAGATTACTGGTTCGGGCGTACCTAACAACTTCAGCTTCCCGATATCCGAACTGCGACCGTCGGCTTACTACCATTCGCGTGCGATTCCACACCCACCAACAAATCCCGGATCCGAGATGTGCCTTACA
UCHL1_030320_6	GCAAGATTCTCGTCGAGTTATCTCACCGGCGAGTGAGACCTGGTTCGGGCGTACCTAACAAACTTCAGCTTCCCGATATCCGAACTGCGACCGTCGGCTTACTACCATTCGCGTGCGATTCCTCTCCACAACCACCAGATGATCCGAGATGTGCCTTACA
UCHL1_030320_7	GCAAGATTCTCGTCGAGTTTTCGTCTTCCCTAGGCTATTTCCTGGTTCGGGCGTACCTAACAACTTCAGCTTCCCGATATCCGAACTGCGACCGTCGGCTTACTACCATTCGCGTGCGATTCCCGGCTCCGCTAGCTGTTGATCCGAGATGTGCCTTACA
UCHL1_030320_8	GCAAGATTCTCGTCGAGTCCGTCTCTGGCCCCCTCCTGGTTCGGGCGTACCTAACAAAACTTCAGCTTCCCGATATCCGAACTGCGACCGTCGGCTTACTACCATTCGCGTGCGATTCCCAAAGTGAGTGGCGTCTCGCGGATCCGAGATGTGCCTTACA
UCHL1_030320_9	GCAAGATTCTCGTCGAGTTTTAGCGGGTGACTCTACGAAACCTGGTTCGGGCGTACCTAACAACTTCAGCTTCCCGATATCCGAACTGCGACCGTCGGCTTACTACCATTCGCGTGCGATTCCTTTCCTGGGCCCCTGCAGATCCGAGATGTGCCTTACA
UCHL1_030320_10	GCAAGATTCTCGTCGAGTCACGGGGAGACGGAGGGCTGGTTCGGGCGTACCTAACAAAACTTCAGCTTCCCGATATCCGAACTGCGACCGTCGGCTTACTACCATTCGCGTGCGATTCCGGGTGACTCTACGAAACCGGTGATCCGAGATGTGCCTTACA
UCHL1_030320_11	GCAAGATTCTCGTCGAGTCTCCGCAGGTGCTGTCCCTGGTTCGGGCGTACCTAACAAAAAAACTTCAGCTTCCCGATATCCGAACTGCGACCGTCGGCTTACTACCATTCGCGTGCGATTCCCTGGCCGCCTTGTCTCCTGATCCGAGATGTGCCTTACA
UCHL1_030320_12	GCAAGATTCTCGTCGAGTGCTGGGGCTGGAAGAGGACTGGTTCGGGCGTACCTAACAAAAAACTTCAGCTTCCCGATATCCGAACTGCGACCGTCGGCTTACTACCATTCGCGTGCGATTCCGTGGCGCTTCGTGGACGTGATCCGAGATGTGCCTTACA
UCHL1_030320_13	GCAAGATTCTCGTCGAGTAGTCTCTGGGCTCGGTGCCTGGTTCGGGCGTACCTAACAAAAAACTTCAGCTTCCCGATATCCGAACTGCGACCGTCGGCTTACTACCATTCGCGTGCGATTCCTGCTGGGGCTGGAAGAGGGATCCGAGATGTGCCTTACA
UCHL1_030320_14	GCAAGATTCTCGTCGAGTAAAAAGCAGATTGAAGAGCTCTGGTTCGGGCGTACCTAACAACTTCAGCTTCCCGATATCCGAACTGCGACCGTCGGCTTACTACCATTCGCGTGCGATTCCCGCAGCATGAGAACTTCAGGGATCCGAGATGTGCCTTACA
UCHL1_030320_15	GCAAGATTCTCGTCGAGTTAGTCCTAAAGTGTACTTCATGCTGGTTCGGGCGTACCTAACAACTTCAGCTTCCCGATATCCGAACTGCGACCGTCGGCTTACTACCATTCGCGTGCGATTCCGCTGAAGGGACAAGAAGTGATCCGAGATGTGCCTTACA
UCHL1_030320_16	GCAAGATTCTCGTCGAGTATTCCTGTGGCACAATCGGCTGGTTCGGGCGTACCTAACAACTTCAGCTTCCCGATATCCGAACTGCGACCGTCGGCTTACTACCATTCGCGTGCGATTCCTCATGAAGCAGACCATTGGGAGATCCGAGATGTGCCTTACA
UCHL1_030320_17	GCAAGATTCTCGTCGAGTTTATTCACGCAGTGGCCAATACTGGTTCGGGCGTACCTAACAACTTCAGCTTCCCGATATCCGAACTGCGACCGTCGGCTTACTACCATTCGCGTGCGATTCCTCCTGTGGCACAATCGGACGATCCGAGATGTGCCTTACA
UCHL1_030320_18	GCAAGATTCTCGTCGAGTTAATCAAGACAAACTGGGATTTGCTGGTTCGGGCGTACCTAACAACTTCAGCTTCCCGATATCCGAACTGCGACCGTCGGCTTACTACCATTCGCGTGCGATTCCATTCACGCAGTGGCCAAGATCCGAGATGTGCCTTACA
UCHL1_030320_19	GCAAGATTCTCGTCGAGTAGACAGAGCAAAATGCTTTGCTGGTTCGGGCGTACCTAACAACTTCAGCTTCCCGATATCCGAACTGCGACCGTCGGCTTACTACCATTCGCGTGCGATTCCACAGAGAAAATGTCCCCTGAGATCCGAGATGTGCCTTACA
UCHL1_030320_20	GCAAGATTCTCGTCGAGTGGCACAGGAAGGCCAATGTCCTGGTTCGGGCGTACCTAACAAAACTTCAGCTTCCCGATATCCGAACTGCGACCGTCGGCTTACTACCATTCGCGTGCGATTCCGGCAGCCCATGATGCCGTGATCCGAGATGTGCCTTACA
UCHL1_030320_21	GCAAGATTCTCGTCGAGTGGCCACCTCTATGAACTTGCTGGTTCGGGCGTACCTAACAACTTCAGCTTCCCGATATCCGAACTGCGACCGTCGGCTTACTACCATTCGCGTGCGATTCCATTCTGTTTAACAACGTGGATGATCCGAGATGTGCCTTACA
UCHL1_030320_22	GCAAGATTCTCGTCGAGTGAACCATGGCGCCAGTTCACTGGTTCGGGCGTACCTAACAACTTCAGCTTCCCGATATCCGAACTGCGACCGTCGGCTTACTACCATTCGCGTGCGATTCCTGGACGAATGCCTTTTCCGGTGATCCGAGATGTGCCTTACA
UCHL1_030320_23	GCAAGATTCTCGTCGAGTTCAGAGGACACCCTGCTGAAGCTGGTTCGGGCGTACCTAACAACTTCAGCTTCCCGATATCCGAACTGCGACCGTCGGCTTACTACCATTCGCGTGCGATTCCGGTGAACCATGGCGCCAGTGATCCGAGATGTGCCTTACA
UCHL1_030320_24	GCAAGATTCTCGTCGAGTATCTTTGGAATGCATCTCTTCCTGGTTCGGGCGTACCTAACAACTTCAGCTTCCCGATATCCGAACTGCGACCGTCGGCTTACTACCATTCGCGTGCGATTCCGGACACCCTGCTGAAGGTCGATCCGAGATGTGCCTTACA
UCHL1_030320_25	GCAAGATTCTCGTCGAGTTTAATGTGCCTCACAATTCTCTGGTTCGGGCGTACCTAACAACTTCAGCTTCCCGATATCCGAACTGCGACCGTCGGCTTACTACCATTCGCGTGCGATTCCTCTTTGGAATGCATCTCTTCGATCCGAGATGTGCCTTACA
UCHL1_030320_26	GCAAGATTCTCGTCGAGTTTCCAGTATAGCCAGCACTGGTTCGGGCGTACCTAACAACTTCAGCTTCCCGATATCCGAACTGCGACCGTCGGCTTACTACCATTCGCGTGCGATTCCTCTATTCTAAAGTGCTAACACTCGATCCGAGATGTGCCTTACA
UCHL1_030320_27	GCAAGATTCTCGTCGAGTTTAATAGCAGTCTTTAGGGCTCTGGTTCGGGCGTACCTAACAACTTCAGCTTCCCGATATCCGAACTGCGACCGTCGGCTTACTACCATTCGCGTGCGATTCCCCAGCATCAGTTGCCTGGGGATCCGAGATGTGCCTTACA
UCHL1_030320_28	GCAAGATTCTCGTCGAGTTGAGTAATCTGTTTCATGTGTTGCTGGTTCGGGCGTACCTAACAACTTCAGCTTCCCGATATCCGAACTGCGACCGTCGGCTTACTACCATTCGCGTGCGATTCCGGGCTTCAGAGACACCCGATCCGAGATGTGCCTTACA
UCHL1_030320_29	GCAAGATTCTCGTCGAGTTAGAATTAGCCTGAAAGCTGCTGGTTCGGGCGTACCTAACAACTTCAGCTTCCCGATATCCGAACTGCGACCGTCGGCTTACTACCATTCGCGTGCGATTCCTGTTGTCTTTAGTCCACAGTGATCCGAGATGTGCCTTACA
UCHL1_030320_30	GCAAGATTCTCGTCGAGTATTAAGGTGACCATTGTCCTCCTGGTTCGGGCGTACCTAACAACTTCAGCTTCCCGATATCCGAACTGCGACCGTCGGCTTACTACCATTCGCGTGCGATTCCTGCTTTGCTTCCTGGTGGGGATCCGAGATGTGCCTTACA
UCHL1_030320_31	GCAAGATTCTCGTCGAGTGAATTCACCGAGCGTGAGCAACTGGTTCGGGCGTACCTAACAACTTCAGCTTCCCGATATCCGAACTGCGACCGTCGGCTTACTACCATTCGCGTGCGATTCCCGCTGCCAAGGTCTGCAGAGATCCGAGATGTGCCTTACA
UCHL1_030320_32	GCAAGATTCTCGTCGAGTGGAGAAGTCCGCTTCTCTGCCTGGTTCGGGCGTACCTAACAACTTCAGCTTCCCGATATCCGAACTGCGACCGTCGGCTTACTACCATTCGCGTGCGATTCCAATTCACCGAGCGTGAGCAAGATCCGAGATGTGCCTTACA
UCHL1_030320_33	GCAAGATTCTCGTCGAGTAATGCTCTGTGGGAGGGACTTCTGGTTCGGGCGTACCTAACAACTTCAGCTTCCCGATATCCGAACTGCGACCGTCGGCTTACTACCATTCGCGTGCGATTCCGCTCTCTGCAAGGCAGCCTGATCCGAGATGTGCCTTACA
UCHL1_030320_34	GCAAGATTCTCGTCGAGTTGCTGATTTCCCCTCTTCCCTCTGGTTCGGGCGTACCTAACAACTTCAGCTTCCCGATATCCGAACTGCGACCGTCGGCTTACTACCATTCGCGTGCGATTCCTGCTCTGTGGGAGGGACTTGATCCGAGATGTGCCTTACA
UCHL1_030320_35	GCAAGATTCTCGTCGAGTCAACATGAAAATATATACCCCCCTGGTTCGGGCGTACCTAACAACTTCAGCTTCCCGATATCCGAACTGCGACCGTCGGCTTACTACCATTCGCGTGCGATTCCGATTTCCCCTCTTCCCTTGATCCGAGATGTGCCTTACA
UCHL1_030320_36	GCAAGATTCTCGTCGAGTGCTTCAGTACTTGTGAAACACCTGGTTCGGGCGTACCTAACAACTTCAGCTTCCCGATATCCGAACTGCGACCGTCGGCTTACTACCATTCGCGTGCGATTCCCCCCCATGCAGTCTAAAATGATCCGAGATGTGCCTTACA
UCHL1_030320_37	GCAAGATTCTCGTCGAGTCTTCTGTTCTGCAGACACGCCTGGTTCGGGCGTACCTAACAACTTCAGCTTCCCGATATCCGAACTGCGACCGTCGGCTTACTACCATTCGCGTGCGATTCCACTTGTGAAACACAGCTGTTGATCCGAGATGTGCCTTACA
UCHL1_030320_38	GCAAGATTCTCGTCGAGTGGCACTTAAGCACAAGCAGAGTCTGGTTCGGGCGTACCTAACAACTTCAGCTTCCCGATATCCGAACTGCGACCGTCGGCTTACTACCATTCGCGTGCGATTCCTCCCCTCAGCCACACCCAGATCCGAGATGTGCCTTACA
UCHL1_030320_39	GCAAGATTCTCGTCGAGTGTGCACAGCTGTCCACTGGCTGGTTCGGGCGTACCTAACAACTTCAGCTTCCCGATATCCGAACTGCGACCGTCGGCTTACTACCATTCGCGTGCGATTCCAGGCACTTAAGCACAAGCAGAGATCCGAGATGTGCCTTACA
UCHL1_030320_40	GCAAGATTCTCGTCGAGTTGTGGTGTGAGCTTCAGATGGTCTGGTTCGGGCGTACCTAACAACTTCAGCTTCCCGATATCCGAACTGCGACCGTCGGCTTACTACCATTCGCGTGCGATTCCAGCTGTCCACTGGGCCATGATCCGAGATGTGCCTTACA
UCHL1_030320_41	GCAAGATTCTCGTCGAGTAGTGTATGTCTTGTATCCGATACTGGTTCGGGCGTACCTAACAACTTCAGCTTCCCGATATCCGAACTGCGACCGTCGGCTTACTACCATTCGCGTGCGATTCCTGGTGAAGCATTCTCCCCGATCCGAGATGTGCCTTACA
UCHL1_030320_42	GCAAGATTCTCGTCGAGTTCTAACGCTTTAAATGGCTCTGGTTCGGGCGTACCTAACAACTTCAGCTTCCCGATATCCGAACTGCGACCGTCGGCTTACTACCATTCGCGTGCGATTCCGTGTATGTCTTGTATCCGATAGATCCGAGATGTGCCTTACA
UCHL1_030320_43	GCAAGATTCTCGTCGAGTCTGTAAGTTAAGACCTTGGATAACTGCGACCGTCGGCTTACAACTTCAGCTTCCCGATATCCGCTGGTTCGGGCGTACCTAACTACCATTCGCGTGCGATTCCTGGCTACTTTGGTTTCTGTGATCCGAGATGTGCCTTACA
UCHL1_030320_44	GCAAGATTCTCGTCGAGTAATTGTTTGTCCTCAAAAGGACTGGTTCGGGCGTACCTAACAACTTCAGCTTCCCGATATCCGAACTGCGACCGTCGGCTTACTACCATTCGCGTGCGATTCCAAGACCTTGGATGTGGTTTGATCCGAGATGTGCCTTACA
UCHL1_030320_45	GCAAGATTCTCGTCGAGTTAAGATAGCCACAGCTGACTGGTTCGGGCGTACCTAACAACTTCAGCTTCCCGATATCCGAACTGCGACCGTCGGCTTACTACCATTCGCGTGCGATTCCAGGAATAAAACTTTTCTGCTGAGATCCGAGATGTGCCTTACA
CFAP299_301003_1	GCAAGATTCTCGTCGAGTTCGGCCGAGGATACCGCACGCTACGGAGTACGCCACTAAAAACTTCAGCTTCCCGATATCCGAGAACTTGCGCGGATACACGCATGCGATTAACCGCGACTGCTTCCGTTGCTAGGGACGCTGATCCGAGATGTGCCTTACA
CFAP299_301003_2	GCAAGATTCTCGTCGAGTTGGACAATATTGTCACTCAATTCACGCTACGGAGTACGCCACTAACTTCAGCTTCCCGATATCCGAGAACTTGCGCGGATACACGCATGCGATTAACCGCGACTGAGAGGGGCTGAAGGCCTGATCCGAGATGTGCCTTACA
CFAP299_301003_3	GCAAGATTCTCGTCGAGTAGTTGGTGGAGCTAGGCTACCACGCTACGGAGTACGCCACTAAACTTCAGCTTCCCGATATCCGAGAACTTGCGCGGATACACGCATGCGATTAACCGCGACTGATGAAACCCTGGCCCGCCGATCCGAGATGTGCCTTACA
CFAP299_301003_4	GCAAGATTCTCGTCGAGTAGAGAGAGTGAAAAGGGAAGATACGCTACGGAGTACGCCACTAACTTCAGCTTCCCGATATCCGAGAACTTGCGCGGATACACGCATGCGATTAACCGCGACTGAGGCTACCGAGGGACTGGGATCCGAGATGTGCCTTACA
CFAP299_301003_5	GCAAGATTCTCGTCGAGTATAGAGATTGCAAGACTGGCTACGCTACGGAGTACGCCACTAACTTCAGCTTCCCGATATCCGAGAACTTGCGCGGATACACGCATGCGATTAACCGCGACTGTGAAGCAAGGAAAGCGGCTGATCCGAGATGTGCCTTACA
CFAP299_301003_6	GCAAGATTCTCGTCGAGTACAAGATAATTTTCTGACGGCACGCTACGGAGTACGCCACTAACTTCAGCTTCCCGATATCCGAGAACTTGCGCGGATACACGCATGCGATTAACCGCGACTGCAAGTGCTGGTAAAGACCTGATCCGAGATGTGCCTTACA
CFAP299_301003_7	GCAAGATTCTCGTCGAGTATGAGAGAAGAAGACAATCGCAGACGCTACGGAGTACGCCACTAACTTCAGCTTCCCGATATCCGAGAACTTGCGCGGATACACGCATGCGATTAACCGCGACTGTTCTGACGGCCCTGGCAGATCCGAGATGTGCCTTACA
CFAP299_301003_8	GCAAGATTCTCGTCGAGTAAGTACATTTCATCCAACAGCACGCTACGGAGTACGCCACTAACTTCAGCTTCCCGATATCCGAGAACTTGCGCGGATACACGCATGCGATTAACCGCGACTGGCAGTGGAAAACTGAGTGTGATCCGAGATGTGCCTTACA
CFAP299_301003_9	GCAAGATTCTCGTCGAGTTCATATCTTGAAGAAGCAACTGACGCTACGGAGTACGCCACTAACTTCAGCTTCCCGATATCCGAGAACTTGCGCGGATACACGCATGCGATTAACCGCGACTGACAGGAGACTGATGCTGCGATCCGAGATGTGCCTTACA
CFAP299_301003_10	GCAAGATTCTCGTCGAGTATGGTGAGTTTACTTCTCACACGCTACGGAGTACGCCACTAACTTCAGCTTCCCGATATCCGAGAACTTGCGCGGATACACGCATGCGATTAACCGCGACTGGACACCAAGGAGATAGATGGGATCCGAGATGTGCCTTACA
CFAP299_301003_11	GCAAGATTCTCGTCGAGTAGAAAGTGCGGTTTAAACTGACGCTACGGAGTACGCCACTAACTTCAGCTTCCCGATATCCGAGAACTTGCGCGGATACACGCATGCGATTAACCGCGACTGAGATAAGGGAGACTTCACCTGATCCGAGATGTGCCTTACA
CFAP299_301003_12	GCAAGATTCTCGTCGAGTTTAAAATAAGCAGTTTTCTGGTACGCTACGGAGTACGCCACTAACTTCAGCTTCCCGATATCCGAGAACTTGCGCGGATACACGCATGCGATTAACCGCGACTGTGCGGTTTAAACTGCAACGATCCGAGATGTGCCTTACA
CFAP299_301003_13	GCAAGATTCTCGTCGAGTTTTCAGAGGGAGGAAACTGGACGCTACGGAGTACGCCACTAACTTCAGCTTCCCGATATCCGAGAACTTGCGCGGATACACGCATGCGATTAACCGCGACTGACAGCTAGAGGGAAAGGTCAGATCCGAGATGTGCCTTACA
CFAP299_301003_14	GCAAGATTCTCGTCGAGTAACAAAGGGCGATAGGAGGACGCTACGGAGTACGCCACTAACTTCAGCTTCCCGATATCCGAGAACTTGCGCGGATACACGCATGCGATTAACCGCGACTGTCAGAGGGAGGAAACTGGACTGATCCGAGATGTGCCTTACA
CFAP299_301003_15	GCAAGATTCTCGTCGAGTAGAAAGTATTACAGAGGGAAGAACGCTACGGAGTACGCCACTAACTTCAGCTTCCCGATATCCGAGAACTTGCGCGGATACACGCATGCGATTAACCGCGACTGGGGCGATAGGAGGAGAGCGATCCGAGATGTGCCTTACA
CFAP299_301003_16	GCAAGATTCTCGTCGAGTAGGAGAAGGGAGCTACCTACGCTACGGAGTACGCCACTAACTTCAGCTTCCCGATATCCGAGAACTTGCGCGGATACACGCATGCGATTAACCGCGACTGAGGGAAGAAACTATGGGTCAGGGATCCGAGATGTGCCTTACA
CFAP299_301003_17	GCAAGATTCTCGTCGAGTATACATCGACTATGCCCACACGCTACGGAGTACGCCACTAACTTCAGCTTCCCGATATCCGAGAACTTGCGCGGATACACGCATGCGATTAACCGCGACTGTCATGGGCAAGAGATATCAGGGATCCGAGATGTGCCTTACA
CFAP299_301003_18	GCAAGATTCTCGTCGAGTAAAGACGGAAGATTTTGAAGTACGCTACGGAGTACGCCACTAACTTCAGCTTCCCGATATCCGAGAACTTGCGCGGATACACGCATGCGATTAACCGCGACTGTCGACTATGCCCACAGGCTGATCCGAGATGTGCCTTACA
CFAP299_301003_19	GCAAGATTCTCGTCGAGTTTGCAGCACTTGGGACTTGACGCTACGGAGTACGCCACTAACTTCAGCTTCCCGATATCCGAGAACTTGCGCGGATACACGCATGCGATTAACCGCGACTGTTTGTTAACCTCATGAGGCTTGATCCGAGATGTGCCTTACA
CFAP299_301003_20	GCAAGATTCTCGTCGAGTTCTGTCCAGAAGCCTCAAGAAACGCTACGGAGTACGCCACTAACTTCAGCTTCCCGATATCCGAGAACTTGCGCGGATACACGCATGCGATTAACCGCGACTGTGCAGCACTTGGGACTTGGGATCCGAGATGTGCCTTACA
CFAP299_301003_21	GCAAGATTCTCGTCGAGTTCTAACATGTTTTCCTCCACTTACGCTACGGAGTACGCCACTAACTTCAGCTTCCCGATATCCGAGAACTTGCGCGGATACACGCATGCGATTAACCGCGACTGAGCCTCAAGAACTGCTCAGATCCGAGATGTGCCTTACA
CFAP299_301003_22	GCAAGATTCTCGTCGAGTACCCATTCCTTAACACCCATACGCTACGGAGTACGCCACTAACTTCAGCTTCCCGATATCCGAGAACTTGCGCGGATACACGCATGCGATTAACCGCGACTGTCTCTGTCCTATTCTGGGACGATCCGAGATGTGCCTTACA
CFAP299_301003_23	GCAAGATTCTCGTCGAGTTTTACTACCAATGCTTGCCACGCTACGGAGTACGCCACTAACTTCAGCTTCCCGATATCCGAGAACTTGCGCGGATACACGCATGCGATTAACCGCGACTGTCCTTAACACCCATCATTCTTGATCCGAGATGTGCCTTACA
CFAP299_301003_24	GCAAGATTCTCGTCGAGTACTCTCCACTGCTGTATTCACGCTACGGAGTACGCCACTAACTTCAGCTTCCCGATATCCGAGAACTTGCGCGGATACACGCATGCGATTAACCGCGACTGAAGTAGCAGCATTATGCTTTAGATCCGAGATGTGCCTTACA
CFAP299_301003_25	GCAAGATTCTCGTCGAGTTATCCTCTATCCACCCTTACACGCTACGGAGTACGCCACTAACTTCAGCTTCCCGATATCCGAGAACTTGCGCGGATACACGCATGCGATTAACCGCGACTGACCTCCTCTGAGATGCCTGTGATCCGAGATGTGCCTTACA
CFAP299_301003_26	GCAAGATTCTCGTCGAGTATGCCCATTGCCCATGTACGCTACGGAGTACGCCACTAACTTCAGCTTCCCGATATCCGAGAACTTGCGCGGATACACGCATGCGATTAACCGCGACTGCATTTAACTTCTCTCTTGCAGTAGATCCGAGATGTGCCTTACA
CFAP299_301003_27	GCAAGATTCTCGTCGAGTTTTTGATTTTTGGTTGTATCTGAACGCTACGGAGTACGCCACTAACTTCAGCTTCCCGATATCCGAGAACTTGCGCGGATACACGCATGCGATTAACCGCGACTGGCCCATTGCCCATGTCTGATCCGAGATGTGCCTTACA
CFAP299_301003_28	GCAAGATTCTCGTCGAGTAACATTCCAAAGTCAATCGAACGCTACGGAGTACGCCACTAACTTCAGCTTCCCGATATCCGAGAACTTGCGCGGATACACGCATGCGATTAACCGCGACTGTTGGTTGTATCTGACCTACTGATCCGAGATGTGCCTTACA
CFAP299_301003_29	GCAAGATTCTCGTCGAGTACTGCTGAAGGAAATTTTAGGACGCTACGGAGTACGCCACTAACTTCAGCTTCCCGATATCCGAGAACTTGCGCGGATACACGCATGCGATTAACCGCGACTGTGTAGCTACCCCACTGGGTGATCCGAGATGTGCCTTACA
CFAP299_301003_30	GCAAGATTCTCGTCGAGTTAACTTATGGTTTCCAAACTCAACGCTACGGAGTACGCCACTAACTTCAGCTTCCCGATATCCGAGAACTTGCGCGGATACACGCATGCGATTAACCGCGACTGTGTGGATTGCTGTGCTAAGATCCGAGATGTGCCTTACA
CFAP299_301003_31	GCAAGATTCTCGTCGAGTATTGCTGTTAGTAATTCAAGTCCACGCTACGGAGTACGCCACTAACTTCAGCTTCCCGATATCCGAGAACTTGCGCGGATACACGCATGCGATTAACCGCGACTGACAACTGGGACGCTGATGATCCGAGATGTGCCTTACA
CFAP299_301003_32	GCAAGATTCTCGTCGAGTTAATCCAGAAGGCTTACTTTTACGCTACGGAGTACGCCACTAACTTCAGCTTCCCGATATCCGAGAACTTGCGCGGATACACGCATGCGATTAACCGCGACTGACTATCAAGTGATTGCCGAGATCCGAGATGTGCCTTACA
CFAP299_301003_33	GCAAGATTCTCGTCGAGTTCTACTAGAATCACTATCCTGACACGCTACGGAGTACGCCACTAACTTCAGCTTCCCGATATCCGAGAACTTGCGCGGATACACGCATGCGATTAACCGCGACTGCGCAGCCAGGTGACAACGATCCGAGATGTGCCTTACA
CFAP299_301003_34	GCAAGATTCTCGTCGAGTTTTTTGACCACATTTCCAGAACGCTACGGAGTACGCCACTAACTTCAGCTTCCCGATATCCGAGAACTTGCGCGGATACACGCATGCGATTAACCGCGACTGACTCTACGTACAAGCTGTCAGATCCGAGATGTGCCTTACA
CFAP299_301003_35	GCAAGATTCTCGTCGAGTAGACTTAAGTACCAACATGTTACGCTACGGAGTACGCCACTAACTTCAGCTTCCCGATATCCGAGAACTTGCGCGGATACACGCATGCGATTAACCGCGACTGGACCACATTTCCAGAAGGAGATCCGAGATGTGCCTTACA
CFAP299_301003_36	GCAAGATTCTCGTCGAGTTAGAATAATAAATGAGCCCTGTACGCTACGGAGTACGCCACTAACTTCAGCTTCCCGATATCCGAGAACTTGCGCGGATACACGCATGCGATTAACCGCGACTGTCCGTAGACAGAGCAAATGATCCGAGATGTGCCTTACA
CFAP299_301003_37	GCAAGATTCTCGTCGAGTGCTGGAAGGCAAATTAGAACGCTACGGAGTACGCCACTAACTTCAGCTTCCCGATATCCGAGAACTTGCGCGGATACACGCATGCGATTAACCGCGACTGAGAATAATAAATGAGCCCTGTAGATCCGAGATGTGCCTTACA
RNF175_100220_1	GCAAGATTCTCGTCGAGTAAGAGAAGCTGAACAATGGTGTATCGCGCTCGATTGGCAAACTTCAGCTTCCCGATATCCGTCGTACTTCGACGGCACTCATACCATTCGCGTGCGATTCCTGTCCATGTGGAAAGAATTTAGATCCGAGATGTGCCTTACA
RNF175_100220_2	GCAAGATTCTCGTCGAGTTTTGTCCATGTGGAAAGAATGTATCGCGCTCGATTGGCAAACTTCAGCTTCCCGATATCCGTCGTACTTCGACGGCACTCATACCATTCGCGTGCGATTCCGTAAACTTTGTTGTCAAGCAAGATCCGAGATGTGCCTTACA
RNF175_100220_3	GCAAGATTCTCGTCGAGTACATACTGCATGGTTGAAATCTGTATCGCGCTCGATTGGCAAACTTCAGCTTCCCGATATCCGTCGTACTTCGACGGCACTCATACCATTCGCGTGCGATTCCACAGCAGACCCCAGAAGCAGATCCGAGATGTGCCTTACA
RNF175_100220_4	GCAAGATTCTCGTCGAGTGCAGACCCCAGAAGCAACTGTATCGCGCTCGATTGGCAAACTTCAGCTTCCCGATATCCGTCGTACTTCGACGGCACTCATACCATTCGCGTGCGATTCCTCACTAGGGCTGGAATAGGACAGATCCGAGATGTGCCTTACA
RNF175_100220_5	GCAAGATTCTCGTCGAGTATTCACTAGGGCTGGAATTGTATCGCGCTCGATTGGCAAACTTCAGCTTCCCGATATCCGTCGTACTTCGACGGCACTCATACCATTCGCGTGCGATTCCGGAATAGTTCAAGGCATTATCTGATCCGAGATGTGCCTTACA
RNF175_100220_6	GCAAGATTCTCGTCGAGTTGATAGGAATAGTTCAAGGCATTTGTATCGCGCTCGATTGGCAAACTTCAGCTTCCCGATATCCGTCGTACTTCGACGGCACTCATACCATTCGCGTGCGATTCCGGCCTGGCAACCTGTGGGATCCGAGATGTGCCTTACA
RNF175_100220_7	GCAAGATTCTCGTCGAGTTCGTTATTTGGTGGCCTGGTGTATCGCGCTCGATTGGCAAACTTCAGCTTCCCGATATCCGTCGTACTTCGACGGCACTCATACCATTCGCGTGCGATTCCTGGACAAATCCTGGATTGGCTGATCCGAGATGTGCCTTACA
RNF175_100220_8	GCAAGATTCTCGTCGAGTTTTCTGTATGGACAAATCCTGGATGTATCGCGCTCGATTGGCAAACTTCAGCTTCCCGATATCCGTCGTACTTCGACGGCACTCATACCATTCGCGTGCGATTCCGCTGGGAGCGCACACATGATCCGAGATGTGCCTTACA
RNF175_100220_9	GCAAGATTCTCGTCGAGTTACTGCAAAGAGAAAGTTGATGTATCGCGCTCGATTGGCAAACTTCAGCTTCCCGATATCCGTCGTACTTCGACGGCACTCATACCATTCGCGTGCGATTCCGGAAAAAGCAGACTTGCCCTGATCCGAGATGTGCCTTACA
RNF175_100220_10	GCAAGATTCTCGTCGAGTATCGTTGGGAAAAAGCAGACTTTGTATCGCGCTCGATTGGCAAACTTCAGCTTCCCGATATCCGTCGTACTTCGACGGCACTCATACCATTCGCGTGCGATTCCTGCATCCGAGGTTGGTGTGATCCGAGATGTGCCTTACA
RNF175_100220_11	GCAAGATTCTCGTCGAGTTAGTATCAGGGAACATGGAATGTATCGCGCTCGATTGGCAAACTTCAGCTTCCCGATATCCGTCGTACTTCGACGGCACTCATACCATTCGCGTGCGATTCCGTTCATTTTGCCCAAATCCAGATCCGAGATGTGCCTTACA
RNF175_100220_12	GCAAGATTCTCGTCGAGTAAACAAATCAGTAGGATGGATTGTATCGCGCTCGATTGGCAAACTTCAGCTTCCCGATATCCGTCGTACTTCGACGGCACTCATACCATTCGCGTGCGATTCCGAGCAGCGATTGTAGAAATGATCCGAGATGTGCCTTACA
RNF175_100220_13	GCAAGATTCTCGTCGAGTTGGGAGCAGCGATTGTAGAAATTGTATCGCGCTCGATTGGCAAACTTCAGCTTCCCGATATCCGTCGTACTTCGACGGCACTCATACCATTCGCGTGCGATTCCTGGCCCAGAAAGTCACATGATCCGAGATGTGCCTTACA
RNF175_100220_14	GCAAGATTCTCGTCGAGTTGTGTAGCAGGCCAGTCAGTGTATCGCGCTCGATTGGCAAACTTCAGCTTCCCGATATCCGTCGTACTTCGACGGCACTCATACCATTCGCGTGCGATTCCCATCGTTGCTGTTCACCTGGGGATCCGAGATGTGCCTTACA
RNF175_100220_15	GCAAGATTCTCGTCGAGTCATCGTTGCTGTTCACCTGGTGTATCGCGCTCGATTGGCAAACTTCAGCTTCCCGATATCCGTCGTACTTCGACGGCACTCATACCATTCGCGTGCGATTCCTGTTAGGGAGGGAACTTCTAGATCCGAGATGTGCCTTACA
RNF175_100220_16	GCAAGATTCTCGTCGAGTTTTGTTAGGGAGGGAACTTCTTGTATCGCGCTCGATTGGCAAACTTCAGCTTCCCGATATCCGTCGTACTTCGACGGCACTCATACCATTCGCGTGCGATTCCACACCTCCAAGCTCCTCCAGATCCGAGATGTGCCTTACA
RNF175_100220_17	GCAAGATTCTCGTCGAGTCACCTCCAAGCTCCTCCATGTATCGCGCTCGATTGGCAAAACTTCAGCTTCCCGATATCCGTCGTACTTCGACGGCACTCATACCATTCGCGTGCGATTCCATACATGGCCTTGACTTGCTAGATCCGAGATGTGCCTTACA
RNF175_100220_18	GCAAGATTCTCGTCGAGTAAAATAATGGAAACTCCTGGTTGTATCGCGCTCGATTGGCAAACTTCAGCTTCCCGATATCCGTCGTACTTCGACGGCACTCATACCATTCGCGTGCGATTCCACCCCAATTCCAAGAACATGATCCGAGATGTGCCTTACA
RNF175_100220_19	GCAAGATTCTCGTCGAGTTTGCAAAAATGACCCCATGTATCGCGCTCGATTGGCAAACTTCAGCTTCCCGATATCCGTCGTACTTCGACGGCACTCATACCATTCGCGTGCGATTCCACACCACTTTATTTTAAAGCATAGATCCGAGATGTGCCTTACA
RNF175_100220_20	GCAAGATTCTCGTCGAGTTTTGAATGAAAGGCTGTTTGATGTATCGCGCTCGATTGGCAAACTTCAGCTTCCCGATATCCGTCGTACTTCGACGGCACTCATACCATTCGCGTGCGATTCCGGGGCTGTATTCCAGCCCTGATCCGAGATGTGCCTTACA
RNF175_100220_21	GCAAGATTCTCGTCGAGTTTCTATACCTCTGTAGAAGATGGTGTATCGCGCTCGATTGGCAAACTTCAGCTTCCCGATATCCGTCGTACTTCGACGGCACTCATACCATTCGCGTGCGATTCCACTCAATGGCCCCTGAAGATCCGAGATGTGCCTTACA
RNF175_100220_22	GCAAGATTCTCGTCGAGTTCAATGGCCCCTGAATTCTTGTATCGCGCTCGATTGGCAAACTTCAGCTTCCCGATATCCGTCGTACTTCGACGGCACTCATACCATTCGCGTGCGATTCCTGTGGACATTTCTGTGCTGACGATCCGAGATGTGCCTTACA
RNF175_100220_23	GCAAGATTCTCGTCGAGTAGTTTTTCAGCATTGAGATTTTGTGTATCGCGCTCGATTGGCAAACTTCAGCTTCCCGATATCCGTCGTACTTCGACGGCACTCATACCATTCGCGTGCGATTCCAGTTCTGCCAGTGTGCAGATCCGAGATGTGCCTTACA
RNF175_100220_24	GCAAGATTCTCGTCGAGTTTGCTCTGCAGAAGTTCTTGTATCGCGCTCGATTGGCAAACTTCAGCTTCCCGATATCCGTCGTACTTCGACGGCACTCATACCATTCGCGTGCGATTCCACAAGGATGGGTTATCTGAGTCGATCCGAGATGTGCCTTACA
RNF175_100220_25	GCAAGATTCTCGTCGAGTCATATTAGTGAGAAATGGGCATGTATCGCGCTCGATTGGCAAACTTCAGCTTCCCGATATCCGTCGTACTTCGACGGCACTCATACCATTCGCGTGCGATTCCGGCCCATTTTAGCATGAGTGATCCGAGATGTGCCTTACA
RNF175_100220_26	GCAAGATTCTCGTCGAGTTTAATGGCCCATTTTAGCATGTATCGCGCTCGATTGGCAAACTTCAGCTTCCCGATATCCGTCGTACTTCGACGGCACTCATACCATTCGCGTGCGATTCCTTTGCTTTTCAGGGAGTATTAGATCCGAGATGTGCCTTACA
RNF175_100220_27	GCAAGATTCTCGTCGAGTTAGGGATTGTTGTACATGTGTGTATCGCGCTCGATTGGCAAACTTCAGCTTCCCGATATCCGTCGTACTTCGACGGCACTCATACCATTCGCGTGCGATTCCTCTCCACCTTTAAAAGCCCTGATCCGAGATGTGCCTTACA
RNF175_100220_28	GCAAGATTCTCGTCGAGTTTTGCAAATGGAAATGTTTTCTTGTATCGCGCTCGATTGGCAAACTTCAGCTTCCCGATATCCGTCGTACTTCGACGGCACTCATACCATTCGCGTGCGATTCCACAGAGCCCCTTCTGCCAGATCCGAGATGTGCCTTACA
RNF175_100220_29	GCAAGATTCTCGTCGAGTAAGTCTGGCCCTAGTTTTTGTATCGCGCTCGATTGGCAAACTTCAGCTTCCCGATATCCGTCGTACTTCGACGGCACTCATACCATTCGCGTGCGATTCCTCATTCTTTGTAGCAATTTTCCGATCCGAGATGTGCCTTACA
RNF175_100220_30	GCAAGATTCTCGTCGAGTTCAGTGTGATACCTTTCCCTGTATCGCGCTCGATTGGCAAACTTCAGCTTCCCGATATCCGTCGTACTTCGACGGCACTCATACCATTCGCGTGCGATTCCTGGATTTCTGTAGTGGTTTTTGATCCGAGATGTGCCTTACA
RNF175_100220_31	GCAAGATTCTCGTCGAGTATGGATTTCTGTAGTGGTTTTGTATCGCGCTCGATTGGCAAACTTCAGCTTCCCGATATCCGTCGTACTTCGACGGCACTCATACCATTCGCGTGCGATTCCGAAACACAAAGATACCCCATGATCCGAGATGTGCCTTACA
RNF175_100220_32	GCAAGATTCTCGTCGAGTTCTCAAAAGTAATAGGAGCCTTTTGTATCGCGCTCGATTGGCAAACTTCAGCTTCCCGATATCCGTCGTACTTCGACGGCACTCATACCATTCGCGTGCGATTCCAACCAGGACCAAATGCAGATCCGAGATGTGCCTTACA
RNF175_100220_33	GCAAGATTCTCGTCGAGTTCCTGAAAGTAAAACCAGGTGTATCGCGCTCGATTGGCAAACTTCAGCTTCCCGATATCCGTCGTACTTCGACGGCACTCATACCATTCGCGTGCGATTCCGGACAGTTTCCACTTATTCAAGATCCGAGATGTGCCTTACA
RNF175_100220_34	GCAAGATTCTCGTCGAGTCCAGTACCTATGATTCAATTCTTGTATCGCGCTCGATTGGCAAACTTCAGCTTCCCGATATCCGTCGTACTTCGACGGCACTCATACCATTCGCGTGCGATTCCTCAGTCATACCTCGGTGTGATCCGAGATGTGCCTTACA
RNF175_100220_35	GCAAGATTCTCGTCGAGTTAATTTAGTCAGTCATACCTCGTGTATCGCGCTCGATTGGCAAACTTCAGCTTCCCGATATCCGTCGTACTTCGACGGCACTCATACCATTCGCGTGCGATTCCTTTTGCCTAAAGCCCACTGATCCGAGATGTGCCTTACA
RNF175_100220_36	GCAAGATTCTCGTCGAGTTATGAGATGGTTAAACCATCTGTGTATCGCGCTCGATTGGCAAACTTCAGCTTCCCGATATCCGTCGTACTTCGACGGCACTCATACCATTCGCGTGCGATTCCAGTTCAAAGCTCTGGCATGATCCGAGATGTGCCTTACA
RNF175_100220_37	GCAAGATTCTCGTCGAGTTAGTTCAAAGCTCTGGCATGTATCGCGCTCGATTGGCAAACTTCAGCTTCCCGATATCCGTCGTACTTCGACGGCACTCATACCATTCGCGTGCGATTCCATGTCATCGCTATGTACCCAGTGATCCGAGATGTGCCTTACA
RNF175_100220_38	GCAAGATTCTCGTCGAGTGGTTGGCCAATCATCAGTATTGTATCGCGCTCGATTGGCAAACTTCAGCTTCCCGATATCCGTCGTACTTCGACGGCACTCATACCATTCGCGTGCGATTCCGGATACCAAAGTTAGGCTTAGATCCGAGATGTGCCTTACA
RNF175_100220_39	GCAAGATTCTCGTCGAGTTATGGATACCAAAGTTAGGCTGTATCGCGCTCGATTGGCAAACTTCAGCTTCCCGATATCCGTCGTACTTCGACGGCACTCATACCATTCGCGTGCGATTCCTGTATGGACACTACTTTTGCGATCCGAGATGTGCCTTACA
RNF175_100220_40	GCAAGATTCTCGTCGAGTTGTATGGACACTACTTTTGCTATGTATCGCGCTCGATTGGCAAACTTCAGCTTCCCGATATCCGTCGTACTTCGACGGCACTCATACCATTCGCGTGCGATTCCACCTGTGTTGCCTGAACAGATCCGAGATGTGCCTTACA
RNF175_100220_41	GCAAGATTCTCGTCGAGTTGAACAAATCAACCTGTGTTGCCTGTATCGCGCTCGATTGGCAAACTTCAGCTTCCCGATATCCGTCGTACTTCGACGGCACTCATACCATTCGCGTGCGATTCCGCTGGCATCGAGACCCCGATCCGAGATGTGCCTTACA
RNF175_100220_42	GCAAGATTCTCGTCGAGTTAAGGAAAGCCTCAATGTGCTGTATCGCGCTCGATTGGCAAACTTCAGCTTCCCGATATCCGTCGTACTTCGACGGCACTCATACCATTCGCGTGCGATTCCATGTGAACTCCAGTAACCATGATCCGAGATGTGCCTTACA
RNF175_100220_43	GCAAGATTCTCGTCGAGTAACCAGCATTCTATGTGAACTCTGTATCGCGCTCGATTGGCAAACTTCAGCTTCCCGATATCCGTCGTACTTCGACGGCACTCATACCATTCGCGTGCGATTCCAGACAGCCTGAGCCTGGAGATCCGAGATGTGCCTTACA
RNF175_100220_44	GCAAGATTCTCGTCGAGTAATGGGTTCTATCCCAAATAGCTGTATCGCGCTCGATTGGCAAACTTCAGCTTCCCGATATCCGTCGTACTTCGACGGCACTCATACCATTCGCGTGCGATTCCACCATGGGCTCCTCCACCGATCCGAGATGTGCCTTACA
RNF175_100220_45	GCAAGATTCTCGTCGAGTTGGGCTCCTCCACCAATTGTATCGCGCTCGATTGGCAAACTTCAGCTTCCCGATATCCGTCGTACTTCGACGGCACTCATACCATTCGCGTGCGATTCCTTTGGACATTTGTTCTTGGACCAGATCCGAGATGTGCCTTACA
RNF175_100220_46	GCAAGATTCTCGTCGAGTATTTGGACATTTGTTCTTGGACTGTATCGCGCTCGATTGGCAAACTTCAGCTTCCCGATATCCGTCGTACTTCGACGGCACTCATACCATTCGCGTGCGATTCCACAAAAGCAGGGACCAAAGATCCGAGATGTGCCTTACA
RNF175_100220_47	GCAAGATTCTCGTCGAGTACACCTTGGATTACAAAAGCAGTGTATCGCGCTCGATTGGCAAACTTCAGCTTCCCGATATCCGTCGTACTTCGACGGCACTCATACCATTCGCGTGCGATTCCACAGCCACAGGCAGCAAGGATCCGAGATGTGCCTTACA
RNF175_100220_48	GCAAGATTCTCGTCGAGTTCTTCTCAGCTTCAGTCTTTAGTGTATCGCGCTCGATTGGCAAACTTCAGCTTCCCGATATCCGTCGTACTTCGACGGCACTCATACCATTCGCGTGCGATTCCAGGGAGGAAACCAAGCCTGATCCGAGATGTGCCTTACA
RNF175_100220_49	GCAAGATTCTCGTCGAGTAGCCAAGGGAGGAAACCAATGTATCGCGCTCGATTGGCAAAACTTCAGCTTCCCGATATCCGTCGTACTTCGACGGCACTCATACCATTCGCGTGCGATTCCGCAACAGTAGTCTTGGGGGCGATCCGAGATGTGCCTTACA
RNF175_100220_50	GCAAGATTCTCGTCGAGTAACAGTAGTCTTGGGGGCTGTATCGCGCTCGATTGGCAAACTTCAGCTTCCCGATATCCGTCGTACTTCGACGGCACTCATACCATTCGCGTGCGATTCCATCCTAGGAACCTACCTGTGGCGATCCGAGATGTGCCTTACA
RNF175_100220_51	GCAAGATTCTCGTCGAGTTAGAAATAATCCTAGGAACCTACTGTATCGCGCTCGATTGGCAAACTTCAGCTTCCCGATATCCGTCGTACTTCGACGGCACTCATACCATTCGCGTGCGATTCCACAAAGAGTGCTTTGCCGATCCGAGATGTGCCTTACA
RNF175_100220_52	GCAAGATTCTCGTCGAGTGTGGAGCCCAAGGTCTGATGTATCGCGCTCGATTGGCAAACTTCAGCTTCCCGATATCCGTCGTACTTCGACGGCACTCATACCATTCGCGTGCGATTCCGGGGGAACTTAAGACTATCCAAGATCCGAGATGTGCCTTACA
RNF175_100220_53	GCAAGATTCTCGTCGAGTGGGGGAACTTAAGACTATCCTGTATCGCGCTCGATTGGCAAACTTCAGCTTCCCGATATCCGTCGTACTTCGACGGCACTCATACCATTCGCGTGCGATTCCGAGTGAAGTATCAGGTGCAGGATCCGAGATGTGCCTTACA
RNF175_100220_54	GCAAGATTCTCGTCGAGTAAAAGAGTGAAGTATCAGGTGCTGTATCGCGCTCGATTGGCAAACTTCAGCTTCCCGATATCCGTCGTACTTCGACGGCACTCATACCATTCGCGTGCGATTCCAGGGGTTTGGAGGTGAGAGATCCGAGATGTGCCTTACA
RNF175_100220_55	GCAAGATTCTCGTCGAGTAGGGGAAATTGGTTGAAGTCATATGTATCGCGCTCGATTGGCAAACTTCAGCTTCCCGATATCCGTCGTACTTCGACGGCACTCATACCATTCGCGTGCGATTCCCTGAGCAGGGTGCTGGCGATCCGAGATGTGCCTTACA
RNF175_100220_56	GCAAGATTCTCGTCGAGTAGGCAGTATCTGAGCAGGTGTATCGCGCTCGATTGGCAAACTTCAGCTTCCCGATATCCGTCGTACTTCGACGGCACTCATACCATTCGCGTGCGATTCCTGTTAATGCCACATAGACAGGAGATCCGAGATGTGCCTTACA
RNF175_100220_57	GCAAGATTCTCGTCGAGTAATGCCACATAGACAGGATGTATCGCGCTCGATTGGCAAACTTCAGCTTCCCGATATCCGTCGTACTTCGACGGCACTCATACCATTCGCGTGCGATTCCTTCCTTTCTAAAGAGGACTGTTGATCCGAGATGTGCCTTACA
RNF175_100220_58	GCAAGATTCTCGTCGAGTTAATTTCCTTTCTAAAGAGGACTTGTATCGCGCTCGATTGGCAAACTTCAGCTTCCCGATATCCGTCGTACTTCGACGGCACTCATACCATTCGCGTGCGATTCCTGAACCTCCTCCTCCAGGATCCGAGATGTGCCTTACA
RNF175_100220_59	GCAAGATTCTCGTCGAGTACTGCTAATTAAGGTGAACCTTGTATCGCGCTCGATTGGCAAACTTCAGCTTCCCGATATCCGTCGTACTTCGACGGCACTCATACCATTCGCGTGCGATTCCTGTCCCTGCTGAATAATGAGATCCGAGATGTGCCTTACA
RNF175_100220_60	GCAAGATTCTCGTCGAGTCTTCCTGTTTGTCCCTGCTGATGTATCGCGCTCGATTGGCAAACTTCAGCTTCCCGATATCCGTCGTACTTCGACGGCACTCATACCATTCGCGTGCGATTCCTCCTCCAGCCCAGTCGAGTGATCCGAGATGTGCCTTACA
RNF175_100220_61	GCAAGATTCTCGTCGAGTTCCTTTATCCTCCAGCCCAGTCTGTATCGCGCTCGATTGGCAAACTTCAGCTTCCCGATATCCGTCGTACTTCGACGGCACTCATACCATTCGCGTGCGATTCCTCCATGCCCAAACCCCAGGATCCGAGATGTGCCTTACA
RNF175_100220_62	GCAAGATTCTCGTCGAGTAATCATGTGTATCCTTTTCAAAGTGTATCGCGCTCGATTGGCAAACTTCAGCTTCCCGATATCCGTCGTACTTCGACGGCACTCATACCATTCGCGTGCGATTCCCCTACCAGCTTTCCTGTGATCCGAGATGTGCCTTACA
RNF175_100220_63	GCAAGATTCTCGTCGAGTTTGAAAACACCTACCAGCTTGTATCGCGCTCGATTGGCAAACTTCAGCTTCCCGATATCCGTCGTACTTCGACGGCACTCATACCATTCGCGTGCGATTCCAGCTTGATGAAGAAGGGCTCAGATCCGAGATGTGCCTTACA
RNF175_100220_64	GCAAGATTCTCGTCGAGTACAAGGAGCTTATCGGACAATATTGTATCGCGCTCGATTGGCAAACTTCAGCTTCCCGATATCCGTCGTACTTCGACGGCACTCATACCATTCGCGTGCGATTCCGTGTCAGCCGGTTGCCTGATCCGAGATGTGCCTTACA
RNF175_100220_65	GCAAGATTCTCGTCGAGTTCTACTATGGAGTAATGGGGATGTATCGCGCTCGATTGGCAAACTTCAGCTTCCCGATATCCGTCGTACTTCGACGGCACTCATACCATTCGCGTGCGATTCCGTGTCTTTGTTCTACGGCCGATCCGAGATGTGCCTTACA
RNF175_100220_66	GCAAGATTCTCGTCGAGTTCTTTGTTCTACGGCCTCTTGTATCGCGCTCGATTGGCAAACTTCAGCTTCCCGATATCCGTCGTACTTCGACGGCACTCATACCATTCGCGTGCGATTCCTCCATGGATTTTGGCATTGTGGATCCGAGATGTGCCTTACA
RNF175_100220_67	GCAAGATTCTCGTCGAGTATCATGTTTACAATGTGTGGATGTATCGCGCTCGATTGGCAAACTTCAGCTTCCCGATATCCGTCGTACTTCGACGGCACTCATACCATTCGCGTGCGATTCCTGTTGTGGGTTACTTGGCGGATCCGAGATGTGCCTTACA
RNF175_100220_68	GCAAGATTCTCGTCGAGTTTGGTGTTGTGGGTTACTTTGTATCGCGCTCGATTGGCAAACTTCAGCTTCCCGATATCCGTCGTACTTCGACGGCACTCATACCATTCGCGTGCGATTCCTCTACAAACTCAGCTATGCATGATCCGAGATGTGCCTTACA
RNF175_100220_69	GCAAGATTCTCGTCGAGTAAACCCCTCTCAGGAAGGACTGTATCGCGCTCGATTGGCAAACTTCAGCTTCCCGATATCCGTCGTACTTCGACGGCACTCATACCATTCGCGTGCGATTCCTCCTCTTCAGAGCTACCCGAGATCCGAGATGTGCCTTACA
RNF175_100220_70	GCAAGATTCTCGTCGAGTTATTACCAGTTACATCCTCTTCTGTATCGCGCTCGATTGGCAAACTTCAGCTTCCCGATATCCGTCGTACTTCGACGGCACTCATACCATTCGCGTGCGATTCCGTGGGGGATGTTCTCCGTGATCCGAGATGTGCCTTACA
RNF175_100220_71	GCAAGATTCTCGTCGAGTTGTGGGGGATGTTCTCCGTTATGTATCGCGCTCGATTGGCAAACTTCAGCTTCCCGATATCCGTCGTACTTCGACGGCACTCATACCATTCGCGTGCGATTCCTGGTGGCGGTTTCTGTCTAGATCCGAGATGTGCCTTACA
RNF175_100220_72	GCAAGATTCTCGTCGAGTTGTCCCCTTATATTTCACGATTGTATCGCGCTCGATTGGCAAACTTCAGCTTCCCGATATCCGTCGTACTTCGACGGCACTCATACCATTCGCGTGCGATTCCCCTTGTTGCAGATGTGGGTGATCCGAGATGTGCCTTACA
RNF175_100220_73	GCAAGATTCTCGTCGAGTTTGAAGGAACTGCCTTGGTTGTATCGCGCTCGATTGGCAAACTTCAGCTTCCCGATATCCGTCGTACTTCGACGGCACTCATACCATTCGCGTGCGATTCCTGTTCTCCCTTGGTTAGCACTGATCCGAGATGTGCCTTACA
RNF175_100220_74	GCAAGATTCTCGTCGAGTTTTTTTCCAGGACATGTTCTTGTATCGCGCTCGATTGGCAAACTTCAGCTTCCCGATATCCGTCGTACTTCGACGGCACTCATACCATTCGCGTGCGATTCCGCTTGTATCAGCTTGACTGTGATCCGAGATGTGCCTTACA
RNF175_100220_75	GCAAGATTCTCGTCGAGTGGGAGCCTGCTCCAGCTTGTATCGCGCTCGATTGGCAAAAAAAACTTCAGCTTCCCGATATCCGTCGTACTTCGACGGCACTCATACCATTCGCGTGCGATTCCGTCATCCCCGTGGCTGCTGATCCGAGATGTGCCTTACA
RNF175_100220_76	GCAAGATTCTCGTCGAGTTCCTACAATGTGAGTCATCCCCTGTATCGCGCTCGATTGGCAAACTTCAGCTTCCCGATATCCGTCGTACTTCGACGGCACTCATACCATTCGCGTGCGATTCCAGACAGAGGCATGGCCGAGATCCGAGATGTGCCTTACA
RNF175_100220_77	GCAAGATTCTCGTCGAGTTCAGTGGAGACAGAGGCATGTGTATCGCGCTCGATTGGCAAACTTCAGCTTCCCGATATCCGTCGTACTTCGACGGCACTCATACCATTCGCGTGCGATTCCATTGCCCAGATAGTGCTGGTGATCCGAGATGTGCCTTACA
RNF175_100220_78	GCAAGATTCTCGTCGAGTTTGCCCAGATAGTGCTGGTTGTATCGCGCTCGATTGGCAAACTTCAGCTTCCCGATATCCGTCGTACTTCGACGGCACTCATACCATTCGCGTGCGATTCCTCTTCCTCTGCGTTCTGGTCAGATCCGAGATGTGCCTTACA
RNF175_100220_79	GCAAGATTCTCGTCGAGTACGATTCCATGCACGTGGAAATGTGTATCGCGCTCGATTGGCAAACTTCAGCTTCCCGATATCCGTCGTACTTCGACGGCACTCATACCATTCGCGTGCGATTCCCAAGATGCACCGGGGCCGATCCGAGATGTGCCTTACA
RNF175_100220_80	GCAAGATTCTCGTCGAGTAGCAGGAGAGGATGTACAAGATGTGTATCGCGCTCGATTGGCAAACTTCAGCTTCCCGATATCCGTCGTACTTCGACGGCACTCATACCATTCGCGTGCGATTCCTGCTGGTTCCAGCCTGCGATCCGAGATGTGCCTTACA
RNF175_100220_81	GCAAGATTCTCGTCGAGTTCATTTTGCTGGTTCCAGCTGTATCGCGCTCGATTGGCAAACTTCAGCTTCCCGATATCCGTCGTACTTCGACGGCACTCATACCATTCGCGTGCGATTCCTGAGGGCTTTTTCAGATGACCGATCCGAGATGTGCCTTACA
RNF175_100220_82	GCAAGATTCTCGTCGAGTCTGCAGAAGACACATGGTGTATCGCGCTCGATTGGCAAAAAACTTCAGCTTCCCGATATCCGTCGTACTTCGACGGCACTCATACCATTCGCGTGCGATTCCGCTCTCTCATACAAAGCTTTGATCCGAGATGTGCCTTACA
RNF175_100220_83	GCAAGATTCTCGTCGAGTCAGTGGCTCAGGCATGGCTGTATCGCGCTCGATTGGCAAAAAACTTCAGCTTCCCGATATCCGTCGTACTTCGACGGCACTCATACCATTCGCGTGCGATTCCCTGTGCCCTGGAGAAGGCAGATCCGAGATGTGCCTTACA
LINC00290_200203_1	GCAAGATTCTCGTCGAGTGAGTGATTCATGAATGGCACGTATCGGTAGTCGCAACGCAACTTCAGCTTCCCGATATCCGTCGTACTTCGACGGCACTCACATGCGATTAACCGCGACTGTTAATGTATGATGATGCCGTAGATCCGAGATGTGCCTTACA
LINC00290_200203_2	GCAAGATTCTCGTCGAGTAATAAAGCAATACACACGAGGAACGTATCGGTAGTCGCAACGCAACTTCAGCTTCCCGATATCCGTCGTACTTCGACGGCACTCACATGCGATTAACCGCGACTGTGGGGGTTTGATGCTGAGATCCGAGATGTGCCTTACA
LINC00290_200203_3	GCAAGATTCTCGTCGAGTTATTGTTGGTTTTGTTTGGGCGTATCGGTAGTCGCAACGCAACTTCAGCTTCCCGATATCCGTCGTACTTCGACGGCACTCACATGCGATTAACCGCGACTGGTGAAGTGAGATGCTGACTCGATCCGAGATGTGCCTTACA
LINC00290_200203_4	GCAAGATTCTCGTCGAGTTTGTGAAGTGAGATGCTGACGTATCGGTAGTCGCAACGCAACTTCAGCTTCCCGATATCCGTCGTACTTCGACGGCACTCACATGCGATTAACCGCGACTGTTCTGAGACTCACACTTTCATGATCCGAGATGTGCCTTACA
LINC00290_200203_5	GCAAGATTCTCGTCGAGTGCTGGGGGAGATTCTGAGACTCCGTATCGGTAGTCGCAACGCAACTTCAGCTTCCCGATATCCGTCGTACTTCGACGGCACTCACATGCGATTAACCGCGACTGGCCAAAGCTGGCCGAGGAGATCCGAGATGTGCCTTACA
LINC00290_200203_6	GCAAGATTCTCGTCGAGTGCCAAAGCTGGCCGAGGCGTATCGGTAGTCGCAACGCAAAAACTTCAGCTTCCCGATATCCGTCGTACTTCGACGGCACTCACATGCGATTAACCGCGACTGGAAGATGGCCCTGAACCGGAGATCCGAGATGTGCCTTACA
LINC00290_200203_7	GCAAGATTCTCGTCGAGTAGAATGAGTTCTGACGTTTACCGTATCGGTAGTCGCAACGCAACTTCAGCTTCCCGATATCCGTCGTACTTCGACGGCACTCACATGCGATTAACCGCGACTGAGCAGCAACTGGATGGCACGATCCGAGATGTGCCTTACA
LINC02218_103003_1	GCAAGATTCTCGTCGAGTCTGTTTCCAGGCCTGCCTTTCTGTATCGCGCTCGATTGGCAAAACTTCAGCTTCCCGATATCCGGACGAACGGTCGAGATTTACCATGCGATTAACCGCGACTGGCTGCTACTGGGCCAGCTGATCCGAGATGTGCCTTACA
LINC02218_103003_2	GCAAGATTCTCGTCGAGTTTCAATCTTTTCCTTGCTTCTTGTATCGCGCTCGATTGGCAAACTTCAGCTTCCCGATATCCGGACGAACGGTCGAGATTTACCATGCGATTAACCGCGACTGTCTGTTTCCAGGCCTGCCTGATCCGAGATGTGCCTTACA
LINC02218_103003_3	GCAAGATTCTCGTCGAGTTACCATCTCTTTTAAGAAATTGGTGTATCGCGCTCGATTGGCAAACTTCAGCTTCCCGATATCCGGACGAACGGTCGAGATTTACCATGCGATTAACCGCGACTGTTGCTTCTGGCATGAGTGATCCGAGATGTGCCTTACA
LINC02218_103003_4	GCAAGATTCTCGTCGAGTTGCTGGGAACAGAGAACACTGTATCGCGCTCGATTGGCAAACTTCAGCTTCCCGATATCCGGACGAACGGTCGAGATTTACCATGCGATTAACCGCGACTGGGATGCTCCTTATCGGACCGTGATCCGAGATGTGCCTTACA
LINC02218_103003_5	GCAAGATTCTCGTCGAGTTTCAATTGACAATGCTGTGTGTATCGCGCTCGATTGGCAAACTTCAGCTTCCCGATATCCGGACGAACGGTCGAGATTTACCATGCGATTAACCGCGACTGTTCCAAGATTGGATGAAGAGAGATCCGAGATGTGCCTTACA
LINC02218_103003_6	GCAAGATTCTCGTCGAGTAGGGATTTGGAGCTTGTTTGTATCGCGCTCGATTGGCAAACTTCAGCTTCCCGATATCCGGACGAACGGTCGAGATTTACCATGCGATTAACCGCGACTGCAATTGACAATGCTGTGAAGAGGATCCGAGATGTGCCTTACA
LINC02218_103003_7	GCAAGATTCTCGTCGAGTAGTGTTGACTTCCTTGTGCAATGTATCGCGCTCGATTGGCAAACTTCAGCTTCCCGATATCCGGACGAACGGTCGAGATTTACCATGCGATTAACCGCGACTGGGAGCTTGTTGGGGGAGGTGATCCGAGATGTGCCTTACA
LINC02218_103003_8	GCAAGATTCTCGTCGAGTAGGCAAGAGAAGTAAGACTCCTGTATCGCGCTCGATTGGCAAACTTCAGCTTCCCGATATCCGGACGAACGGTCGAGATTTACCATGCGATTAACCGCGACTGAGTGGGGGATGCAGTTGGAGATCCGAGATGTGCCTTACA
LINC02218_103003_9	GCAAGATTCTCGTCGAGTTCCATCTTCCTGGTCCAGATGTATCGCGCTCGATTGGCAAACTTCAGCTTCCCGATATCCGGACGAACGGTCGAGATTTACCATGCGATTAACCGCGACTGAGGCAAGAGAAGTAAGACTCCGATCCGAGATGTGCCTTACA
LINC02218_103003_10	GCAAGATTCTCGTCGAGTAAAGTCATAGGACCAGTCTTCTGTATCGCGCTCGATTGGCAAACTTCAGCTTCCCGATATCCGGACGAACGGTCGAGATTTACCATGCGATTAACCGCGACTGGCATCCTTCTGAGCTGCGGGATCCGAGATGTGCCTTACA
LINC02218_103003_11	GCAAGATTCTCGTCGAGTTTACAGTAGCAGTGACAGCACATGTATCGCGCTCGATTGGCAAACTTCAGCTTCCCGATATCCGGACGAACGGTCGAGATTTACCATGCGATTAACCGCGACTGAGTCTTCAGCCGTGCCCAGATCCGAGATGTGCCTTACA
LINC02218_103003_12	GCAAGATTCTCGTCGAGTAAGGCTCTGATGTAAATATGTGTGTATCGCGCTCGATTGGCAAACTTCAGCTTCCCGATATCCGGACGAACGGTCGAGATTTACCATGCGATTAACCGCGACTGAGCCTTAGGTGGCTTGCGGATCCGAGATGTGCCTTACA
LINC02218_103003_13	GCAAGATTCTCGTCGAGTGCTGAGACGGGGAAGTGTGTATCGCGCTCGATTGGCAAACTTCAGCTTCCCGATATCCGGACGAACGGTCGAGATTTACCATGCGATTAACCGCGACTGAGGCTCTGATGTAAATATGTGTTGATCCGAGATGTGCCTTACA
LINC02218_103003_14	GCAAGATTCTCGTCGAGTTGGATTATGCATGACTTTCACATGTATCGCGCTCGATTGGCAAACTTCAGCTTCCCGATATCCGGACGAACGGTCGAGATTTACCATGCGATTAACCGCGACTGACGGGGAAGTGAAGGTGTGATCCGAGATGTGCCTTACA
LINC02218_103003_15	GCAAGATTCTCGTCGAGTTTCTTATACCACATTCATGCCTGTATCGCGCTCGATTGGCAAACTTCAGCTTCCCGATATCCGGACGAACGGTCGAGATTTACCATGCGATTAACCGCGACTGTGCATGACTTTCACATGTGGATCCGAGATGTGCCTTACA
LINC02218_103003_16	GCAAGATTCTCGTCGAGTAATCTCACCCATGGAGACAGTGTATCGCGCTCGATTGGCAAACTTCAGCTTCCCGATATCCGGACGAACGGTCGAGATTTACCATGCGATTAACCGCGACTGGCTGTCATGGAGCAGACCTGGATCCGAGATGTGCCTTACA
LINC02218_103003_17	GCAAGATTCTCGTCGAGTAGGTCTGAAAGGCAGCAACAAGTGTATCGCGCTCGATTGGCAAACTTCAGCTTCCCGATATCCGGACGAACGGTCGAGATTTACCATGCGATTAACCGCGACTGGATGTTCGCCATGCCCCGGATCCGAGATGTGCCTTACA
LINC02218_103003_18	GCAAGATTCTCGTCGAGTAAGAAACCTCAGCCTCAGCTGTATCGCGCTCGATTGGCAAACTTCAGCTTCCCGATATCCGGACGAACGGTCGAGATTTACCATGCGATTAACCGCGACTGTGGACCTCACAGAAGGTGACAGATCCGAGATGTGCCTTACA
LINC02218_103003_19	GCAAGATTCTCGTCGAGTAAAGGCTGAAAACAGATACCAAATGTATCGCGCTCGATTGGCAAACTTCAGCTTCCCGATATCCGGACGAACGGTCGAGATTTACCATGCGATTAACCGCGACTGAGCTCCTCCTGCAGCCAGATCCGAGATGTGCCTTACA
NPY_000232_1	GCAAGATTCTCGTCGAGTACCCCTCGGAGACGCTCTCGTACTTCGACGGCACTCAAAAAAAACTTCAGCTTCCCGATATCCGACTCTACCGGCAATCGCGTCACGTCTGCGTACCGGCTTAGCCCCATCCGCTGGCTCTCGATCCGAGATGTGCCTTACA
NPY_000232_2	GCAAGATTCTCGTCGAGTCGCCCGACAGCATAGTACTTGTCGTACTTCGACGGCACTCAAAACTTCAGCTTCCCGATATCCGACTCTACCGGCAATCGCGTCACGTCTGCGTACCGGCTTAGTCACCCCTCGGAGACGCTGATCCGAGATGTGCCTTACA
NPY_000232_3	GCAAGATTCTCGTCGAGTAAAGTGACCCAGCAGGAAGAACTCTACCGGCAATCGCGTCAACTTCAGCTTCCCGATATCCGTCGTACTTCGACGGCACTCAACGTCTGCGTACCGGCTTAGAGTTTGGGCAAGAAGGGAGAGATCCGAGATGTGCCTTACA
NPY_000232_4	GCAAGATTCTCGTCGAGTACTTCCAATTCGGTTTTGAATGTCGTACTTCGACGGCACTCAAACTTCAGCTTCCCGATATCCGACTCTACCGGCAATCGCGTCACGTCTGCGTACCGGCTTAGAGTGACCCAGCAGGAAGAGATCCGAGATGTGCCTTACA
NPY_000232_5	GCAAGATTCTCGTCGAGTCCCCCACCTTGCACTCTCGTCGTACTTCGACGGCACTCAAACTTCAGCTTCCCGATATCCGACTCTACCGGCAATCGCGTCACGTCTGCGTACCGGCTTAGTTGAATGCTAAACTGGCGGGGGATCCGAGATGTGCCTTACA
NPY_000232_6	GCAAGATTCTCGTCGAGTAGACTTCGAACGAAGTTGCGCTCGTACTTCGACGGCACTCAAAACTTCAGCTTCCCGATATCCGACTCTACCGGCAATCGCGTCACGTCTGCGTACCGGCTTAGCGCGCTTCTTGGTCCCTGGATCCGAGATGTGCCTTACA
NPY_000232_7	GCAAGATTCTCGTCGAGTGTTTTCAGGTGGAGCAGAGGGTCGTACTTCGACGGCACTCAAACTTCAGCTTCCCGATATCCGACTCTACCGGCAATCGCGTCACGTCTGCGTACCGGCTTAGTCGAACGAAGTTGCGCGAAGATCCGAGATGTGCCTTACA
NPY_000232_8	GCAAGATTCTCGTCGAGTGGTAGCAGGAGGAGGAGCGTCGTACTTCGACGGCACTCAAAAAACTTCAGCTTCCCGATATCCGACTCTACCGGCAATCGCGTCACGTCTGCGTACCGGCTTAGGGATTGGGGGTCGCGTGTGATCCGAGATGTGCCTTACA
NPY_000232_9	GCAAGATTCTCGTCGAGTGGGGGCAGAGGAGGGAGTCGTACTTCGACGGCACTCAAAAAAACTTCAGCTTCCCGATATCCGACTCTACCGGCAATCGCGTCACGTCTGCGTACCGGCTTAGTAGCAGGAGGAGGAGCGCGGATCCGAGATGTGCCTTACA
NPY_000232_10	GCAAGATTCTCGTCGAGTCAAGCCCGTCCGTTGAGCTCGTACTTCGACGGCACTCAAAAACTTCAGCTTCCCGATATCCGACTCTACCGGCAATCGCGTCACGTCTGCGTACCGGCTTAGGCGTGGGTGCTCTGAATCCCGATCCGAGATGTGCCTTACA
NPY_000232_11	GCAAGATTCTCGTCGAGTGTGCCTGCAGATGCTAGGTAATCGTACTTCGACGGCACTCAAACTTCAGCTTCCCGATATCCGACTCTACCGGCAATCGCGTCACGTCTGCGTACCGGCTTAGCCCGTCCGTTGAGCCTTCTGATCCGAGATGTGCCTTACA
NPY_000232_12	GCAAGATTCTCGTCGAGTCAAGCGACTGGGGCTGTCTCGTACTTCGACGGCACTCAAACTTCAGCTTCCCGATATCCGACTCTACCGGCAATCGCGTCACGTCTGCGTACCGGCTTAGTGTGCCTGCAGATGCTAGGTAAGATCCGAGATGTGCCTTACA
NPY_000232_13	GCAAGATTCTCGTCGAGTCCCTGCTCGTGTGCCTGTCGTACTTCGACGGCACTCAAAAAAAACTTCAGCTTCCCGATATCCGACTCTACCGGCAATCGCGTCACGTCTGCGTACCGGCTTAGGACTGACCCTCGCCCTGTGATCCGAGATGTGCCTTACA
NPY_000232_14	GCAAGATTCTCGTCGAGTGATACTACTCGGCGCTGCGTCGTACTTCGACGGCACTCAAAAAACTTCAGCTTCCCGATATCCGACTCTACCGGCAATCGCGTCACGTCTGCGTACCGGCTTAGCAGCGGAGGACATGGCCAGATCCGAGATGTGCCTTACA
NPY_000232_15	GCAAGATTCTCGTCGAGTACTACATCAACCTCATCACCAGGTCGTACTTCGACGGCACTCAAACTTCAGCTTCCCGATATCCGACTCTACCGGCAATCGCGTCACGTCTGCGTACCGGCTTAGCTACTCGGCGCTGCGACGATCCGAGATGTGCCTTACA
NPY_000232_16	GCAAGATTCTCGTCGAGTAAAATGTTCCCAGAACTCGTCGTACTTCGACGGCACTCAAACTTCAGCTTCCCGATATCCGACTCTACCGGCAATCGCGTCACGTCTGCGTACCGGCTTAGTCTTGATGAGAGAAAGCACAGGATCCGAGATGTGCCTTACA
NPY_000232_17	GCAAGATTCTCGTCGAGTAAATGAGACTTGCTCTCTGGTCGTACTTCGACGGCACTCAAACTTCAGCTTCCCGATATCCGACTCTACCGGCAATCGCGTCACGTCTGCGTACCGGCTTAGCCCTGCAATGTGGTGATGGGGATCCGAGATGTGCCTTACA
NPY_000232_18	GCAAGATTCTCGTCGAGTTTTCCTATTTTCAGCCCATATTTCGTACTTCGACGGCACTCAAACTTCAGCTTCCCGATATCCGACTCTACCGGCAATCGCGTCACGTCTGCGTACCGGCTTAGAGACTTGCTCTCTGGCCTGATCCGAGATGTGCCTTACA
NPY_000232_19	GCAAGATTCTCGTCGAGTATCCTACCAATGCATGCATCGTACTTCGACGGCACTCAAACTTCAGCTTCCCGATATCCGACTCTACCGGCAATCGCGTCACGTCTGCGTACCGGCTTAGCGTGTAAAACGAGAATCCACCCGATCCGAGATGTGCCTTACA
NPY_000232_20	GCAAGATTCTCGTCGAGTTGAATTCTGCAATGTTTTCCTTTCGTACTTCGACGGCACTCAAAACTTCAGCTTCCCGATATCCGACTCTACCGGCAATCGCGTCACGTCTGCGTACCGGCTTAGGCATGCAGCCACTGTGCGATCCGAGATGTGCCTTACA
TAC1_300320_1	GCAAGATTCTCGTCGAGTGAGAAACTCAGCACCCCGCACGCTACGGAGTACGCCACTAAAAACTTCAGCTTCCCGATATCCGAACTGCGACCGTCGGCTTACTACCATTCGCGTGCGATTCCGTGCGCTCGGAGGAACCAGATCCGAGATGTGCCTTACA
TAC1_300320_2	GCAAGATTCTCGTCGAGTGGCCTTGGCAGTCTTTTTACGCTACGGAGTACGCCACTAACTTCAGCTTCCCGATATCCGAACTGCGACCGTCGGCTTACTACCATTCGCGTGCGATTCCAATCCAACATGAAAATCCTCGTGATCCGAGATGTGCCTTACA
TAC1_300320_3	GCAAGATTCTCGTCGAGTTTTTTCTTGTCTCCACTCAGCTACGCTACGGAGTACGCCACTAACTTCAGCTTCCCGATATCCGAACTGCGACCGTCGGCTTACTACCATTCGCGTGCGATTCCTCGTGGCCTTGGCAGTCTGATCCGAGATGTGCCTTACA
TAC1_300320_4	GCAAGATTCTCGTCGAGTAAGAAATAGGAGCCAATGATGACGCTACGGAGTACGCCACTAACTTCAGCTTCCCGATATCCGAACTGCGACCGTCGGCTTACTACCATTCGCGTGCGATTCCTCCACTCAGCTGTTTGCAGGATCCGAGATGTGCCTTACA
TAC1_300320_5	GCAAGATTCTCGTCGAGTTCAAGGTGAGGCCCCTTCCACGCTACGGAGTACGCCACTAAACTTCAGCTTCCCGATATCCGAACTGCGACCGTCGGCTTACTACCATTCGCGTGCGATTCCCTGGTACGACAGCGACCAGAGATCCGAGATGTGCCTTACA
TAC1_300320_6	GCAAGATTCTCGTCGAGTGGCCCGCACCCTTCTTCACGCTACGGAGTACGCCACTAAAAAAACTTCAGCTTCCCGATATCCGAACTGCGACCGTCGGCTTACTACCATTCGCGTGCGATTCCGAGGCCCCTTCCCAGGACGATCCGAGATGTGCCTTACA
TAC1_300320_7	GCAAGATTCTCGTCGAGTCGGGAGCTGTCACCTTCCACGCTACGGAGTACGCCACTAAAAACTTCAGCTTCCCGATATCCGAACTGCGACCGTCGGCTTACTACCATTCGCGTGCGATTCCGCACCCTTCTTCCTGGGCTGATCCGAGATGTGCCTTACA
TAC1_300320_8	GCAAGATTCTCGTCGAGTAACAGCACCCTAGTTAACGTGGACGCTACGGAGTACGCCACTAACTTCAGCTTCCCGATATCCGAACTGCGACCGTCGGCTTACTACCATTCGCGTGCGATTCCGCTGTCACCTTCCCACGCGATCCGAGATGTGCCTTACA
TAC1_300320_9	GCAAGATTCTCGTCGAGTCCGCCACCACGGAAAGAGACGCTACGGAGTACGCCACTAAAAAACTTCAGCTTCCCGATATCCGAACTGCGACCGTCGGCTTACTACCATTCGCGTGCGATTCCTAGTTAACGTGGCACGCAGATCCGAGATGTGCCTTACA
TAC1_300320_10	GCAAGATTCTCGTCGAGTGCGTGCGAGAGGATGGAAAGACGCTACGGAGTACGCCACTAAAACTTCAGCTTCCCGATATCCGAACTGCGACCGTCGGCTTACTACCATTCGCGTGCGATTCCCGGAAAGAGGCAGCGGTTGATCCGAGATGTGCCTTACA
TAC1_300320_11	GCAAGATTCTCGTCGAGTAGGGGCACTATTTCCCGGGACGCTACGGAGTACGCCACTAAAACTTCAGCTTCCCGATATCCGAACTGCGACCGTCGGCTTACTACCATTCGCGTGCGATTCCTGCGTGCGAGAGGATGGAAGATCCGAGATGTGCCTTACA
TAC1_300320_12	GCAAGATTCTCGTCGAGTTTTGTGCCCACGATTCAAGTTTCACGCTACGGAGTACGCCACTAACTTCAGCTTCCCGATATCCGAACTGCGACCGTCGGCTTACTACCATTCGCGTGCGATTCCCGGGTTCCCCACGGGATGATCCGAGATGTGCCTTACA
TAC1_300320_13	GCAAGATTCTCGTCGAGTCGTCCGGCCCAGGAACTCACGCTACGGAGTACGCCACTAAAAAAACTTCAGCTTCCCGATATCCGAACTGCGACCGTCGGCTTACTACCATTCGCGTGCGATTCCCTTCCCGAGGGCTGCACGATCCGAGATGTGCCTTACA
TAC1_300320_14	GCAAGATTCTCGTCGAGTTGCCCTCCCGGATGAGCACGCTACGGAGTACGCCACTAAACTTCAGCTTCCCGATATCCGAACTGCGACCGTCGGCTTACTACCATTCGCGTGCGATTCCCAGGAACTCCCTGCAGTAGGGAGATCCGAGATGTGCCTTACA
TAC1_300320_15	GCAAGATTCTCGTCGAGTCCTCACAAGGCGGGAAATCTCACGCTACGGAGTACGCCACTAAACTTCAGCTTCCCGATATCCGAACTGCGACCGTCGGCTTACTACCATTCGCGTGCGATTCCCCCGGATGAGCCCGAGATGATCCGAGATGTGCCTTACA
TAC1_300320_16	GCAAGATTCTCGTCGAGTAGATTTCATCCCCCAGGACCTACGCTACGGAGTACGCCACTAACTTCAGCTTCCCGATATCCGAACTGCGACCGTCGGCTTACTACCATTCGCGTGCGATTCCCAAGGCGGGAAATCTCGTAGATCCGAGATGTGCCTTACA
TAC1_300320_17	GCAAGATTCTCGTCGAGTCCAGCTGCACTGCCCTAGACGCTACGGAGTACGCCACTAAAAAACTTCAGCTTCCCGATATCCGAACTGCGACCGTCGGCTTACTACCATTCGCGTGCGATTCCGATTTCGGGGGCTCCGGTGATCCGAGATGTGCCTTACA
TAC1_300320_18	GCAAGATTCTCGTCGAGTGAGCATCTTCTGCAGAGAATCGACGCTACGGAGTACGCCACTAACTTCAGCTTCCCGATATCCGAACTGCGACCGTCGGCTTACTACCATTCGCGTGCGATTCCGAACTGCCGGAGCCCTTTGATCCGAGATGTGCCTTACA
TAC1_300320_19	GCAAGATTCTCGTCGAGTAGCCTCAGCAGTTCTTTGGATTAACGCTACGGAGTACGCCACTAACTTCAGCTTCCCGATATCCGAACTGCGACCGTCGGCTTACTACCATTCGCGTGCGATTCCAATCGCCCGGAGACCCAGATCCGAGATGTGCCTTACA
TAC1_300320_20	GCAAGATTCTCGTCGAGTTGTATTCGAGTGAAGCGCTCCACGCTACGGAGTACGCCACTAACTTCAGCTTCCCGATATCCGAACTGCGACCGTCGGCTTACTACCATTCGCGTGCGATTCCTCTGGTTCGCATGCCTCACGATCCGAGATGTGCCTTACA
TAC1_300320_21	GCAAGATTCTCGTCGAGTCGGGCCTCCAGGGGTAGACGCTACGGAGTACGCCACTAAAAAACTTCAGCTTCCCGATATCCGAACTGCGACCGTCGGCTTACTACCATTCGCGTGCGATTCCAACTGACAAAGGGAAGGCAGATCCGAGATGTGCCTTACA
TAC1_300320_22	GCAAGATTCTCGTCGAGTTTTATAGCATTCCCTGAGGTGACGCTACGGAGTACGCCACTAACTTCAGCTTCCCGATATCCGAACTGCGACCGTCGGCTTACTACCATTCGCGTGCGATTCCAGTGCATGTGGAAGAGGATGATCCGAGATGTGCCTTACA
TAC1_300320_23	GCAAGATTCTCGTCGAGTAGTACATTTGTCTTGGGATAGAACGCTACGGAGTACGCCACTAACTTCAGCTTCCCGATATCCGAACTGCGACCGTCGGCTTACTACCATTCGCGTGCGATTCCAGCATTCCCTGAGGTGAGGATCCGAGATGTGCCTTACA
TAC1_300320_24	GCAAGATTCTCGTCGAGTTCAGTGGAACATGTAGTTAATGACGCTACGGAGTACGCCACTAACTTCAGCTTCCCGATATCCGAACTGCGACCGTCGGCTTACTACCATTCGCGTGCGATTCCCTTGAATTCATCGCACGGGATCCGAGATGTGCCTTACA
TAC1_300320_25	GCAAGATTCTCGTCGAGTATTGAAAAACAAGTGGCCCACGCTACGGAGTACGCCACTAACTTCAGCTTCCCGATATCCGAACTGCGACCGTCGGCTTACTACCATTCGCGTGCGATTCCCGTCTCTTGTCAGATTCCTCAGATCCGAGATGTGCCTTACA
TAC1_300320_26	GCAAGATTCTCGTCGAGTAATGGGCAAAAGAGCTTTAAACGCTACGGAGTACGCCACTAACTTCAGCTTCCCGATATCCGAACTGCGACCGTCGGCTTACTACCATTCGCGTGCGATTCCACAGATTCCTTTGTTGGACTGATCCGAGATGTGCCTTACA
TAC1_300320_27	GCAAGATTCTCGTCGAGTAATTAAGACATGCACTATGAGGACGCTACGGAGTACGCCACTAACTTCAGCTTCCCGATATCCGAACTGCGACCGTCGGCTTACTACCATTCGCGTGCGATTCCAATGGGCAATGACAGGTAGATCCGAGATGTGCCTTACA
TAC1_300320_28	GCAAGATTCTCGTCGAGTTACTGCGGAAAAGGAAGGACGCTACGGAGTACGCCACTAACTTCAGCTTCCCGATATCCGAACTGCGACCGTCGGCTTACTACCATTCGCGTGCGATTCCGCTTTGAAGCAGTTGTGTCAGCGATCCGAGATGTGCCTTACA
TAC1_300320_29	GCAAGATTCTCGTCGAGTACTCCTGACAGTCTTGTGCTTACGCTACGGAGTACGCCACTAACTTCAGCTTCCCGATATCCGAACTGCGACCGTCGGCTTACTACCATTCGCGTGCGATTCCACTGCGGAAAAGGAAGGAAGATCCGAGATGTGCCTTACA
TAC1_300320_30	GCAAGATTCTCGTCGAGTTTTCCTATTTGTTTTCATGGTGACGCTACGGAGTACGCCACTAACTTCAGCTTCCCGATATCCGAACTGCGACCGTCGGCTTACTACCATTCGCGTGCGATTCCTCCTGACAGTCTTGTGCTGATCCGAGATGTGCCTTACA
FAM85B_330010_1	GCAAGATTCTCGTCGAGTTGAGACAAGGAAAATCAATGGGAACGCTACGGAGTACGCCACTAACTTCAGCTTCCCGATATCCGCTGGTTCGGGCGTACCTAACCGGAATACGTCGTTGACTGCTCAGCTCTGTGCCTGCAGATCCGAGATGTGCCTTACA
FAM85B_330010_2	GCAAGATTCTCGTCGAGTAGTTGCATACACACTCTCAGTACGCTACGGAGTACGCCACTAACTTCAGCTTCCCGATATCCGCTGGTTCGGGCGTACCTAACCGGAATACGTCGTTGACTGCACGGTTTCTGGGTCTGAGAGATCCGAGATGTGCCTTACA
CRH_101002_1	GCAAGATTCTCGTCGAGTTGGTTGTGTAAGAGAATGTTGATGTATCGCGCTCGATTGGCAAACTTCAGCTTCCCGATATCCGAGAACTTGCGCGGATACACGACGTCTGCGTACCGGCTTAGTCCAGTCCTTGGTCAGTTGATCCGAGATGTGCCTTACA
CRH_101002_2	GCAAGATTCTCGTCGAGTTAAGACTAAATCTGTAAGCTCTTTGTATCGCGCTCGATTGGCAAACTTCAGCTTCCCGATATCCGAGAACTTGCGCGGATACACGACGTCTGCGTACCGGCTTAGCCATTCTCTTGGGTGGGGATCCGAGATGTGCCTTACA
CRH_101002_3	GCAAGATTCTCGTCGAGTAGAGAATGCCATTCTCTTGGGTTGTATCGCGCTCGATTGGCAAACTTCAGCTTCCCGATATCCGAGAACTTGCGCGGATACACGACGTCTGCGTACCGGCTTAGTGTTGTGGTCTGAGCCAAGATCCGAGATGTGCCTTACA
CRH_101002_4	GCAAGATTCTCGTCGAGTATTGTTTTTGTTGTGGTCTGATGTATCGCGCTCGATTGGCAAACTTCAGCTTCCCGATATCCGAGAACTTGCGCGGATACACGACGTCTGCGTACCGGCTTAGAGCAGACAGAAGTCACTCAGATCCGAGATGTGCCTTACA
CRH_101002_5	GCAAGATTCTCGTCGAGTTTGTTTGAAAAAGCAGACAGATGTATCGCGCTCGATTGGCAAACTTCAGCTTCCCGATATCCGAGAACTTGCGCGGATACACGACGTCTGCGTACCGGCTTAGAGACCTGTGAGAAAACGTTGATCCGAGATGTGCCTTACA
CRH_101002_6	GCAAGATTCTCGTCGAGTTTCCAGGTGTTTATAGTGGTTGTATCGCGCTCGATTGGCAAACTTCAGCTTCCCGATATCCGAGAACTTGCGCGGATACACGACGTCTGCGTACCGGCTTAGTGTCTACGTTTAGTTTCCGTGATCCGAGATGTGCCTTACA
CRH_101002_7	GCAAGATTCTCGTCGAGTATGTTATTCGTTTTGTCTACGTTGTATCGCGCTCGATTGGCAAACTTCAGCTTCCCGATATCCGAGAACTTGCGCGGATACACGACGTCTGCGTACCGGCTTAGACGTGCAGCAGCAACACAGATCCGAGATGTGCCTTACA
CRH_101002_8	GCAAGATTCTCGTCGAGTAAGTGTATTCACGTGCAGCTGTATCGCGCTCGATTGGCAAACTTCAGCTTCCCGATATCCGAGAACTTGCGCGGATACACGACGTCTGCGTACCGGCTTAGACCCCTTACTTAGCATGCACAGATCCGAGATGTGCCTTACA
CRH_101002_9	GCAAGATTCTCGTCGAGTAGAGGGAGAGAGCCTATACTGTATCGCGCTCGATTGGCAAAACTTCAGCTTCCCGATATCCGAGAACTTGCGCGGATACACGACGTCTGCGTACCGGCTTAGAGCTTGAAACATAGAGGGAGGATCCGAGATGTGCCTTACA
CRH_101002_10	GCAAGATTCTCGTCGAGTCTGCTCTTATGCCATTTGTTGTATCGCGCTCGATTGGCAAACTTCAGCTTCCCGATATCCGAGAACTTGCGCGGATACACGACGTCTGCGTACCGGCTTAGACAGTATTCTGTACCATAGCGGATCCGAGATGTGCCTTACA
CRH_101002_11	GCAAGATTCTCGTCGAGTAAAAGAATCTGCATTTAGCACAATGTATCGCGCTCGATTGGCAAACTTCAGCTTCCCGATATCCGAGAACTTGCGCGGATACACGACGTCTGCGTACCGGCTTAGAACGGTGCGTTTGGCCAGATCCGAGATGTGCCTTACA
CRH_101002_12	GCAAGATTCTCGTCGAGTATAAAACGGTGCGTTTGGTGTATCGCGCTCGATTGGCAAACTTCAGCTTCCCGATATCCGAGAACTTGCGCGGATACACGACGTCTGCGTACCGGCTTAGAACTCATGGAGATTATTGGGAAGATCCGAGATGTGCCTTACA
CRH_101002_13	GCAAGATTCTCGTCGAGTACAGGAAACTCATGGAGATTATGTATCGCGCTCGATTGGCAAACTTCAGCTTCCCGATATCCGAGAACTTGCGCGGATACACGACGTCTGCGTACCGGCTTAGGCACAGCAAGCTCACAGCAGATCCGAGATGTGCCTTACA
CRH_101002_14	GCAAGATTCTCGTCGAGTGCAGTTAGCACAGCAAGCTCATGTATCGCGCTCGATTGGCAAAACTTCAGCTTCCCGATATCCGAGAACTTGCGCGGATACACGACGTCTGCGTACCGGCTTAGGGAAATGGCCAGGGCCGAGATCCGAGATGTGCCTTACA
CRH_101002_15	GCAAGATTCTCGTCGAGTAAGTCTTGGAAATGGCCAGGGTGTATCGCGCTCGATTGGCAAAACTTCAGCTTCCCGATATCCGAGAACTTGCGCGGATACACGACGTCTGCGTACCGGCTTAGCCTTCCACCTCCTCCGGGGATCCGAGATGTGCCTTACA
CRH_101002_16	GCAAGATTCTCGTCGAGTATCTCACCTTCCACCTCCTCCTGTATCGCGCTCGATTGGCAAACTTCAGCTTCCCGATATCCGAGAACTTGCGCGGATACACGACGTCTGCGTACCGGCTTAGGAGCCTCCCATCTCCCTGGGATCCGAGATGTGCCTTACA
CRH_101002_17	GCAAGATTCTCGTCGAGTCCGAGGAGCCTCCCATCTCTGTATCGCGCTCGATTGGCAAAACTTCAGCTTCCCGATATCCGAGAACTTGCGCGGATACACGACGTCTGCGTACCGGCTTAGACCGGAGAGAGAAAGGCGGTGATCCGAGATGTGCCTTACA
CRH_101002_18	GCAAGATTCTCGTCGAGTACCGCCAACTTTTTCCGCGTGTATCGCGCTCGATTGGCAAAAAAACTTCAGCTTCCCGATATCCGAGAACTTGCGCGGATACACGACGTCTGCGTACCGGCTTAGCTTCGCCGGAACAGGCGGATCCGAGATGTGCCTTACA
CRH_101002_19	GCAAGATTCTCGTCGAGTGAGGAGTACTTCCTCCGCCTGTGTATCGCGCTCGATTGGCAAAACTTCAGCTTCCCGATATCCGAGAACTTGCGCGGATACACGACGTCTGCGTACCGGCTTAGGTCCTGCTCCGCATGGGAGATCCGAGATGTGCCTTACA
CRH_101002_20	GCAAGATTCTCGTCGAGTCCTGCTGGTGGCTCTCCTTGTATCGCGCTCGATTGGCAAAAAAACTTCAGCTTCCCGATATCCGAGAACTTGCGCGGATACACGACGTCTGCGTACCGGCTTAGGCTTGTGTCCGCGGGAGTGATCCGAGATGTGCCTTACA
CRH_101002_21	GCAAGATTCTCGTCGAGTGCTTGTGTCCGCGGGAGTGTATCGCGCTCGATTGGCAAAAAAAACTTCAGCTTCCCGATATCCGAGAACTTGCGCGGATACACGACGTCTGCGTACCGGCTTAGTAACATGCGGCTGCCGCTGATCCGAGATGTGCCTTACA
CRH_101002_22	GCAAGATTCTCGTCGAGTAGACGTCTCTCTGCAGAGAGGTGTATCGCGCTCGATTGGCAAAACTTCAGCTTCCCGATATCCGAGAACTTGCGCGGATACACGACGTCTGCGTACCGGCTTAGTCCAGAGAAAGCCCCCGGGATCCGAGATGTGCCTTACA
PTGDS_102010_1	GCAAGATTCTCGTCGAGTTCCTTGTCCCTGCCCAAGCTGTATCGCGCTCGATTGGCAAAACTTCAGCTTCCCGATATCCGCTACTTCGTCGCGTCAGACCCGGAATACGTCGTTGACTGCACAGAGAGTGTGCAGGGTGGGATCCGAGATGTGCCTTACA
PTGDS_102010_2	GCAAGATTCTCGTCGAGTAGAGGCTCTGCGAAGGTCCTGTATCGCGCTCGATTGGCAAAAAACTTCAGCTTCCCGATATCCGCTACTTCGTCGCGTCAGACCCGGAATACGTCGTTGACTGCGTCCCTGCCCAAGCTGCAGATCCGAGATGTGCCTTACA
PTGDS_102010_3	GCAAGATTCTCGTCGAGTTGTCCACCTTGCACAGTCCTAGTGTATCGCGCTCGATTGGCAAACTTCAGCTTCCCGATATCCGCTACTTCGTCGCGTCAGACCCGGAATACGTCGTTGACTGCGAAGGTCCCTCCTGCCCCGATCCGAGATGTGCCTTACA
PTGDS_102010_4	GCAAGATTCTCGTCGAGTGGAGGGGAGAAATCTGGCGTTGTATCGCGCTCGATTGGCAAAACTTCAGCTTCCCGATATCCGCTACTTCGTCGCGTCAGACCCGGAATACGTCGTTGACTGCCACAGTCCTAGCCGGGGGAGATCCGAGATGTGCCTTACA
PTGDS_102010_5	GCAAGATTCTCGTCGAGTGGAGCTGGCAACTGCCCTGTATCGCGCTCGATTGGCAAAAAACTTCAGCTTCCCGATATCCGCTACTTCGTCGCGTCAGACCCGGAATACGTCGTTGACTGCGGGAGAAATCTGGCGTGCCAGATCCGAGATGTGCCTTACA
PTGDS_102010_6	GCAAGATTCTCGTCGAGTCAGCCCTTCCTGGATGTGTGTATCGCGCTCGATTGGCAAAAAAAACTTCAGCTTCCCGATATCCGCTACTTCGTCGCGTCAGACCCGGAATACGTCGTTGACTGCAGGAGCTGGCAACTGCCGATCCGAGATGTGCCTTACA
PTGDS_102010_7	GCAAGATTCTCGTCGAGTACCATATGGTCTCGGTAACGACTTGTATCGCGCTCGATTGGCAAACTTCAGCTTCCCGATATCCGCTACTTCGTCGCGTCAGACCCGGAATACGTCGTTGACTGCCTCTCCAGGCGCCAACGGATCCGAGATGTGCCTTACA
PTGDS_102010_8	GCAAGATTCTCGTCGAGTCCTGCCAGGGAAGCTCAGTTGTATCGCGCTCGATTGGCAAAAAACTTCAGCTTCCCGATATCCGCTACTTCGTCGCGTCAGACCCGGAATACGTCGTTGACTGCCAGCGCTCACCCACCACGGATCCGAGATGTGCCTTACA
PTGDS_102010_9	GCAAGATTCTCGTCGAGTGTCCCAACAGAATCCAGAGAGGTGTATCGCGCTCGATTGGCAAACTTCAGCTTCCCGATATCCGCTACTTCGTCGCGTCAGACCCGGAATACGTCGTTGACTGCGCCTGCCAGGGAAGCTCAGATCCGAGATGTGCCTTACA
PTGDS_102010_10	GCAAGATTCTCGTCGAGTCATGTGCCTGCCTGTGACGTGTATCGCGCTCGATTGGCAAAACTTCAGCTTCCCGATATCCGCTACTTCGTCGCGTCAGACCCGGAATACGTCGTTGACTGCAATCCAGAGAGGGCCCACCAGATCCGAGATGTGCCTTACA
PTGDS_102010_11	GCAAGATTCTCGTCGAGTCCTGTGACAGGGCCCCATGTATCGCGCTCGATTGGCAAAAAACTTCAGCTTCCCGATATCCGCTACTTCGTCGCGTCAGACCCGGAATACGTCGTTGACTGCCATGTGCCTGCCTGTGACGGGATCCGAGATGTGCCTTACA
PTGDS_102010_12	GCAAGATTCTCGTCGAGTCCAAGGAGCTGGGTGCAGTGTATCGCGCTCGATTGGCAAAAAAAACTTCAGCTTCCCGATATCCGCTACTTCGTCGCGTCAGACCCGGAATACGTCGTTGACTGCCAACGAGCTGGAGGGGCGATCCGAGATGTGCCTTACA
PTGDS_102010_13	GCAAGATTCTCGTCGAGTGCGCTGGGGTAACAGGACTGTATCGCGCTCGATTGGCAAAAAAACTTCAGCTTCCCGATATCCGCTACTTCGTCGCGTCAGACCCGGAATACGTCGTTGACTGCCCCAAGGAGCTGGGTGCAGATCCGAGATGTGCCTTACA
PTGDS_102010_14	GCAAGATTCTCGTCGAGTGACTCGGGGTGGGGAGGTGTATCGCGCTCGATTGGCAAAAAAACTTCAGCTTCCCGATATCCGCTACTTCGTCGCGTCAGACCCGGAATACGTCGTTGACTGCTGCTCCCGAGTCTGGACCAGATCCGAGATGTGCCTTACA
PTGDS_102010_15	GCAAGATTCTCGTCGAGTGGGGGATTGCTGGGGGAATGTATCGCGCTCGATTGGCAAAAAAACTTCAGCTTCCCGATATCCGCTACTTCGTCGCGTCAGACCCGGAATACGTCGTTGACTGCGGGGGCAGACTTGGGGTGGATCCGAGATGTGCCTTACA
PTGDS_102010_16	GCAAGATTCTCGTCGAGTGTTGGGGCCTCTGGCAAGTGTATCGCGCTCGATTGGCAAAAAAACTTCAGCTTCCCGATATCCGCTACTTCGTCGCGTCAGACCCGGAATACGTCGTTGACTGCGGGGGATTGCTGGGGGAAGATCCGAGATGTGCCTTACA
PTGDS_102010_17	GCAAGATTCTCGTCGAGTGGGATAGGGCCTGTGCTCAATGTATCGCGCTCGATTGGCAAAACTTCAGCTTCCCGATATCCGCTACTTCGTCGCGTCAGACCCGGAATACGTCGTTGACTGCAAGTTGGGGCCTCTGGCAAGATCCGAGATGTGCCTTACA
PTGDS_102010_18	GCAAGATTCTCGTCGAGTGGCTGAAATGGGCACCCAGTGTATCGCGCTCGATTGGCAAAAACTTCAGCTTCCCGATATCCGCTACTTCGTCGCGTCAGACCCGGAATACGTCGTTGACTGCCAAGCCCAAAGGTGCCCCAGATCCGAGATGTGCCTTACA
PTGDS_102010_19	GCAAGATTCTCGTCGAGTACTATCAGAGCCCCAACAGCTGTGTATCGCGCTCGATTGGCAAAACTTCAGCTTCCCGATATCCGCTACTTCGTCGCGTCAGACCCGGAATACGTCGTTGACTGCATGGGCACCCAGGGGTCGATCCGAGATGTGCCTTACA
PTGDS_102010_20	GCAAGATTCTCGTCGAGTAACCTGGCCCTCGGGACTGTATCGCGCTCGATTGGCAAAAAAAACTTCAGCTTCCCGATATCCGCTACTTCGTCGCGTCAGACCCGGAATACGTCGTTGACTGCGGGAAGCCATGCCCAGCAGATCCGAGATGTGCCTTACA
PTGDS_102010_21	GCAAGATTCTCGTCGAGTTCGCTCTCCCACACCACTGTGTATCGCGCTCGATTGGCAAAAAACTTCAGCTTCCCGATATCCGCTACTTCGTCGCGTCAGACCCGGAATACGTCGTTGACTGCTCCTCCTGCACACCTCCCGATCCGAGATGTGCCTTACA
PTGDS_102010_22	GCAAGATTCTCGTCGAGTAGGAGAATGGCTACTCATCACACTGTATCGCGCTCGATTGGCAAACTTCAGCTTCCCGATATCCGCTACTTCGTCGCGTCAGACCCGGAATACGTCGTTGACTGCGACACCCGCTCTGCTGCGATCCGAGATGTGCCTTACA
PTGDS_102010_23	GCAAGATTCTCGTCGAGTACTGTGGATGGGACTGGCTGTATCGCGCTCGATTGGCAAACTTCAGCTTCCCGATATCCGCTACTTCGTCGCGTCAGACCCGGAATACGTCGTTGACTGCGGAGAATGGCTACTCATCACACGATCCGAGATGTGCCTTACA
PTGDS_102010_24	GCAAGATTCTCGTCGAGTGCAGCCCAACTTCCAGCAGTGTATCGCGCTCGATTGGCAAAAAACTTCAGCTTCCCGATATCCGCTACTTCGTCGCGTCAGACCCGGAATACGTCGTTGACTGCGGAGGCCCAGGTCTCCGTGATCCGAGATGTGCCTTACA
PTGDS_102010_25	GCAAGATTCTCGTCGAGTGTAGACGGCAGAGGCGCTGTATCGCGCTCGATTGGCAAAAAAAACTTCAGCTTCCCGATATCCGCTACTTCGTCGCGTCAGACCCGGAATACGTCGTTGACTGCGGGTTGGAGACCGGAGGAGATCCGAGATGTGCCTTACA
PTGDS_102010_26	GCAAGATTCTCGTCGAGTTGGCTCCGGGAGAAGAAGGTGTATCGCGCTCGATTGGCAAAAAACTTCAGCTTCCCGATATCCGCTACTTCGTCGCGTCAGACCCGGAATACGTCGTTGACTGCCTCGCCTCCAACTCGAGCGATCCGAGATGTGCCTTACA
PTGDS_102010_27	GCAAGATTCTCGTCGAGTGTCCATGTGCAAGTCTGTGGTGTGTATCGCGCTCGATTGGCAAACTTCAGCTTCCCGATATCCGCTACTTCGTCGCGTCAGACCCGGAATACGTCGTTGACTGCGGAGAAGAAGGCGGCGTTGATCCGAGATGTGCCTTACA
PTGDS_102010_28	GCAAGATTCTCGTCGAGTCCTGACCTCCACCTTCCTCAGTGTATCGCGCTCGATTGGCAAAACTTCAGCTTCCCGATATCCGCTACTTCGTCGCGTCAGACCCGGAATACGTCGTTGACTGCCACGGATGGTGGCCTCAAGATCCGAGATGTGCCTTACA
PTGDS_102010_29	GCAAGATTCTCGTCGAGTACCATGCTGCTGCAGCCTGTATCGCGCTCGATTGGCAAAAACTTCAGCTTCCCGATATCCGCTACTTCGTCGCGTCAGACCCGGAATACGTCGTTGACTGCAAAAACCAGTGTGAGACCCGAGATCCGAGATGTGCCTTACA
PTGDS_102010_30	GCAAGATTCTCGTCGAGTGCTACCGGAGTCCCCGTTGTATCGCGCTCGATTGGCAAAAAAACTTCAGCTTCCCGATATCCGCTACTTCGTCGCGTCAGACCCGGAATACGTCGTTGACTGCGGGTCCCTCGGCTCCTACAGATCCGAGATGTGCCTTACA
PTGDS_102010_31	GCAAGATTCTCGTCGAGTTGAGTGGGGCCTCCACCTGTATCGCGCTCGATTGGCAAAAACTTCAGCTTCCCGATATCCGCTACTTCGTCGCGTCAGACCCGGAATACGTCGTTGACTGCCTACAGCTACCGGAGTCCCCGGATCCGAGATGTGCCTTACA
PTGDS_102010_32	GCAAGATTCTCGTCGAGTGGGACGACTCTGGGCCATGTATCGCGCTCGATTGGCAAAAAAAACTTCAGCTTCCCGATATCCGCTACTTCGTCGCGTCAGACCCGGAATACGTCGTTGACTGCCTGGGGGCGACACTTGCCGATCCGAGATGTGCCTTACA
PTGDS_102010_33	GCAAGATTCTCGTCGAGTCCAGCGTCAGAGGCAAAGGTGTATCGCGCTCGATTGGCAAAAAACTTCAGCTTCCCGATATCCGCTACTTCGTCGCGTCAGACCCGGAATACGTCGTTGACTGCGAGGTGATGGCTGCCCCAGATCCGAGATGTGCCTTACA
PTGDS_102010_34	GCAAGATTCTCGTCGAGTTGCACAAGTGTTAGGGACAGAGTGTATCGCGCTCGATTGGCAAACTTCAGCTTCCCGATATCCGCTACTTCGTCGCGTCAGACCCGGAATACGTCGTTGACTGCCCTGGGCGTGACTACCCAGATCCGAGATGTGCCTTACA
PTGDS_102010_35	GCAAGATTCTCGTCGAGTGAGACCCTTCCTCCAGGGGTGTATCGCGCTCGATTGGCAAACTTCAGCTTCCCGATATCCGCTACTTCGTCGCGTCAGACCCGGAATACGTCGTTGACTGCTGCACAAGTGTTAGGGACAGAGATCCGAGATGTGCCTTACA
PTGDS_102010_36	GCAAGATTCTCGTCGAGTAGTTTTCCCCACATAAGCAGCCTGTATCGCGCTCGATTGGCAAACTTCAGCTTCCCGATATCCGCTACTTCGTCGCGTCAGACCCGGAATACGTCGTTGACTGCCCCTTCCCTGCCCTCTGGGATCCGAGATGTGCCTTACA
PTGDS_102010_37	GCAAGATTCTCGTCGAGTTGCCTCCTCCCAATTCTCCTCTGTATCGCGCTCGATTGGCAAAACTTCAGCTTCCCGATATCCGCTACTTCGTCGCGTCAGACCCGGAATACGTCGTTGACTGCCCCCAAGGCCCCTCCATAGATCCGAGATGTGCCTTACA
PTGDS_102010_38	GCAAGATTCTCGTCGAGTACCCAGGGGTTTCCTCACTCTGTATCGCGCTCGATTGGCAAACTTCAGCTTCCCGATATCCGCTACTTCGTCGCGTCAGACCCGGAATACGTCGTTGACTGCTCCCAATTCTCCTCCCCAGGGATCCGAGATGTGCCTTACA
PTGDS_102010_39	GCAAGATTCTCGTCGAGTACCTCTTCACTTCCGGTTCTGGTGTATCGCGCTCGATTGGCAAACTTCAGCTTCCCGATATCCGCTACTTCGTCGCGTCAGACCCGGAATACGTCGTTGACTGCAATGGCTCCCACGGGGAAGATCCGAGATGTGCCTTACA
PTGDS_102010_40	GCAAGATTCTCGTCGAGTGGAATCCTGGTTTTCTGAGCCTTGTATCGCGCTCGATTGGCAAACTTCAGCTTCCCGATATCCGCTACTTCGTCGCGTCAGACCCGGAATACGTCGTTGACTGCACTTCTGCGGCTGCACCAGATCCGAGATGTGCCTTACA
PTGDS_102010_41	GCAAGATTCTCGTCGAGTTGGCTCCCCCAGATTCTGTGTATCGCGCTCGATTGGCAAACTTCAGCTTCCCGATATCCGCTACTTCGTCGCGTCAGACCCGGAATACGTCGTTGACTGCAGGAATCCTGGTTTTCTGAGCCGATCCGAGATGTGCCTTACA
PTGDS_102010_42	GCAAGATTCTCGTCGAGTTCTGGTTTGGGGACAGGGTTCTGTATCGCGCTCGATTGGCAAAAACTTCAGCTTCCCGATATCCGCTACTTCGTCGCGTCAGACCCGGAATACGTCGTTGACTGCGCCTGGCTCCCCCAGATGATCCGAGATGTGCCTTACA
PTGDS_102010_43	GCAAGATTCTCGTCGAGTAGAGCAGGGCACTGGCTGTGTATCGCGCTCGATTGGCAAAAAAAACTTCAGCTTCCCGATATCCGCTACTTCGTCGCGTCAGACCCGGAATACGTCGTTGACTGCCACAGGCTGTGCAGGCGGATCCGAGATGTGCCTTACA
PTGDS_102010_44	GCAAGATTCTCGTCGAGTTCCCAGACTGGGGCAGCTGTATCGCGCTCGATTGGCAAAAACTTCAGCTTCCCGATATCCGCTACTTCGTCGCGTCAGACCCGGAATACGTCGTTGACTGCCGACAGGGTTGTCTCTTGGGTGATCCGAGATGTGCCTTACA
PTGDS_102010_45	GCAAGATTCTCGTCGAGTGTCAGTGGTGGAGACCGACTACTGTATCGCGCTCGATTGGCAAACTTCAGCTTCCCGATATCCGCTACTTCGTCGCGTCAGACCCGGAATACGTCGTTGACTGCGGGCAGCACCTACTCCGTGATCCGAGATGTGCCTTACA
PTGDS_102010_46	GCAAGATTCTCGTCGAGTGTACAGCCAGGGCAGCAAGTGTATCGCGCTCGATTGGCAAAAAACTTCAGCTTCCCGATATCCGCTACTTCGTCGCGTCAGACCCGGAATACGTCGTTGACTGCCGACCAGTACGCGCTGCTGATCCGAGATGTGCCTTACA
PTGDS_102010_47	GCAAGATTCTCGTCGAGTGGCCCTGGCGAGGACTTCTGTATCGCGCTCGATTGGCAAAAAACTTCAGCTTCCCGATATCCGCTACTTCGTCGCGTCAGACCCGGAATACGTCGTTGACTGCGTACAGCCAGGGCAGCAAGGATCCGAGATGTGCCTTACA
PTGDS_102010_48	GCAAGATTCTCGTCGAGTATGGCCACCCTCTACAGTATGTATCGCGCTCGATTGGCAAAAAAACTTCAGCTTCCCGATATCCGCTACTTCGTCGCGTCAGACCCGGAATACGTCGTTGACTGCCTGGCGAGGACTTCCGCGATCCGAGATGTGCCTTACA
PTGDS_102010_49	GCAAGATTCTCGTCGAGTGAGGGGGCTCCCCAAGACTGTATCGCGCTCGATTGGCAAAAAAACTTCAGCTTCCCGATATCCGCTACTTCGTCGCGTCAGACCCGGAATACGTCGTTGACTGCCACACGCAGGCCTGACCAGATCCGAGATGTGCCTTACA
PTGDS_102010_50	GCAAGATTCTCGTCGAGTGGGCACACAGCATCCCCTGTATCGCGCTCGATTGGCAAAAAAAACTTCAGCTTCCCGATATCCGCTACTTCGTCGCGTCAGACCCGGAATACGTCGTTGACTGCTCCCCAAGACCCAGGGCAGATCCGAGATGTGCCTTACA
PTGDS_102010_51	GCAAGATTCTCGTCGAGTCCCTGTCCCAGGCCGAATGTATCGCGCTCGATTGGCAAAAAAAACTTCAGCTTCCCGATATCCGCTACTTCGTCGCGTCAGACCCGGAATACGTCGTTGACTGCAGGCCAGCTCCGTCTCCAGATCCGAGATGTGCCTTACA
PTGDS_102010_52	GCAAGATTCTCGTCGAGTACCCCCAGGGCTGAGTTAAATGTATCGCGCTCGATTGGCAAAAAACTTCAGCTTCCCGATATCCGCTACTTCGTCGCGTCAGACCCGGAATACGTCGTTGACTGCTCCCAGGCCGAACCCAGGATCCGAGATGTGCCTTACA
PTGDS_102010_53	GCAAGATTCTCGTCGAGTTAAAGGAGAAATTCACCGCCTTCTGTATCGCGCTCGATTGGCAAACTTCAGCTTCCCGATATCCGCTACTTCGTCGCGTCAGACCCGGAATACGTCGTTGACTGCGACCCCCAGGGCTGAGTGATCCGAGATGTGCCTTACA
PTGDS_102010_54	GCAAGATTCTCGTCGAGTACAGAGGATACCATTGTCTTCCTTGTATCGCGCTCGATTGGCAAACTTCAGCTTCCCGATATCCGCTACTTCGTCGCGTCAGACCCGGAATACGTCGTTGACTGCGCAAGGCCCAGGGCTTCGATCCGAGATGTGCCTTACA
PTGDS_102010_55	GCAAGATTCTCGTCGAGTGTCAAGACGAGCTCTGCGTTATGTATCGCGCTCGATTGGCAAACTTCAGCTTCCCGATATCCGCTACTTCGTCGCGTCAGACCCGGAATACGTCGTTGACTGCTGTGCAGTTTGGGGGCTCAGATCCGAGATGTGCCTTACA
PTGDS_102010_56	GCAAGATTCTCGTCGAGTAAATTGGCCTAAGTCTGGGGTTTGTATCGCGCTCGATTGGCAAACTTCAGCTTCCCGATATCCGCTACTTCGTCGCGTCAGACCCGGAATACGTCGTTGACTGCACAGGAAGCCCAGTGGGAGATCCGAGATGTGCCTTACA
PTGDS_102010_57	GCAAGATTCTCGTCGAGTGCCCCTGGCTTCTTTCTTGGTGTATCGCGCTCGATTGGCAAACTTCAGCTTCCCGATATCCGCTACTTCGTCGCGTCAGACCCGGAATACGTCGTTGACTGCAGTCTGGGGTTCTGACGACAGATCCGAGATGTGCCTTACA
PTGDS_102010_58	GCAAGATTCTCGTCGAGTAGATAAGTGCATGACGGAACTGTATCGCGCTCGATTGGCAAACTTCAGCTTCCCGATATCCGCTACTTCGTCGCGTCAGACCCGGAATACGTCGTTGACTGCCCCCTGGCTTCTTTCTTGGCGATCCGAGATGTGCCTTACA
PTGDS_102010_59	GCAAGATTCTCGTCGAGTTCAGGGCCCCAGGACAGTGTATCGCGCTCGATTGGCAAAAAAAACTTCAGCTTCCCGATATCCGCTACTTCGTCGCGTCAGACCCGGAATACGTCGTTGACTGCACTCTGCGATGGGATGGAGATCCGAGATGTGCCTTACA
PTGDS_102010_60	GCAAGATTCTCGTCGAGTGCAGACCCATCCTTCCCGATTGTATCGCGCTCGATTGGCAAAAACTTCAGCTTCCCGATATCCGCTACTTCGTCGCGTCAGACCCGGAATACGTCGTTGACTGCCCAGGACAGCCTGGTGCTGATCCGAGATGTGCCTTACA
PTGDS_102010_61	GCAAGATTCTCGTCGAGTGATGGGTGCACAGGTGTGAGTGTATCGCGCTCGATTGGCAAAAACTTCAGCTTCCCGATATCCGCTACTTCGTCGCGTCAGACCCGGAATACGTCGTTGACTGCACTGGGGCTGCCCACATTGATCCGAGATGTGCCTTACA
PTGDS_102010_62	GCAAGATTCTCGTCGAGTTGGATGTCTCTGCTCTGTTCCTTTGTATCGCGCTCGATTGGCAAACTTCAGCTTCCCGATATCCGCTACTTCGTCGCGTCAGACCCGGAATACGTCGTTGACTGCAGGTGACCCCCACGCTCGATCCGAGATGTGCCTTACA
PTGDS_102010_63	GCAAGATTCTCGTCGAGTTCATCCTGCACAATAAACTCCGTGTATCGCGCTCGATTGGCAAAACTTCAGCTTCCCGATATCCGCTACTTCGTCGCGTCAGACCCGGAATACGTCGTTGACTGCCCCTGCCCACTCAGGCTGATCCGAGATGTGCCTTACA
SAT1_020011_1	GCAAGATTCTCGTCGAGTCTGGTGTTTATCCGTCACTCGCAACGGTATTCGGTCGTCATCAACTTCAGCTTCCCGATATCCGCGGAATACGTCGTTGACTGCGAGTGTCGCGCAACTTAGCGCTCTTAGTCGCGGGCCGAGATCCGAGATGTGCCTTACA
SAT1_020011_2	GCAAGATTCTCGTCGAGTGACTGAGAAGAGGACGCTCCCAACGGTATTCGGTCGTCATCAAACTTCAGCTTCCCGATATCCGCGGAATACGTCGTTGACTGCGAGTGTCGCGCAACTTAGCGGGGTCATGGTGCCAGCCTGATCCGAGATGTGCCTTACA
SAT1_020011_3	GCAAGATTCTCGTCGAGTGAGGAACCACCTCCTCCTACTGAACGGTATTCGGTCGTCATCAACTTCAGCTTCCCGATATCCGCGGAATACGTCGTTGACTGCGAGTGTCGCGCAACTTAGCGCGCTCCCGGGAGACGAATGATCCGAGATGTGCCTTACA
SAT1_020011_4	GCAAGATTCTCGTCGAGTCTGTTCAAGTACAGGGGCCTAACGGTATTCGGTCGTCATCAACTTCAGCTTCCCGATATCCGCGGAATACGTCGTTGACTGCGAGTGTCGCGCAACTTAGCGTGAGGAACCACCTCCTCCTAGATCCGAGATGTGCCTTACA
SAT1_020011_5	GCAAGATTCTCGTCGAGTAAGAAAAGCAAAAGACGAAAATGAACGGTATTCGGTCGTCATCAACTTCAGCTTCCCGATATCCGCGGAATACGTCGTTGACTGCGAGTGTCGCGCAACTTAGCGGCCTGGTCCGCAAAGGGGATCCGAGATGTGCCTTACA
SAT1_020011_6	GCAAGATTCTCGTCGAGTGGCCGGAGCCTCATTTTGTTTAACGGTATTCGGTCGTCATCAAACTTCAGCTTCCCGATATCCGCGGAATACGTCGTTGACTGCGAGTGTCGCGCAACTTAGCGGTTCCCCTGAGCTGGCCGGATCCGAGATGTGCCTTACA
SAT1_020011_7	GCAAGATTCTCGTCGAGTCCCCCAGGAGCTGGCTAAAAACGGTATTCGGTCGTCATCAACTTCAGCTTCCCGATATCCGCGGAATACGTCGTTGACTGCGAGTGTCGCGCAACTTAGCGTTTTTCTCTCCTATGTGCATCGATCCGAGATGTGCCTTACA
SAT1_020011_8	GCAAGATTCTCGTCGAGTTATGAATACATGGAAGAACAAGTAACGGTATTCGGTCGTCATCAACTTCAGCTTCCCGATATCCGCGGAATACGTCGTTGACTGCGAGTGTCGCGCAACTTAGCGCCCAGGAGCTGGCTAAAGATCCGAGATGTGCCTTACA
SAT1_020011_9	GCAAGATTCTCGTCGAGTCACCTTCGCCAAGGCCATTACAACGGTATTCGGTCGTCATCAACTTCAGCTTCCCGATATCCGCGGAATACGTCGTTGACTGCGAGTGTCGCGCAACTTAGCGACAAGCGTTCGGTGCCTGTGATCCGAGATGTGCCTTACA
SAT1_020011_10	GCAAGATTCTCGTCGAGTCCCCTGCTCCCCCTTCTTAACGGTATTCGGTCGTCATCAAACTTCAGCTTCCCGATATCCGCGGAATACGTCGTTGACTGCGAGTGTCGCGCAACTTAGCGCCTTCGCCAAGGCCATTACCGGATCCGAGATGTGCCTTACA
SAT1_020011_11	GCAAGATTCTCGTCGAGTTGGTTGCAGAAGTGCCGAAAAACGGTATTCGGTCGTCATCAACTTCAGCTTCCCGATATCCGCGGAATACGTCGTTGACTGCGAGTGTCGCGCAACTTAGCGGCACCCCTTTTACCACTGCCGATCCGAGATGTGCCTTACA
SAT1_020011_12	GCAAGATTCTCGTCGAGTAAGAGCACTGGACTCCGGAAAACGGTATTCGGTCGTCATCAACTTCAGCTTCCCGATATCCGCGGAATACGTCGTTGACTGCGAGTGTCGCGCAACTTAGCGCCTGGTTGCAGAAGTGCCGAGATCCGAGATGTGCCTTACA
SAT1_020011_13	GCAAGATTCTCGTCGAGTTCCAGAAGCCAGAGAGACCAAGAACGGTATTCGGTCGTCATCAACTTCAGCTTCCCGATATCCGCGGAATACGTCGTTGACTGCGAGTGTCGCGCAACTTAGCGAGGTAACCCCTCGCCCTTGATCCGAGATGTGCCTTACA
SAT1_020011_14	GCAAGATTCTCGTCGAGTTATGTAAGAAGTAGTGTCGGCAACGGTATTCGGTCGTCATCAACTTCAGCTTCCCGATATCCGCGGAATACGTCGTTGACTGCGAGTGTCGCGCAACTTAGCGAGCCAGAGAGACCAAGTGTGATCCGAGATGTGCCTTACA
SAT1_020011_15	GCAAGATTCTCGTCGAGTAGTTACTGAGAACTTGGACAAACGGTATTCGGTCGTCATCAACTTCAGCTTCCCGATATCCGCGGAATACGTCGTTGACTGCGAGTGTCGCGCAACTTAGCGCCACTGACTACACAGGCCGAGATCCGAGATGTGCCTTACA
SAT1_020011_16	GCAAGATTCTCGTCGAGTAAATAGCCAGCAAGTGTTCAAACGGTATTCGGTCGTCATCAACTTCAGCTTCCCGATATCCGCGGAATACGTCGTTGACTGCGAGTGTCGCGCAACTTAGCGACTGAGAACTTGGACAGAAAGATCCGAGATGTGCCTTACA
SAT1_020011_17	GCAAGATTCTCGTCGAGTACTAGGGCAGGTTAAAAGAAACGGTATTCGGTCGTCATCAACTTCAGCTTCCCGATATCCGCGGAATACGTCGTTGACTGCGAGTGTCGCGCAACTTAGCGAGATATGCTGCACTTAAGAATGATCCGAGATGTGCCTTACA
SAT1_020011_18	GCAAGATTCTCGTCGAGTTGTTTAAGTAAGTATCAGAGTGCAACGGTATTCGGTCGTCATCAACTTCAGCTTCCCGATATCCGCGGAATACGTCGTTGACTGCGAGTGTCGCGCAACTTAGCGGGGCAGGTTAAAAGAGCGATCCGAGATGTGCCTTACA
SAT1_020011_19	GCAAGATTCTCGTCGAGTAGTGTTTAAGCTGCTTAAGTAAAACGGTATTCGGTCGTCATCAACTTCAGCTTCCCGATATCCGCGGAATACGTCGTTGACTGCGAGTGTCGCGCAACTTAGCGGTGCTGTGGAGACTCGGAGATCCGAGATGTGCCTTACA
SAT1_020011_20	GCAAGATTCTCGTCGAGTAGTATAAGTGCTGTGGAGAAACGGTATTCGGTCGTCATCAACTTCAGCTTCCCGATATCCGCGGAATACGTCGTTGACTGCGAGTGTCGCGCAACTTAGCGAGTGTTTAAGCTGCTTAAGTAGATCCGAGATGTGCCTTACA
SAT1_020011_21	GCAAGATTCTCGTCGAGTATGTACATGGCCCTTCCGAACGGTATTCGGTCGTCATCAACTTCAGCTTCCCGATATCCGCGGAATACGTCGTTGACTGCGAGTGTCGCGCAACTTAGCGGGTTACAGTCTCTAGCTTCGCCGATCCGAGATGTGCCTTACA
SAT1_020011_22	GCAAGATTCTCGTCGAGTTGGGCGGGGAGGTAACTAAAAACGGTATTCGGTCGTCATCAACTTCAGCTTCCCGATATCCGCGGAATACGTCGTTGACTGCGAGTGTCGCGCAACTTAGCGGGCCCTTCCGTGTACATGGAGATCCGAGATGTGCCTTACA
SAT1_020011_23	GCAAGATTCTCGTCGAGTTCAACAAATGGGGAGAGCAAACGGTATTCGGTCGTCATCAACTTCAGCTTCCCGATATCCGCGGAATACGTCGTTGACTGCGAGTGTCGCGCAACTTAGCGGGCAATGCTGCTTCTTCTGACGATCCGAGATGTGCCTTACA
SAT1_020011_24	GCAAGATTCTCGTCGAGTAATTGAAAATGCGTAAATTGGAAACGGTATTCGGTCGTCATCAACTTCAGCTTCCCGATATCCGCGGAATACGTCGTTGACTGCGAGTGTCGCGCAACTTAGCGCAACAAATGGGGAGAGCAGATCCGAGATGTGCCTTACA
SAT1_020011_25	GCAAGATTCTCGTCGAGTTTTAAGGAAGCAAGAGTTTGTAAACGGTATTCGGTCGTCATCAACTTCAGCTTCCCGATATCCGCGGAATACGTCGTTGACTGCGAGTGTCGCGCAACTTAGCGTGGCCTGATGTTCTGACCGATCCGAGATGTGCCTTACA
SAT1_020011_26	GCAAGATTCTCGTCGAGTATTCCCAAGTCAACATACCAGAACGGTATTCGGTCGTCATCAACTTCAGCTTCCCGATATCCGCGGAATACGTCGTTGACTGCGAGTGTCGCGCAACTTAGCGTGCCGTGTAAACCTGACGTGATCCGAGATGTGCCTTACA
SAT1_020011_27	GCAAGATTCTCGTCGAGTCCATAGCAGTTTTGCTCTAACGGTATTCGGTCGTCATCAACTTCAGCTTCCCGATATCCGCGGAATACGTCGTTGACTGCGAGTGTCGCGCAACTTAGCGAATGTGTGTGTTGAGTTTAAAAGATCCGAGATGTGCCTTACA
SAT1_020011_28	GCAAGATTCTCGTCGAGTGTAATGAAAGCGTTCTCGCTTAACGGTATTCGGTCGTCATCAACTTCAGCTTCCCGATATCCGCGGAATACGTCGTTGACTGCGAGTGTCGCGCAACTTAGCGAGCAGTTTTGCTCTGGCAAGATCCGAGATGTGCCTTACA
SAT1_020011_29	GCAAGATTCTCGTCGAGTAGTCCACAGTTGTAGCCTGACTAACGGTATTCGGTCGTCATCAACTTCAGCTTCCCGATATCCGCGGAATACGTCGTTGACTGCGAGTGTCGCGCAACTTAGCGGCAGACTGCAGAGTGGCCGATCCGAGATGTGCCTTACA
SAT1_020011_30	GCAAGATTCTCGTCGAGTTCAGTGAGTTCTGATGTGTGAACGGTATTCGGTCGTCATCAACTTCAGCTTCCCGATATCCGCGGAATACGTCGTTGACTGCGAGTGTCGCGCAACTTAGCGTCCACAGTTGTAGCCTGACTGATCCGAGATGTGCCTTACA
SAT1_020011_31	GCAAGATTCTCGTCGAGTTTTTTGCAAATACATGTTCTCAAACGGTATTCGGTCGTCATCAACTTCAGCTTCCCGATATCCGCGGAATACGTCGTTGACTGCGAGTGTCGCGCAACTTAGCGGTGAGTTCTGATGTGTGCGATCCGAGATGTGCCTTACA
SAT1_020011_32	GCAAGATTCTCGTCGAGTACTCACATAAAAATCATGAGACAAACGGTATTCGGTCGTCATCAACTTCAGCTTCCCGATATCCGCGGAATACGTCGTTGACTGCGAGTGTCGCGCAACTTAGCGGCAGTGGCCTGGACTGCGATCCGAGATGTGCCTTACA
SAT1_020011_33	GCAAGATTCTCGTCGAGTTACTTGTTTCTGTAATACATGCAACGGTATTCGGTCGTCATCAACTTCAGCTTCCCGATATCCGCGGAATACGTCGTTGACTGCGAGTGTCGCGCAACTTAGCGTCATGAGACAGCCATGGCGATCCGAGATGTGCCTTACA
SAT1_020011_34	GCAAGATTCTCGTCGAGTTGCAACTTTTATGGAATGTTTTCAACGGTATTCGGTCGTCATCAACTTCAGCTTCCCGATATCCGCGGAATACGTCGTTGACTGCGAGTGTCGCGCAACTTAGCGGCCTCTGATTCTGCAGCGATCCGAGATGTGCCTTACA
SAT1_020011_35	GCAAGATTCTCGTCGAGTTCTTATTACAGGACACAGCATAACGGTATTCGGTCGTCATCAACTTCAGCTTCCCGATATCCGCGGAATACGTCGTTGACTGCGAGTGTCGCGCAACTTAGCGTCCACATCTCATGTGATGCGATCCGAGATGTGCCTTACA
SAT1_020011_36	GCAAGATTCTCGTCGAGTTTTGCCATGTACTATTTTACCTAACGGTATTCGGTCGTCATCAACTTCAGCTTCCCGATATCCGCGGAATACGTCGTTGACTGCGAGTGTCGCGCAACTTAGCGGGACACAGCATTGTTGGTGATCCGAGATGTGCCTTACA
SAT1_020011_37	GCAAGATTCTCGTCGAGTTATTGTATCTTGAGGACTTCTTCAACGGTATTCGGTCGTCATCAACTTCAGCTTCCCGATATCCGCGGAATACGTCGTTGACTGCGAGTGTCGCGCAACTTAGCGCCCGTGGATTGGCAAGTGATCCGAGATGTGCCTTACA
SAT1_020011_38	GCAAGATTCTCGTCGAGTGAGTGATTATAGAGGTACGATTAACGGTATTCGGTCGTCATCAACTTCAGCTTCCCGATATCCGCGGAATACGTCGTTGACTGCGAGTGTCGCGCAACTTAGCGTGAGGACTTCTTCGTGATGATCCGAGATGTGCCTTACA
SAT1_020011_39	GCAAGATTCTCGTCGAGTGCAGAGGGTCTGAAGAGAGAACGGTATTCGGTCGTCATCAACTTCAGCTTCCCGATATCCGCGGAATACGTCGTTGACTGCGAGTGTCGCGCAACTTAGCGAGAGGTACGATTGAGTTCGGAGATCCGAGATGTGCCTTACA
SAT1_020011_40	GCAAGATTCTCGTCGAGTTGCACTTCTTGGTAGCAGAATGGAACGGTATTCGGTCGTCATCAACTTCAGCTTCCCGATATCCGCGGAATACGTCGTTGACTGCGAGTGTCGCGCAACTTAGCGGTGTCGCTGCAGCAGCAGATCCGAGATGTGCCTTACA
SAT1_020011_41	GCAAGATTCTCGTCGAGTATGAACCATCCATCAACTTCAACGGTATTCGGTCGTCATCAACTTCAGCTTCCCGATATCCGCGGAATACGTCGTTGACTGCGAGTGTCGCGCAACTTAGCGCTTCTTGGTAGCAGAATGGAGATCCGAGATGTGCCTTACA
SAT1_020011_42	GCAAGATTCTCGTCGAGTAAAATGGCAACAGAGGAGTGAACGGTATTCGGTCGTCATCAACTTCAGCTTCCCGATATCCGCGGAATACGTCGTTGACTGCGAGTGTCGCGCAACTTAGCGTCGACAAGGAGTACTTGCTAGATCCGAGATGTGCCTTACA
SAT1_020011_43	GCAAGATTCTCGTCGAGTTAGATGACAACCTCCATTCTAAACGGTATTCGGTCGTCATCAACTTCAGCTTCCCGATATCCGCGGAATACGTCGTTGACTGCGAGTGTCGCGCAACTTAGCGGGAGTGAGGAGTGCTGCTGGATCCGAGATGTGCCTTACA
SAT1_020011_44	GCAAGATTCTCGTCGAGTTTCTATGCTGTTTGTAGTGAAAAACGGTATTCGGTCGTCATCAACTTCAGCTTCCCGATATCCGCGGAATACGTCGTTGACTGCGAGTGTCGCGCAACTTAGCGTTCCCAACTTCTCTTGCTGATCCGAGATGTGCCTTACA
SAT1_020011_45	GCAAGATTCTCGTCGAGTTTATTACCAGTGGCGTTGTAACGGTATTCGGTCGTCATCAACTTCAGCTTCCCGATATCCGCGGAATACGTCGTTGACTGCGAGTGTCGCGCAACTTAGCGATGAGCACCCATTCCAAAGCTGATCCGAGATGTGCCTTACA
SAT1_020011_46	GCAAGATTCTCGTCGAGTTGTTTGAAATGAGGTCTGTTTAAAACGGTATTCGGTCGTCATCAACTTCAGCTTCCCGATATCCGCGGAATACGTCGTTGACTGCGAGTGTCGCGCAACTTAGCGCCAGTGGCGTTGTTGCAGATCCGAGATGTGCCTTACA
SAT1_020011_47	GCAAGATTCTCGTCGAGTAAACAACAAGGTGGTGTGAACGGTATTCGGTCGTCATCAACTTCAGCTTCCCGATATCCGCGGAATACGTCGTTGACTGCGAGTGTCGCGCAACTTAGCGTTCTCCTTGAATATCTTTCGATGATCCGAGATGTGCCTTACA
TAFA1_002013_1	GCAAGATTCTCGTCGAGTTAGCAGCCCTGCTCCTACACTACTTCGTCGCGTCAGACCAACTTCAGCTTCCCGATATCCGCGGAATACGTCGTTGACTGCCATGCGATTAACCGCGACTGACTGCTACTTACAGCACCGTAGATCCGAGATGTGCCTTACA
TAFA1_002013_2	GCAAGATTCTCGTCGAGTCTGGAGTGGGGATGGTCCACTACTTCGTCGCGTCAGACCAACTTCAGCTTCCCGATATCCGCGGAATACGTCGTTGACTGCCATGCGATTAACCGCGACTGCCTTACTCTGCCCCGAATGCAGATCCGAGATGTGCCTTACA
TAFA1_002013_3	GCAAGATTCTCGTCGAGTTCGGCAACTATAAACTGATTCTCTACTTCGTCGCGTCAGACCAACTTCAGCTTCCCGATATCCGCGGAATACGTCGTTGACTGCCATGCGATTAACCGCGACTGTGGAGTGGGGATGGTCCAGATCCGAGATGTGCCTTACA
TAFA1_002013_4	GCAAGATTCTCGTCGAGTCATTATCTCCCCATCACTTCCTACTTCGTCGCGTCAGACCAACTTCAGCTTCCCGATATCCGCGGAATACGTCGTTGACTGCCATGCGATTAACCGCGACTGATTCTCATCAGGAAACTGCAGATCCGAGATGTGCCTTACA
TAFA1_002013_5	GCAAGATTCTCGTCGAGTCTCGTCAGGCAGAGGTGCTACTTCGTCGCGTCAGACCAAACTTCAGCTTCCCGATATCCGCATGCGATTAACCGCGACTGCGGAATACGTCGTTGACTGCATCTCCCCATCACTTCAAAGGTGATCCGAGATGTGCCTTACA
TAFA1_002013_6	GCAAGATTCTCGTCGAGTAGGAGATGATTTAAAGGTGAAAACTACTTCGTCGCGTCAGACCAACTTCAGCTTCCCGATATCCGCGGAATACGTCGTTGACTGCCATGCGATTAACCGCGACTGCAGGCAGAGGTGACGCCGATCCGAGATGTGCCTTACA
TAFA1_002013_7	GCAAGATTCTCGTCGAGTTCCTTTTCTGACAATACAGTCTCTACTTCGTCGCGTCAGACCAACTTCAGCTTCCCGATATCCGCGGAATACGTCGTTGACTGCCATGCGATTAACCGCGACTGCACCCCTCAAACCTTGGCGATCCGAGATGTGCCTTACA
TAFA1_002013_8	GCAAGATTCTCGTCGAGTTGAATGAACCCGATGTCTTCTACTTCGTCGCGTCAGACCAACTTCAGCTTCCCGATATCCGCGGAATACGTCGTTGACTGCCATGCGATTAACCGCGACTGTCCTTTTCTGACAATACAGTCGATCCGAGATGTGCCTTACA
TAFA1_002013_9	GCAAGATTCTCGTCGAGTCTCTGCTCTTGGCTGGACTACTTCGTCGCGTCAGACCAACTTCAGCTTCCCGATATCCGCGGAATACGTCGTTGACTGCCATGCGATTAACCGCGACTGTTCCAATGAACACTAATAGAGTAGATCCGAGATGTGCCTTACA
TAFA1_002013_10	GCAAGATTCTCGTCGAGTTGTATTTGTGGATAAGTGCTTGTCTACTTCGTCGCGTCAGACCAACTTCAGCTTCCCGATATCCGCGGAATACGTCGTTGACTGCCATGCGATTAACCGCGACTGTGCGATGTCCTGGGTCCGATCCGAGATGTGCCTTACA
TAFA1_002013_11	GCAAGATTCTCGTCGAGTATCACCTGCACAGACCAGCTACTTCGTCGCGTCAGACCAAACTTCAGCTTCCCGATATCCGCGGAATACGTCGTTGACTGCCATGCGATTAACCGCGACTGTTCAGCACACTTTCCAGCAGCGATCCGAGATGTGCCTTACA
TAFA1_002013_12	GCAAGATTCTCGTCGAGTTAGCAGCACACCGATGTTGTCTACTTCGTCGCGTCAGACCAACTTCAGCTTCCCGATATCCGCGGAATACGTCGTTGACTGCCATGCGATTAACCGCGACTGAGGAGGGACGTGTGAAGTGAGATCCGAGATGTGCCTTACA
TAFA1_002013_13	GCAAGATTCTCGTCGAGTAACAAGAATCGCATTGAGGAGCTACTTCGTCGCGTCAGACCAACTTCAGCTTCCCGATATCCGCGGAATACGTCGTTGACTGCCATGCGATTAACCGCGACTGAGCAGCACACCGATGTTGTGATCCGAGATGTGCCTTACA
TAFA1_002013_14	GCAAGATTCTCGTCGAGTAAACAGTAAAGTGTTCCTGTCCTACTTCGTCGCGTCAGACCAACTTCAGCTTCCCGATATCCGCGGAATACGTCGTTGACTGCCATGCGATTAACCGCGACTGCGCATTGAGGAGCGGTCACGATCCGAGATGTGCCTTACA
TAFA1_002013_15	GCAAGATTCTCGTCGAGTACAACAAGAAACCGGCCTTCTCTACTTCGTCGCGTCAGACCAACTTCAGCTTCCCGATATCCGCGGAATACGTCGTTGACTGCCATGCGATTAACCGCGACTGACCTGGAAAAGTGGCTGGAGATCCGAGATGTGCCTTACA
TAFA1_002013_16	GCAAGATTCTCGTCGAGTTGTGAGATGGAGCCTTGCCTACTTCGTCGCGTCAGACCAACTTCAGCTTCCCGATATCCGCGGAATACGTCGTTGACTGCCATGCGATTAACCGCGACTGCATAGTGATTGGGAAATGGTGGGATCCGAGATGTGCCTTACA
TAFA1_002013_17	GCAAGATTCTCGTCGAGTAGAAGAATGTAAGACACTCCCCTACTTCGTCGCGTCAGACCAACTTCAGCTTCCCGATATCCGCGGAATACGTCGTTGACTGCCATGCGATTAACCGCGACTGTGGAGCCTTGCCTAGAAGGGATCCGAGATGTGCCTTACA
TAFA1_002013_18	GCAAGATTCTCGTCGAGTAACAAAATTAAGACCACGAGACTACTTCGTCGCGTCAGACCAACTTCAGCTTCCCGATATCCGCGGAATACGTCGTTGACTGCCATGCGATTAACCGCGACTGATGGATGTGCGCAACAGGCGATCCGAGATGTGCCTTACA
TAFA1_002013_19	GCAAGATTCTCGTCGAGTAAGCATTTGTGGTAGTAAAGGCTACTTCGTCGCGTCAGACCAACTTCAGCTTCCCGATATCCGCGGAATACGTCGTTGACTGCCATGCGATTAACCGCGACTGTCACCCAAGAACCTAACAGGATCCGAGATGTGCCTTACA
TAFA1_002013_20	GCAAGATTCTCGTCGAGTACATTTTGAGAATCTCAAACATCTACTTCGTCGCGTCAGACCAACTTCAGCTTCCCGATATCCGCGGAATACGTCGTTGACTGCCATGCGATTAACCGCGACTGACCAACCCTCTGGAAAATGATCCGAGATGTGCCTTACA
TAFA1_002013_21	GCAAGATTCTCGTCGAGTCTTGCACTTTGACTGGCTACTACTTCGTCGCGTCAGACCAACTTCAGCTTCCCGATATCCGCGGAATACGTCGTTGACTGCCATGCGATTAACCGCGACTGACAAGCCAAATGGATTTCTTAGATCCGAGATGTGCCTTACA
TAFA1_002013_22	GCAAGATTCTCGTCGAGTAGATAATCACAGTGCGTTTACCTACTTCGTCGCGTCAGACCAACTTCAGCTTCCCGATATCCGCGGAATACGTCGTTGACTGCCATGCGATTAACCGCGACTGTGCACTTTGACTGGCTACCGATCCGAGATGTGCCTTACA
TAFA1_002013_23	GCAAGATTCTCGTCGAGTAACGAAATATCCTACAGTGAGACTACTTCGTCGCGTCAGACCAACTTCAGCTTCCCGATATCCGCGGAATACGTCGTTGACTGCCATGCGATTAACCGCGACTGAGTGCGTTTACTGTGTGTGATCCGAGATGTGCCTTACA
TAFA1_002013_24	GCAAGATTCTCGTCGAGTATGGAAAGTGGGCTTAAAAACTACTTCGTCGCGTCAGACCAACTTCAGCTTCCCGATATCCGCGGAATACGTCGTTGACTGCCATGCGATTAACCGCGACTGCACAGCGTTTTGGCAACACCGATCCGAGATGTGCCTTACA
TAFA1_002013_25	GCAAGATTCTCGTCGAGTAGGGTTTTCTCAGTGAAATTCTACTTCGTCGCGTCAGACCAACTTCAGCTTCCCGATATCCGCGGAATACGTCGTTGACTGCCATGCGATTAACCGCGACTGATGGAAAGTGGGCTTAAAAAGATCCGAGATGTGCCTTACA
TAFA1_002013_26	GCAAGATTCTCGTCGAGTTTTGGGCATCATGAAGAACCTACTTCGTCGCGTCAGACCAACTTCAGCTTCCCGATATCCGCGGAATACGTCGTTGACTGCCATGCGATTAACCGCGACTGAAGGGTTTTCTCAGTGAAATTGATCCGAGATGTGCCTTACA
TAFA1_002013_27	GCAAGATTCTCGTCGAGTAAGGAAGATATGTGCCCTTCTACTTCGTCGCGTCAGACCAACTTCAGCTTCCCGATATCCGCGGAATACGTCGTTGACTGCCATGCGATTAACCGCGACTGGTCATTTCTTTTTCTAACGGCGATCCGAGATGTGCCTTACA
TAFA1_002013_28	GCAAGATTCTCGTCGAGTTTTGAGAATTCAAGATGGCACTACTTCGTCGCGTCAGACCAACTTCAGCTTCCCGATATCCGCGGAATACGTCGTTGACTGCCATGCGATTAACCGCGACTGGCAAGGAAGATATGTGCCCTGATCCGAGATGTGCCTTACA
TAFA1_002013_29	GCAAGATTCTCGTCGAGTGCTACAGGTGGACTCCTGGACTACTTCGTCGCGTCAGACCAAACTTCAGCTTCCCGATATCCGCGGAATACGTCGTTGACTGCCATGCGATTAACCGCGACTGCACTGACACGGGAAGGCCAGATCCGAGATGTGCCTTACA
TAFA1_002013_30	GCAAGATTCTCGTCGAGTATTTGAGGCATCATAATGATACTCTACTTCGTCGCGTCAGACCAACTTCAGCTTCCCGATATCCGCGGAATACGTCGTTGACTGCCATGCGATTAACCGCGACTGACAGGTGGACTCCTGGAGATCCGAGATGTGCCTTACA
TAFA1_002013_31	GCAAGATTCTCGTCGAGTTGGCCCAAGGAAGCACATCTACTTCGTCGCGTCAGACCAACTTCAGCTTCCCGATATCCGCGGAATACGTCGTTGACTGCCATGCGATTAACCGCGACTGACTTCCTTCTGCTTCTACCAGAGATCCGAGATGTGCCTTACA
TAFA1_002013_32	GCAAGATTCTCGTCGAGTTCGTCCTGTTTTATTGCTTTCTACTACTTCGTCGCGTCAGACCAACTTCAGCTTCCCGATATCCGCGGAATACGTCGTTGACTGCCATGCGATTAACCGCGACTGTGGCCCAAGGAAGCACAGATCCGAGATGTGCCTTACA
TAFA1_002013_33	GCAAGATTCTCGTCGAGTTATTAGCATGCAAGCTTGGCTCTACTTCGTCGCGTCAGACCAACTTCAGCTTCCCGATATCCGCGGAATACGTCGTTGACTGCCATGCGATTAACCGCGACTGTGCTTTCTACCCTGTGCAAGATCCGAGATGTGCCTTACA
TAFA1_002013_34	GCAAGATTCTCGTCGAGTTTCTTAAGGGAGCCACTCCTACTTCGTCGCGTCAGACCAACTTCAGCTTCCCGATATCCGCGGAATACGTCGTTGACTGCCATGCGATTAACCGCGACTGTCCACTTAGAAGAAAATGAGGAGATCCGAGATGTGCCTTACA
TAFA1_002013_35	GCAAGATTCTCGTCGAGTTGCTATTAAGACTCTGGCAGAGTCTACTTCGTCGCGTCAGACCAACTTCAGCTTCCCGATATCCGCGGAATACGTCGTTGACTGCCATGCGATTAACCGCGACTGAGGGAGCCACTCCACCAGATCCGAGATGTGCCTTACA
TAFA1_002013_36	GCAAGATTCTCGTCGAGTAGACTGCAGAAATGTCCTCTCTACTTCGTCGCGTCAGACCAACTTCAGCTTCCCGATATCCGCGGAATACGTCGTTGACTGCCATGCGATTAACCGCGACTGAGGCTTTGTATAGCTGTCCTGATCCGAGATGTGCCTTACA
TAFA1_002013_37	GCAAGATTCTCGTCGAGTATTAAATCCAAAGTCTGGCACTACTTCGTCGCGTCAGACCAACTTCAGCTTCCCGATATCCGCGGAATACGTCGTTGACTGCCATGCGATTAACCGCGACTGGACTGCAGAAATGTCCTCTGGATCCGAGATGTGCCTTACA
TAFA1_002013_38	GCAAGATTCTCGTCGAGTTAACTACATAGTGCTGTAGCAACTACTTCGTCGCGTCAGACCAACTTCAGCTTCCCGATATCCGCGGAATACGTCGTTGACTGCCATGCGATTAACCGCGACTGTCCAAAGTCTGGCATCGTGATCCGAGATGTGCCTTACA
TAFA1_002013_39	GCAAGATTCTCGTCGAGTTATCATGGCATCTCTTTCTATGCTACTTCGTCGCGTCAGACCAACTTCAGCTTCCCGATATCCGCGGAATACGTCGTTGACTGCCATGCGATTAACCGCGACTGTGCTGTAGCAACAAGTCTGATCCGAGATGTGCCTTACA
TAFA1_002013_40	GCAAGATTCTCGTCGAGTATTCAGGTCTCCTCTTGTGCTACTTCGTCGCGTCAGACCAACTTCAGCTTCCCGATATCCGCGGAATACGTCGTTGACTGCCATGCGATTAACCGCGACTGTGGTTTGCTTTTTCCAAGAGTGATCCGAGATGTGCCTTACA
TAFA1_002013_41	GCAAGATTCTCGTCGAGTTAGGAAGGCCATGAAAACAACTACTTCGTCGCGTCAGACCAACTTCAGCTTCCCGATATCCGCGGAATACGTCGTTGACTGCCATGCGATTAACCGCGACTGTCAGGTCTCCTCTTGTGAGAGATCCGAGATGTGCCTTACA
TAFA1_002013_42	GCAAGATTCTCGTCGAGTAAAGTGGTAAACAACTTCTTTCCTACTTCGTCGCGTCAGACCAACTTCAGCTTCCCGATATCCGCGGAATACGTCGTTGACTGCCATGCGATTAACCGCGACTGATGTTGGACAGCCCTATTGATCCGAGATGTGCCTTACA
PHLDB2_022300_1	GCAAGATTCTCGTCGAGTGTGATGGGGCAAACAGCCATAACGGTATTCGGTCGTCATCAACTTCAGCTTCCCGATATCCGCTACTTCGTCGCGTCAGACCAACTGCGACCGTCGGCTTACCTTTGAGAAGCTGGCGCCCAGATCCGAGATGTGCCTTACA
PHLDB2_022300_2	GCAAGATTCTCGTCGAGTAAAGCCCCAACAGCAAACTGAACGGTATTCGGTCGTCATCAAAAACTTCAGCTTCCCGATATCCGCTACTTCGTCGCGTCAGACCAACTGCGACCGTCGGCTTACCCCTTCCAGCAGCCGTGGATCCGAGATGTGCCTTACA
PHLDB2_022300_3	GCAAGATTCTCGTCGAGTTTCGTTGCTCGAACTCCCTGAACGGTATTCGGTCGTCATCAAAAACTTCAGCTTCCCGATATCCGCTACTTCGTCGCGTCAGACCAACTGCGACCGTCGGCTTACCGGGGCAGGTCACCAACGATCCGAGATGTGCCTTACA
PHLDB2_022300_4	GCAAGATTCTCGTCGAGTTCAAGAGTGCCGGACCCAGAACGGTATTCGGTCGTCATCAAAACTTCAGCTTCCCGATATCCGCTACTTCGTCGCGTCAGACCAACTGCGACCGTCGGCTTACGCGGTGGTTACAAAGGGGGGATCCGAGATGTGCCTTACA
PHLDB2_022300_5	GCAAGATTCTCGTCGAGTGACTCTGTGGTGCATTCTAACGGTATTCGGTCGTCATCAACTTCAGCTTCCCGATATCCGCTACTTCGTCGCGTCAGACCAACTGCGACCGTCGGCTTACACAAAATGGTAGCTTAGAGGAAGATCCGAGATGTGCCTTACA
PHLDB2_022300_6	GCAAGATTCTCGTCGAGTTCAGCCCAAAGAAATACTCTAACGGTATTCGGTCGTCATCAACTTCAGCTTCCCGATATCCGCTACTTCGTCGCGTCAGACCAACTGCGACCGTCGGCTTACCCAAAACATGATGGAGAGCCGATCCGAGATGTGCCTTACA
PHLDB2_022300_7	GCAAGATTCTCGTCGAGTGGAGACTATTCTGGCTCCAACGGTATTCGGTCGTCATCAACTTCAGCTTCCCGATATCCGCTACTTCGTCGCGTCAGACCAACTGCGACCGTCGGCTTACCAGTCTGAGATTTAAAGCCAATGATCCGAGATGTGCCTTACA
PHLDB2_022300_8	GCAAGATTCTCGTCGAGTAAATCCAGGGAAGCAAGCAGTTAACGGTATTCGGTCGTCATCAACTTCAGCTTCCCGATATCCGCTACTTCGTCGCGTCAGACCAACTGCGACCGTCGGCTTACGCAGCCCCTCCTTAGCCAGATCCGAGATGTGCCTTACA
PHLDB2_022300_9	GCAAGATTCTCGTCGAGTATGAAACCTCCAACTCCTAACGGTATTCGGTCGTCATCAACTTCAGCTTCCCGATATCCGCTACTTCGTCGCGTCAGACCAACTGCGACCGTCGGCTTACTGGAACTGACAAAAATATTCCTGATCCGAGATGTGCCTTACA
PHLDB2_022300_10	GCAAGATTCTCGTCGAGTATCCACTTGGAAGAGCAGACTAACGGTATTCGGTCGTCATCAACTTCAGCTTCCCGATATCCGCTACTTCGTCGCGTCAGACCAACTGCGACCGTCGGCTTACACATCCTCCCTCAGTGGATGATCCGAGATGTGCCTTACA
PHLDB2_022300_11	GCAAGATTCTCGTCGAGTATAGCTCAAGGCATAAATCGCAACGGTATTCGGTCGTCATCAACTTCAGCTTCCCGATATCCGCTACTTCGTCGCGTCAGACCAACTGCGACCGTCGGCTTACAAGCCTCCCTATTCCAAATGATCCGAGATGTGCCTTACA
PHLDB2_022300_12	GCAAGATTCTCGTCGAGTTCGGAAGGCATCTGGCTCGAACGGTATTCGGTCGTCATCAAACTTCAGCTTCCCGATATCCGCTACTTCGTCGCGTCAGACCAACTGCGACCGTCGGCTTACTCTCTTGGAGGGCTGGAAGGGATCCGAGATGTGCCTTACA
PHLDB2_022300_13	GCAAGATTCTCGTCGAGTTGGCCCGCCTCCTATCAGAACGGTATTCGGTCGTCATCAACTTCAGCTTCCCGATATCCGCTACTTCGTCGCGTCAGACCAACTGCGACCGTCGGCTTACATGGAAGTTCCCTGAGTGATGCGATCCGAGATGTGCCTTACA
PHLDB2_022300_14	GCAAGATTCTCGTCGAGTTCAAGCCCAAAGCAAGCCAGAACGGTATTCGGTCGTCATCAAAAACTTCAGCTTCCCGATATCCGCTACTTCGTCGCGTCAGACCAACTGCGACCGTCGGCTTACGAGCCGCAAGCATGCCTGATCCGAGATGTGCCTTACA
PHLDB2_022300_15	GCAAGATTCTCGTCGAGTAGGAAGTACTCCAGCAGAACGGTATTCGGTCGTCATCAACTTCAGCTTCCCGATATCCGCTACTTCGTCGCGTCAGACCAACTGCGACCGTCGGCTTACCTGAAAACATCAATTTGAGAACTGATCCGAGATGTGCCTTACA
PHLDB2_022300_16	GCAAGATTCTCGTCGAGTAGAAACTCTCTGGGCAATTCCAACGGTATTCGGTCGTCATCAACTTCAGCTTCCCGATATCCGCTACTTCGTCGCGTCAGACCAACTGCGACCGTCGGCTTACACCTCTCAGCTTGCCTCCAGATCCGAGATGTGCCTTACA
PHLDB2_022300_17	GCAAGATTCTCGTCGAGTATAAAACCTCTGCTTCTGAAGAACGGTATTCGGTCGTCATCAACTTCAGCTTCCCGATATCCGCTACTTCGTCGCGTCAGACCAACTGCGACCGTCGGCTTACAGCTCAGGGGCTTTACCCTGATCCGAGATGTGCCTTACA
PHLDB2_022300_18	GCAAGATTCTCGTCGAGTGTGGCTCGGAAGATGCTTCTGAACGGTATTCGGTCGTCATCAAACTTCAGCTTCCCGATATCCGCTACTTCGTCGCGTCAGACCAACTGCGACCGTCGGCTTACGTCCCTGCCAGTCCACGAGATCCGAGATGTGCCTTACA
PHLDB2_022300_19	GCAAGATTCTCGTCGAGTCAGACAGGCCTCAGGAACCAACGGTATTCGGTCGTCATCAACTTCAGCTTCCCGATATCCGCTACTTCGTCGCGTCAGACCAACTGCGACCGTCGGCTTACTGAGGCAGATTTGGAAAGCCTGATCCGAGATGTGCCTTACA
PHLDB2_022300_20	GCAAGATTCTCGTCGAGTAAAGCAGTATTAGCTCCATTTCAAACGGTATTCGGTCGTCATCAACTTCAGCTTCCCGATATCCGCTACTTCGTCGCGTCAGACCAACTGCGACCGTCGGCTTACTGCCCTTCGGGAACGGAGATCCGAGATGTGCCTTACA
PHLDB2_022300_21	GCAAGATTCTCGTCGAGTAGATGTGCAGAAAATCAACAAGGAACGGTATTCGGTCGTCATCAACTTCAGCTTCCCGATATCCGCTACTTCGTCGCGTCAGACCAACTGCGACCGTCGGCTTACACTGGGACCACCGTGGAGATCCGAGATGTGCCTTACA
PHLDB2_022300_22	GCAAGATTCTCGTCGAGTTGACACAAGATACAGGTGCCAAACGGTATTCGGTCGTCATCAACTTCAGCTTCCCGATATCCGCTACTTCGTCGCGTCAGACCAACTGCGACCGTCGGCTTACAGGAAGCCCTCATGAGCCCGATCCGAGATGTGCCTTACA
PHLDB2_022300_23	GCAAGATTCTCGTCGAGTCCATCCTCCACCTTTCCGAAAGAACGGTATTCGGTCGTCATCAACTTCAGCTTCCCGATATCCGCTACTTCGTCGCGTCAGACCAACTGCGACCGTCGGCTTACACCCGGACTCCTCCACCAGATCCGAGATGTGCCTTACA
PHLDB2_022300_24	GCAAGATTCTCGTCGAGTACAACCTCGAGGAACTTAAGAACGGTATTCGGTCGTCATCAACTTCAGCTTCCCGATATCCGCTACTTCGTCGCGTCAGACCAACTGCGACCGTCGGCTTACAACCCGGATAGTCATTCTGAGATCCGAGATGTGCCTTACA
PHLDB2_022300_25	GCAAGATTCTCGTCGAGTTTGGATGGAGAACAGAAATCAACGGTATTCGGTCGTCATCAACTTCAGCTTCCCGATATCCGCTACTTCGTCGCGTCAGACCAACTGCGACCGTCGGCTTACTGGATATGGAATGTGCTCTTGATCCGAGATGTGCCTTACA
PHLDB2_022300_26	GCAAGATTCTCGTCGAGTTTGTTGGTGAAAAGACCAAGAACGGTATTCGGTCGTCATCAACTTCAGCTTCCCGATATCCGCTACTTCGTCGCGTCAGACCAACTGCGACCGTCGGCTTACAGCTGAACTGGAAAAGAACAGATCCGAGATGTGCCTTACA
PHLDB2_022300_27	GCAAGATTCTCGTCGAGTTGGACAATTGTCCTGAGTCCAAACGGTATTCGGTCGTCATCAACTTCAGCTTCCCGATATCCGCTACTTCGTCGCGTCAGACCAACTGCGACCGTCGGCTTACTCCGAGCAGAAGACCCAGCGATCCGAGATGTGCCTTACA
PHLDB2_022300_28	GCAAGATTCTCGTCGAGTAGATGAAGAAAAGGAGAACTTGAACGGTATTCGGTCGTCATCAACTTCAGCTTCCCGATATCCGCTACTTCGTCGCGTCAGACCAACTGCGACCGTCGGCTTACTGAACATGAGAGCCGTCTGATCCGAGATGTGCCTTACA
PHLDB2_022300_29	GCAAGATTCTCGTCGAGTTGAATATCAACGGAACATCGTAACGGTATTCGGTCGTCATCAACTTCAGCTTCCCGATATCCGCTACTTCGTCGCGTCAGACCAACTGCGACCGTCGGCTTACAGCTCCTGCGTGAAGTTGCGATCCGAGATGTGCCTTACA
PHLDB2_022300_30	GCAAGATTCTCGTCGAGTGAAAGGGTTTCCCGTTAACCCCAACGGTATTCGGTCGTCATCAACTTCAGCTTCCCGATATCCGCTACTTCGTCGCGTCAGACCAACTGCGACCGTCGGCTTACCTCCAGCCTCTCTGGGGGGATCCGAGATGTGCCTTACA
PHLDB2_022300_31	GCAAGATTCTCGTCGAGTACTATGGGGAGAAGCATCACAACGGTATTCGGTCGTCATCAACTTCAGCTTCCCGATATCCGCTACTTCGTCGCGTCAGACCAACTGCGACCGTCGGCTTACCCCCACATTTCAGCAGTGCTGATCCGAGATGTGCCTTACA
PHLDB2_022300_32	GCAAGATTCTCGTCGAGTAGTAACAGCTGTGGAAGTGTAACGGTATTCGGTCGTCATCAACTTCAGCTTCCCGATATCCGCTACTTCGTCGCGTCAGACCAACTGCGACCGTCGGCTTACCCCATCTGCCCCTAGGACAGGATCCGAGATGTGCCTTACA
PHLDB2_022300_33	GCAAGATTCTCGTCGAGTAAAGACTCAGAATCTCGGAGGATAACGGTATTCGGTCGTCATCAACTTCAGCTTCCCGATATCCGCTACTTCGTCGCGTCAGACCAACTGCGACCGTCGGCTTACCACTGGCAGCCATGGCCGATCCGAGATGTGCCTTACA
PHLDB2_022300_34	GCAAGATTCTCGTCGAGTTCACCAGACAACATCTCTAGAACGGTATTCGGTCGTCATCAACTTCAGCTTCCCGATATCCGCTACTTCGTCGCGTCAGACCAACTGCGACCGTCGGCTTACAGACCAGCATCTCTGCTTGCGATCCGAGATGTGCCTTACA
PHLDB2_022300_35	GCAAGATTCTCGTCGAGTGACGCGGCTGCTCGAATCAACGGTATTCGGTCGTCATCAACTTCAGCTTCCCGATATCCGCTACTTCGTCGCGTCAGACCAACTGCGACCGTCGGCTTACTGAAGCAGGCTCATGCAGAAAAGATCCGAGATGTGCCTTACA
PHLDB2_022300_36	GCAAGATTCTCGTCGAGTAGGAAGACTTTGATTTGCGGAGAACGGTATTCGGTCGTCATCAACTTCAGCTTCCCGATATCCGCTACTTCGTCGCGTCAGACCAACTGCGACCGTCGGCTTACGCTACCTGCCTGTCCGGAGATCCGAGATGTGCCTTACA
PHLDB2_022300_37	GCAAGATTCTCGTCGAGTTCAAGACTCATGACAGAATCTAACGGTATTCGGTCGTCATCAACTTCAGCTTCCCGATATCCGCTACTTCGTCGCGTCAGACCAACTGCGACCGTCGGCTTACCCGTTACTCACCTTTAGCGGATCCGAGATGTGCCTTACA
PHLDB2_022300_38	GCAAGATTCTCGTCGAGTTAATCTCTTACAAGAATGAAGCCAACGGTATTCGGTCGTCATCAACTTCAGCTTCCCGATATCCGCTACTTCGTCGCGTCAGACCAACTGCGACCGTCGGCTTACTTCAGGGCAGACGGCAAGATCCGAGATGTGCCTTACA
PHLDB2_022300_39	GCAAGATTCTCGTCGAGTTTGACATTATTGGTAATCAACTGAACGGTATTCGGTCGTCATCAACTTCAGCTTCCCGATATCCGCTACTTCGTCGCGTCAGACCAACTGCGACCGTCGGCTTACCACCCAAATCACTGGCAGATCCGAGATGTGCCTTACA
PHLDB2_022300_40	GCAAGATTCTCGTCGAGTACATTTTAGGAGGAGTTTTGCCAACGGTATTCGGTCGTCATCAACTTCAGCTTCCCGATATCCGCTACTTCGTCGCGTCAGACCAACTGCGACCGTCGGCTTACAAGGGCTTGGAGGGAAATGATCCGAGATGTGCCTTACA
PHLDB2_022300_41	GCAAGATTCTCGTCGAGTAGAGCTGACCTGACTTCTGTGAACGGTATTCGGTCGTCATCAACTTCAGCTTCCCGATATCCGCTACTTCGTCGCGTCAGACCAACTGCGACCGTCGGCTTACAGTACTGCACCAAAACCAAGATCCGAGATGTGCCTTACA
PHLDB2_022300_42	GCAAGATTCTCGTCGAGTTGAACTGCATTTCGTATTGTAACGGTATTCGGTCGTCATCAACTTCAGCTTCCCGATATCCGCTACTTCGTCGCGTCAGACCAACTGCGACCGTCGGCTTACACAGTAGTAACTGCAAGTGAGATCCGAGATGTGCCTTACA
PHLDB2_022300_43	GCAAGATTCTCGTCGAGTAATTGACTTTGCAGTGTCACCAACGGTATTCGGTCGTCATCAACTTCAGCTTCCCGATATCCGCTACTTCGTCGCGTCAGACCAACTGCGACCGTCGGCTTACTGCCATCAAATGCCCAGGAGATCCGAGATGTGCCTTACA
PHLDB2_022300_44	GCAAGATTCTCGTCGAGTATTCTGTCATGTTGAACAATTTAACGGTATTCGGTCGTCATCAACTTCAGCTTCCCGATATCCGCTACTTCGTCGCGTCAGACCAACTGCGACCGTCGGCTTACCCAGGTTACGCAACAGGCGATCCGAGATGTGCCTTACA
PHLDB2_022300_45	GCAAGATTCTCGTCGAGTTTTGCTGAAGATTTCTCCATTAACGGTATTCGGTCGTCATCAACTTCAGCTTCCCGATATCCGCTACTTCGTCGCGTCAGACCAACTGCGACCGTCGGCTTACTCTGGTGTTAGGAGCTTGTGATCCGAGATGTGCCTTACA
PHLDB2_022300_46	GCAAGATTCTCGTCGAGTTATAATGGTTTTTCAAGTGCCAACGGTATTCGGTCGTCATCAACTTCAGCTTCCCGATATCCGCTACTTCGTCGCGTCAGACCAACTGCGACCGTCGGCTTACACTTCAGGCAAGTCTCTTTGATCCGAGATGTGCCTTACA
PHLDB2_022300_47	GCAAGATTCTCGTCGAGTGATTTTACTTGAACAGTGAAGGAACGGTATTCGGTCGTCATCAACTTCAGCTTCCCGATATCCGCTACTTCGTCGCGTCAGACCAACTGCGACCGTCGGCTTACTGCAACTGGATGACACAAGATCCGAGATGTGCCTTACA
PHLDB2_022300_48	GCAAGATTCTCGTCGAGTAGGATTGTAAAGGTGTTCTAAAACGGTATTCGGTCGTCATCAACTTCAGCTTCCCGATATCCGCTACTTCGTCGCGTCAGACCAACTGCGACCGTCGGCTTACTGCACTGTACTCTCTTCATGATCCGAGATGTGCCTTACA
PHLDB2_022300_49	GCAAGATTCTCGTCGAGTAGCCTCTTAAATATGTGTGTAACGGTATTCGGTCGTCATCAACTTCAGCTTCCCGATATCCGCTACTTCGTCGCGTCAGACCAACTGCGACCGTCGGCTTACTCCAATTGCATGATGTAGTAGATCCGAGATGTGCCTTACA
PHLDB2_022300_50	GCAAGATTCTCGTCGAGTACATTTATTGCTGGGGATTAACGGTATTCGGTCGTCATCAACTTCAGCTTCCCGATATCCGCTACTTCGTCGCGTCAGACCAACTGCGACCGTCGGCTTACTTGTTGTCTGTTTACACAGATGATCCGAGATGTGCCTTACA
TSHZ2_010012_1	GCAAGATTCTCGTCGAGTAACCCGCTCCTGTCCTCTTCTTGCGTGCGATACGGAGTAACTTCAGCTTCCCGATATCCGCGGAATACGTCGTTGACTGCACGTCTGCGTACCGGCTTAGTCCAGATTTTCTGTCTTTCCAAGATCCGAGATGTGCCTTACA
TSHZ2_010012_2	GCAAGATTCTCGTCGAGTAGAGGATGCCGAGGAGAAAACTCTTGCGTGCGATACGGAGTAACTTCAGCTTCCCGATATCCGCGGAATACGTCGTTGACTGCACGTCTGCGTACCGGCTTAGAGTGGGACTGGAGCGAAGTGATCCGAGATGTGCCTTACA
TSHZ2_010012_3	GCAAGATTCTCGTCGAGTAAAATTGGTGATAGCCTCTGTCTTGCGTGCGATACGGAGTAACTTCAGCTTCCCGATATCCGCGGAATACGTCGTTGACTGCACGTCTGCGTACCGGCTTAGACACAAAATCTGTTTGCTCCGATCCGAGATGTGCCTTACA
TSHZ2_010012_4	GCAAGATTCTCGTCGAGTTCAGGTGTCGGACATCAAGAGTCTTGCGTGCGATACGGAGTAACTTCAGCTTCCCGATATCCGCGGAATACGTCGTTGACTGCACGTCTGCGTACCGGCTTAGTGCTGAGTGACGCCAGTGAGATCCGAGATGTGCCTTACA
TSHZ2_010012_5	GCAAGATTCTCGTCGAGTACAAGAGTGATTTTGATTGGCACTCTTGCGTGCGATACGGAGTAACTTCAGCTTCCCGATATCCGCGGAATACGTCGTTGACTGCACGTCTGCGTACCGGCTTAGCACCCGAAACGGCAGCAGATCCGAGATGTGCCTTACA
TSHZ2_010012_6	GCAAGATTCTCGTCGAGTACCCTAGTCGAGCTGACTGTGTCTTGCGTGCGATACGGAGTAAAACTTCAGCTTCCCGATATCCGCGGAATACGTCGTTGACTGCACGTCTGCGTACCGGCTTAGGCAGCGCGGCCTATGACGATCCGAGATGTGCCTTACA
TSHZ2_010012_7	GCAAGATTCTCGTCGAGTACATTACCAAAAAGTGCCTTCTTGCGTGCGATACGGAGTAACTTCAGCTTCCCGATATCCGCGGAATACGTCGTTGACTGCACGTCTGCGTACCGGCTTAGCGTCCACATGATTAAAACAAAGATCCGAGATGTGCCTTACA
TSHZ2_010012_8	GCAAGATTCTCGTCGAGTTTCCTCGAAAATGGTCACCCCTCTTGCGTGCGATACGGAGTAACTTCAGCTTCCCGATATCCGCGGAATACGTCGTTGACTGCACGTCTGCGTACCGGCTTAGAGGAGCCAGTCCCAACCATGATCCGAGATGTGCCTTACA
TSHZ2_010012_9	GCAAGATTCTCGTCGAGTAGAACGCCAACTTGCAGTCTTGCGTGCGATACGGAGTAACTTCAGCTTCCCGATATCCGCGGAATACGTCGTTGACTGCACGTCTGCGTACCGGCTTAGTGCAGATTCTTTTTCTTCTCAGAGATCCGAGATGTGCCTTACA
TSHZ2_010012_10	GCAAGATTCTCGTCGAGTCCAAGCCGCCTTTGCCTATTCTTGCGTGCGATACGGAGTAAACTTCAGCTTCCCGATATCCGCGGAATACGTCGTTGACTGCACGTCTGCGTACCGGCTTAGCTACCAGCTGTCTGAGGGCAGATCCGAGATGTGCCTTACA
TSHZ2_010012_11	GCAAGATTCTCGTCGAGTAAGTGATGCCACTGGTTTCTATCTTGCGTGCGATACGGAGTAACTTCAGCTTCCCGATATCCGCGGAATACGTCGTTGACTGCACGTCTGCGTACCGGCTTAGCCCATTGCACCAAAGTGGAGATCCGAGATGTGCCTTACA
TSHZ2_010012_12	GCAAGATTCTCGTCGAGTAAAGAAAGTCCCCACGAAGAGGTCTTGCGTGCGATACGGAGTAACTTCAGCTTCCCGATATCCGCGGAATACGTCGTTGACTGCACGTCTGCGTACCGGCTTAGGCGGTGAAGGAGTGTGGGGATCCGAGATGTGCCTTACA
TSHZ2_010012_13	GCAAGATTCTCGTCGAGTGGAGCCCACATCTGCTCTGACGGAATACGTCGTTGACTGCAAACTTCAGCTTCCCGATATCCGTCTTGCGTGCGATACGGAGTACGTCTGCGTACCGGCTTAGAGGAGAAACCCCAGCCCCTGATCCGAGATGTGCCTTACA
TSHZ2_010012_14	GCAAGATTCTCGTCGAGTAATCCTCAGCATCTTCTGATTCTTCTTGCGTGCGATACGGAGTAACTTCAGCTTCCCGATATCCGCGGAATACGTCGTTGACTGCACGTCTGCGTACCGGCTTAGGCCGGCAGTCCAACTGGGATCCGAGATGTGCCTTACA
TSHZ2_010012_15	GCAAGATTCTCGTCGAGTATGCAAATCTCTAAGTTTACGGGTCTTGCGTGCGATACGGAGTAACTTCAGCTTCCCGATATCCGCGGAATACGTCGTTGACTGCACGTCTGCGTACCGGCTTAGTGGGCCCACAAGAGCGTGATCCGAGATGTGCCTTACA
TSHZ2_010012_16	GCAAGATTCTCGTCGAGTAAATTTCTGAAAAACATGGACAATCTTGCGTGCGATACGGAGTAACTTCAGCTTCCCGATATCCGCGGAATACGTCGTTGACTGCACGTCTGCGTACCGGCTTAGGGAAAACGGGCGGGACAGATCCGAGATGTGCCTTACA
TSHZ2_010012_17	GCAAGATTCTCGTCGAGTAGTTCAGAACCCCTTCTACCTATCTTGCGTGCGATACGGAGTAACTTCAGCTTCCCGATATCCGCGGAATACGTCGTTGACTGCACGTCTGCGTACCGGCTTAGGCAGTGACTGTGCCTCCCGATCCGAGATGTGCCTTACA
TSHZ2_010012_18	GCAAGATTCTCGTCGAGTTCAGAGGTCTCCAGAAACAATAGTCTTGCGTGCGATACGGAGTAACTTCAGCTTCCCGATATCCGCGGAATACGTCGTTGACTGCACGTCTGCGTACCGGCTTAGTCCCGGGTATCGTCGGCGATCCGAGATGTGCCTTACA
TSHZ2_010012_19	GCAAGATTCTCGTCGAGTACACCATTCACAGTTTGTAACATCTTGCGTGCGATACGGAGTAACTTCAGCTTCCCGATATCCGCGGAATACGTCGTTGACTGCACGTCTGCGTACCGGCTTAGGCACAGCAAGTCACCCGAGATCCGAGATGTGCCTTACA
TSHZ2_010012_20	GCAAGATTCTCGTCGAGTTTCATCCTCACTAACAATTTGGTCTTGCGTGCGATACGGAGTAACTTCAGCTTCCCGATATCCGCGGAATACGTCGTTGACTGCACGTCTGCGTACCGGCTTAGTCACCCCAGCCATTTCTCGATCCGAGATGTGCCTTACA
TSHZ2_010012_21	GCAAGATTCTCGTCGAGTATGGGCGGTATTAGATTTTCTCTTGCGTGCGATACGGAGTAACTTCAGCTTCCCGATATCCGCGGAATACGTCGTTGACTGCACGTCTGCGTACCGGCTTAGTGATTTCCACTTCTCTGCTTGATCCGAGATGTGCCTTACA
TSHZ2_010012_22	GCAAGATTCTCGTCGAGTTATTTATAACCCCTCTGGGACGGAATACGTCGTTGACTGCAACTTCAGCTTCCCGATATCCGTCTTGCGTGCGATACGGAGTACGTCTGCGTACCGGCTTAGTCATGGTAATGTCCATTTCCGATCCGAGATGTGCCTTACA
TSHZ2_010012_23	GCAAGATTCTCGTCGAGTTTTTAAATGTGTTCCTGCAACTCTTGCGTGCGATACGGAGTAACTTCAGCTTCCCGATATCCGCGGAATACGTCGTTGACTGCACGTCTGCGTACCGGCTTAGGCATGAAATAGGGTGTCCAGATCCGAGATGTGCCTTACA
TSHZ2_010012_24	GCAAGATTCTCGTCGAGTTCTGAAGTAATGAGGCATGGTCTTGCGTGCGATACGGAGTAACTTCAGCTTCCCGATATCCGCGGAATACGTCGTTGACTGCACGTCTGCGTACCGGCTTAGTGAAGTTCCAGGAATGTCATGATCCGAGATGTGCCTTACA
TSHZ2_010012_25	GCAAGATTCTCGTCGAGTTAACCTATTCAACCAGAAATGACGGAATACGTCGTTGACTGCAACTTCAGCTTCCCGATATCCGTCTTGCGTGCGATACGGAGTACGTCTGCGTACCGGCTTAGGTGAGGTCTGTCTTTGCTGATCCGAGATGTGCCTTACA
TSHZ2_010012_26	GCAAGATTCTCGTCGAGTACTGAGCACCGTCCTTCAACTCTTGCGTGCGATACGGAGTAACTTCAGCTTCCCGATATCCGCGGAATACGTCGTTGACTGCACGTCTGCGTACCGGCTTAGTGAAGGGTGGACTGGACTCTGATCCGAGATGTGCCTTACA
TSHZ2_010012_27	GCAAGATTCTCGTCGAGTAAGTGGATTCTCGAGCCCTTGTCTTGCGTGCGATACGGAGTAACTTCAGCTTCCCGATATCCGCGGAATACGTCGTTGACTGCACGTCTGCGTACCGGCTTAGTCTCACTGCAACCATCCAAGATCCGAGATGTGCCTTACA
TSHZ2_010012_28	GCAAGATTCTCGTCGAGTAATTTCTATGGTGGGTGGGTCTTGCGTGCGATACGGAGTAACTTCAGCTTCCCGATATCCGCGGAATACGTCGTTGACTGCACGTCTGCGTACCGGCTTAGTCGATATGGTTTTGTTAGCGTGATCCGAGATGTGCCTTACA
TSHZ2_010012_29	GCAAGATTCTCGTCGAGTTTCTAGAAACTTCTTTCTGGAGGTCTTGCGTGCGATACGGAGTAACTTCAGCTTCCCGATATCCGCGGAATACGTCGTTGACTGCACGTCTGCGTACCGGCTTAGAGCCAGCCCTCTGAGGCGATCCGAGATGTGCCTTACA
TSHZ2_010012_30	GCAAGATTCTCGTCGAGTTGCTTTCTTTTTGCTGAATAAAATCTTGCGTGCGATACGGAGTAACTTCAGCTTCCCGATATCCGCGGAATACGTCGTTGACTGCACGTCTGCGTACCGGCTTAGACCCACCTTCATACCACGATCCGAGATGTGCCTTACA
TSHZ2_010012_31	GCAAGATTCTCGTCGAGTAGTTCAGCAAATCCTCCAATCTTGCGTGCGATACGGAGTAACTTCAGCTTCCCGATATCCGCGGAATACGTCGTTGACTGCACGTCTGCGTACCGGCTTAGACATATTTGGCCCTATTTTGTGATCCGAGATGTGCCTTACA
TSHZ2_010012_32	GCAAGATTCTCGTCGAGTACAGAATTTCTTTCAGGTCACTCTTGCGTGCGATACGGAGTAACTTCAGCTTCCCGATATCCGCGGAATACGTCGTTGACTGCACGTCTGCGTACCGGCTTAGGATAACCCAGACAGTCCCCGATCCGAGATGTGCCTTACA
TSHZ2_010012_33	GCAAGATTCTCGTCGAGTAAGACAGTGTGCATGCATGAGTCTTGCGTGCGATACGGAGTAACTTCAGCTTCCCGATATCCGCGGAATACGTCGTTGACTGCACGTCTGCGTACCGGCTTAGTGGTGAGGAGGGGTGTGTGGATCCGAGATGTGCCTTACA
TSHZ2_010012_34	GCAAGATTCTCGTCGAGTAGAGTCTATGATGTTCTGAAACTCTTGCGTGCGATACGGAGTAACTTCAGCTTCCCGATATCCGCGGAATACGTCGTTGACTGCACGTCTGCGTACCGGCTTAGATGGACAATGTGGCAGTAGATCCGAGATGTGCCTTACA
TSHZ2_010012_35	GCAAGATTCTCGTCGAGTTGCTAACTTCATTTTCTCCTTCTTGCGTGCGATACGGAGTAACTTCAGCTTCCCGATATCCGCGGAATACGTCGTTGACTGCACGTCTGCGTACCGGCTTAGCCCCTTGTAAGATGTTCAAAGATCCGAGATGTGCCTTACA
TSHZ2_010012_36	GCAAGATTCTCGTCGAGTTATTTCCATTGTAGGAAGGCATTCTTGCGTGCGATACGGAGTAACTTCAGCTTCCCGATATCCGCGGAATACGTCGTTGACTGCACGTCTGCGTACCGGCTTAGCCCCCAGACAGAGAGACAGATCCGAGATGTGCCTTACA
TSHZ2_010012_37	GCAAGATTCTCGTCGAGTATCCAAAGTAAAAGCCACTTCTTGCGTGCGATACGGAGTAACTTCAGCTTCCCGATATCCGCGGAATACGTCGTTGACTGCACGTCTGCGTACCGGCTTAGACTGGGGAATTTTACTTCTTCGATCCGAGATGTGCCTTACA
TSHZ2_010012_38	GCAAGATTCTCGTCGAGTTATACAATTTTCAGGCTCTAGTTTCTTGCGTGCGATACGGAGTAACTTCAGCTTCCCGATATCCGCGGAATACGTCGTTGACTGCACGTCTGCGTACCGGCTTAGTCAGAGGCATACGCAGAGATCCGAGATGTGCCTTACA
TSHZ2_010012_39	GCAAGATTCTCGTCGAGTAAAAGTGATGTCTATTGTGCATCTTGCGTGCGATACGGAGTAACTTCAGCTTCCCGATATCCGCGGAATACGTCGTTGACTGCACGTCTGCGTACCGGCTTAGAGCCAGTCTTCAGAGAAGTGATCCGAGATGTGCCTTACA
TSHZ2_010012_40	GCAAGATTCTCGTCGAGTACTAGAATGTGTAATGCGAGTTCTTGCGTGCGATACGGAGTAACTTCAGCTTCCCGATATCCGCGGAATACGTCGTTGACTGCACGTCTGCGTACCGGCTTAGGCTTTCGAACACCTCAGACGATCCGAGATGTGCCTTACA
TSHZ2_010012_41	GCAAGATTCTCGTCGAGTATCCCTTCTGACTTTGATTCTCTTGCGTGCGATACGGAGTAACTTCAGCTTCCCGATATCCGCGGAATACGTCGTTGACTGCACGTCTGCGTACCGGCTTAGTTCCTGATGATGTCCTTCTAGATCCGAGATGTGCCTTACA
TSHZ2_010012_42	GCAAGATTCTCGTCGAGTTGAATCATTAACTTCCAAACCCTCTTGCGTGCGATACGGAGTAACTTCAGCTTCCCGATATCCGCGGAATACGTCGTTGACTGCACGTCTGCGTACCGGCTTAGAGCCAGGCACTGTTGACAGATCCGAGATGTGCCTTACA
TSHZ2_010012_43	GCAAGATTCTCGTCGAGTTCTACAGAGCTTTTACACCTTTTCTTGCGTGCGATACGGAGTAACTTCAGCTTCCCGATATCCGCGGAATACGTCGTTGACTGCACGTCTGCGTACCGGCTTAGTGGCCAACCAGTTCTTGCGATCCGAGATGTGCCTTACA
TSHZ2_010012_44	GCAAGATTCTCGTCGAGTAAGGTTCAAGAATCACATTCATTCTTGCGTGCGATACGGAGTAACTTCAGCTTCCCGATATCCGCGGAATACGTCGTTGACTGCACGTCTGCGTACCGGCTTAGGGGGAAGTGGGTCAGAGCGATCCGAGATGTGCCTTACA
TSHZ2_010012_45	GCAAGATTCTCGTCGAGTTTTTCAAAGAAAAATGACTGCATCTTGCGTGCGATACGGAGTAACTTCAGCTTCCCGATATCCGCGGAATACGTCGTTGACTGCACGTCTGCGTACCGGCTTAGCAGAAAGCAGACCGGTCAGATCCGAGATGTGCCTTACA
TSHZ2_010012_46	GCAAGATTCTCGTCGAGTATTTCTTTTACTCCCCATTATCCTCTTGCGTGCGATACGGAGTAACTTCAGCTTCCCGATATCCGCGGAATACGTCGTTGACTGCACGTCTGCGTACCGGCTTAGTCCCTTGGCTGACCCCAGATCCGAGATGTGCCTTACA
TSHZ2_010012_47	GCAAGATTCTCGTCGAGTTCCTGTCCTCCTTCGTAATCATTCTTGCGTGCGATACGGAGTAACTTCAGCTTCCCGATATCCGCGGAATACGTCGTTGACTGCACGTCTGCGTACCGGCTTAGTGTCCTGTGGTGCCACCAGATCCGAGATGTGCCTTACA
TSHZ2_010012_48	GCAAGATTCTCGTCGAGTGCCGCAGCATTGAAATTATCTGTCTTGCGTGCGATACGGAGTAACTTCAGCTTCCCGATATCCGCGGAATACGTCGTTGACTGCACGTCTGCGTACCGGCTTAGTGTATGCCTGTGTGTGGTGATCCGAGATGTGCCTTACA
TSHZ2_010012_49	GCAAGATTCTCGTCGAGTACTTTGTTGAGCTATTGTGACGGAATACGTCGTTGACTGCAACTTCAGCTTCCCGATATCCGTCTTGCGTGCGATACGGAGTACGTCTGCGTACCGGCTTAGAGCCCTAAATAACAGACACTGATCCGAGATGTGCCTTACA
TSHZ2_010012_50	GCAAGATTCTCGTCGAGTTCAGGAAACCCAACTGCTTCTTGCGTGCGATACGGAGTAACTTCAGCTTCCCGATATCCGCGGAATACGTCGTTGACTGCACGTCTGCGTACCGGCTTAGTGAAACCGTATCGTAATTTGCAGATCCGAGATGTGCCTTACA
MOBP_032002_1	GCAAGATTCTCGTCGAGTATAGACGCAGAATCTGTTTCACACTGGTTCGGGCGTACCTAACAACTTCAGCTTCCCGATATCCGCTACTTCGTCGCGTCAGACCACGTCTGCGTACCGGCTTAGACCCTCAGGGACCTGGTGATCCGAGATGTGCCTTACA
MOBP_032002_2	GCAAGATTCTCGTCGAGTACTCTCCAAAAACCAGAAGTACTCTGGTTCGGGCGTACCTAACAACTTCAGCTTCCCGATATCCGCTACTTCGTCGCGTCAGACCACGTCTGCGTACCGGCTTAGGCCAAGGAGGGTCCCAGGATCCGAGATGTGCCTTACA
MOBP_032002_3	GCAAGATTCTCGTCGAGTGCCCGCCGTTCACCTTCCTGGTTCGGGCGTACCTAACAACTTCAGCTTCCCGATATCCGCTACTTCGTCGCGTCAGACCACGTCTGCGTACCGGCTTAGCGAACACTTCAGCATACACTGCTGATCCGAGATGTGCCTTACA
MOBP_032002_4	GCAAGATTCTCGTCGAGTTCGGAAATACAGCATCTGTACTGGTTCGGGCGTACCTAACAACTTCAGCTTCCCGATATCCGCTACTTCGTCGCGTCAGACCACGTCTGCGTACCGGCTTAGTCCAAGAAGGAGATAGTGGAGATCCGAGATGTGCCTTACA
MOBP_032002_5	GCAAGATTCTCGTCGAGTATTGCTTCACAACCCATCTACCCTGGTTCGGGCGTACCTAACAACTTCAGCTTCCCGATATCCGCTACTTCGTCGCGTCAGACCACGTCTGCGTACCGGCTTAGACCTCGGCTCCTGGACTCGATCCGAGATGTGCCTTACA
MOBP_032002_6	GCAAGATTCTCGTCGAGTGATGCTCATGGTCCCCATGGCTGGTTCGGGCGTACCTAACAACTTCAGCTTCCCGATATCCGCTACTTCGTCGCGTCAGACCACGTCTGCGTACCGGCTTAGCTGCTGATGTGGCAACTGCTGATCCGAGATGTGCCTTACA
MOBP_032002_7	GCAAGATTCTCGTCGAGTATCTCTGTGTGTTGTACTCCAGTCTGGTTCGGGCGTACCTAACAACTTCAGCTTCCCGATATCCGCTACTTCGTCGCGTCAGACCACGTCTGCGTACCGGCTTAGTGGAGGTGAGCAGGGCTGATCCGAGATGTGCCTTACA
MOBP_032002_8	GCAAGATTCTCGTCGAGTGCAGTCCTTTCTTCTCCACTGGTTCGGGCGTACCTAACAACTTCAGCTTCCCGATATCCGCTACTTCGTCGCGTCAGACCACGTCTGCGTACCGGCTTAGCACAGTTCTTTTTGTTTCACCTGATCCGAGATGTGCCTTACA
MOBP_032002_9	GCAAGATTCTCGTCGAGTTGTGCCATTTGGTTTCCTTACTGGTTCGGGCGTACCTAACAACTTCAGCTTCCCGATATCCGCTACTTCGTCGCGTCAGACCACGTCTGCGTACCGGCTTAGTCTGGGTTTCTCTCTTTCTCGATCCGAGATGTGCCTTACA
MOBP_032002_10	GCAAGATTCTCGTCGAGTTAGTCAGAGCCATAATTGGCTCTCTGGTTCGGGCGTACCTAACAACTTCAGCTTCCCGATATCCGCTACTTCGTCGCGTCAGACCACGTCTGCGTACCGGCTTAGTTCCCTGTGCCAGCCCAGATCCGAGATGTGCCTTACA
MOBP_032002_11	GCAAGATTCTCGTCGAGTATGTTATCTGGCTTCAACCCTGGTTCGGGCGTACCTAACAACTTCAGCTTCCCGATATCCGCTACTTCGTCGCGTCAGACCACGTCTGCGTACCGGCTTAGTCGAATTGTGTGACCTTGGGAGATCCGAGATGTGCCTTACA
MOBP_032002_12	GCAAGATTCTCGTCGAGTCTTCACCACCAGAAGTGGTGCCTGGTTCGGGCGTACCTAACAACTTCAGCTTCCCGATATCCGCTACTTCGTCGCGTCAGACCACGTCTGCGTACCGGCTTAGGGCTCATGGCCTCATGGCAGATCCGAGATGTGCCTTACA
MOBP_032002_13	GCAAGATTCTCGTCGAGTATTCCTGGGAAAGTCTGAGGCTGGTTCGGGCGTACCTAACAACTTCAGCTTCCCGATATCCGCTACTTCGTCGCGTCAGACCACGTCTGCGTACCGGCTTAGTTTCCACATCTAACCCCCTAGATCCGAGATGTGCCTTACA
MOBP_032002_14	GCAAGATTCTCGTCGAGTTATAGGAGGTTAAGCAGTCCCTGGTTCGGGCGTACCTAACAACTTCAGCTTCCCGATATCCGCTACTTCGTCGCGTCAGACCACGTCTGCGTACCGGCTTAGAAGTGTGGAAAGGGGTGAGTGATCCGAGATGTGCCTTACA
MOBP_032002_15	GCAAGATTCTCGTCGAGTAAACTCTTATGGAGGACTTTGCTGGTTCGGGCGTACCTAACAACTTCAGCTTCCCGATATCCGCTACTTCGTCGCGTCAGACCACGTCTGCGTACCGGCTTAGTCCCACTATCTGTAGCCCAGATCCGAGATGTGCCTTACA
MOBP_032002_16	GCAAGATTCTCGTCGAGTCACACAAAAATACTCGGGACCTGGTTCGGGCGTACCTAACAACTTCAGCTTCCCGATATCCGCTACTTCGTCGCGTCAGACCACGTCTGCGTACCGGCTTAGTGGGCTCTCATTTTCTCTCTGATCCGAGATGTGCCTTACA
MOBP_032002_17	GCAAGATTCTCGTCGAGTCCCCAACCTTTCCAGCGCCTGGTTCGGGCGTACCTAACAACTTCAGCTTCCCGATATCCGCTACTTCGTCGCGTCAGACCACGTCTGCGTACCGGCTTAGATGAATCCTTCTGCACACTCCTGATCCGAGATGTGCCTTACA
MOBP_032002_18	GCAAGATTCTCGTCGAGTTCACTCTGCTTTTGATTCAGACTGGTTCGGGCGTACCTAACAACTTCAGCTTCCCGATATCCGCTACTTCGTCGCGTCAGACCACGTCTGCGTACCGGCTTAGTTGTTCTTCCAGGCTTGGTGATCCGAGATGTGCCTTACA
MOBP_032002_19	GCAAGATTCTCGTCGAGTAGTTGAAAAGCCTGGGGCTGGTTCGGGCGTACCTAACAACTTCAGCTTCCCGATATCCGCTACTTCGTCGCGTCAGACCACGTCTGCGTACCGGCTTAGGTTTGAAGAGATAGGTGAAAGATGATCCGAGATGTGCCTTACA
MOBP_032002_20	GCAAGATTCTCGTCGAGTAAAATGGACAGTACTAGGGTCTGGTTCGGGCGTACCTAACAACTTCAGCTTCCCGATATCCGCTACTTCGTCGCGTCAGACCACGTCTGCGTACCGGCTTAGTGCAGAATGTGGAGGGATGTGATCCGAGATGTGCCTTACA
MOBP_032002_21	GCAAGATTCTCGTCGAGTAGGAGCTGGTGTGGCCAACTGGTTCGGGCGTACCTAACAACTTCAGCTTCCCGATATCCGCTACTTCGTCGCGTCAGACCACGTCTGCGTACCGGCTTAGGCATCAGGAACAGTCTTGTGCTGATCCGAGATGTGCCTTACA
MOBP_032002_22	GCAAGATTCTCGTCGAGTACCATTCCTAGCCAAGTTTACTGGTTCGGGCGTACCTAACAACTTCAGCTTCCCGATATCCGCTACTTCGTCGCGTCAGACCACGTCTGCGTACCGGCTTAGTGTGTCCTTGAGTGGGCACAGATCCGAGATGTGCCTTACA
MOBP_032002_23	GCAAGATTCTCGTCGAGTGTCTTGTTCAGGGTATGGGGCCTGGTTCGGGCGTACCTAACAACTTCAGCTTCCCGATATCCGCTACTTCGTCGCGTCAGACCACGTCTGCGTACCGGCTTAGAGGGGCAATGTCAGATGAAGATCCGAGATGTGCCTTACA
MOBP_032002_24	GCAAGATTCTCGTCGAGTAGGAATCAGGCAAGTACTGTCCCCTGGTTCGGGCGTACCTAACAACTTCAGCTTCCCGATATCCGCTACTTCGTCGCGTCAGACCACGTCTGCGTACCGGCTTAGGCCACGCCCCCAGAAAGGATCCGAGATGTGCCTTACA
MOBP_032002_25	GCAAGATTCTCGTCGAGTTGAGTGCCCTGGCTTCCTCTGGTTCGGGCGTACCTAACAAAAAAACTTCAGCTTCCCGATATCCGCTACTTCGTCGCGTCAGACCACGTCTGCGTACCGGCTTAGAGCTGGAGGGTGAGGGCGATCCGAGATGTGCCTTACA
MOBP_032002_26	GCAAGATTCTCGTCGAGTAGAAATGTTTCTCTTGCCTAAACTGGTTCGGGCGTACCTAACAACTTCAGCTTCCCGATATCCGCTACTTCGTCGCGTCAGACCACGTCTGCGTACCGGCTTAGTGCATGGAGTCTTCAGGTGATCCGAGATGTGCCTTACA
MOBP_032002_27	GCAAGATTCTCGTCGAGTATAACATGGTGAGGTGCACTGGTTCGGGCGTACCTAACAACTTCAGCTTCCCGATATCCGCTACTTCGTCGCGTCAGACCACGTCTGCGTACCGGCTTAGTGAGGCCATTACATTCCTGGGAGATCCGAGATGTGCCTTACA
MOBP_032002_28	GCAAGATTCTCGTCGAGTAAACATACGACAGACCACTGTAACTGGTTCGGGCGTACCTAACAACTTCAGCTTCCCGATATCCGCTACTTCGTCGCGTCAGACCACGTCTGCGTACCGGCTTAGGGGTGGTGGTGGTGGTGGATCCGAGATGTGCCTTACA
MOBP_032002_29	GCAAGATTCTCGTCGAGTGCCCAACCCACACCAAATACTGGTTCGGGCGTACCTAACAACTTCAGCTTCCCGATATCCGCTACTTCGTCGCGTCAGACCACGTCTGCGTACCGGCTTAGTGAGAACAAATTACTGGCCCAGATCCGAGATGTGCCTTACA
MOBP_032002_30	GCAAGATTCTCGTCGAGTTCCAGAAGACACACATTTGCCTGGTTCGGGCGTACCTAACAACTTCAGCTTCCCGATATCCGCTACTTCGTCGCGTCAGACCACGTCTGCGTACCGGCTTAGGGGCTCTCTCTTCCACATCAGATCCGAGATGTGCCTTACA
MOBP_032002_31	GCAAGATTCTCGTCGAGTAATAAAACCTTCTGGGGATGCTGGTTCGGGCGTACCTAACAACTTCAGCTTCCCGATATCCGCTACTTCGTCGCGTCAGACCACGTCTGCGTACCGGCTTAGCTCTGTTTGTCTGTTGTGGAGATCCGAGATGTGCCTTACA
MOBP_032002_32	GCAAGATTCTCGTCGAGTTAAATGTAATGTGCCTTGGACTGGTTCGGGCGTACCTAACAACTTCAGCTTCCCGATATCCGCTACTTCGTCGCGTCAGACCACGTCTGCGTACCGGCTTAGACTTGAAATGGGTGAATAGCGATCCGAGATGTGCCTTACA
MOBP_032002_33	GCAAGATTCTCGTCGAGTTGTAAACTTCTTGAGTGGGAACTGGTTCGGGCGTACCTAACAACTTCAGCTTCCCGATATCCGCTACTTCGTCGCGTCAGACCACGTCTGCGTACCGGCTTAGAGCTCCAAAAGCTACTCTGGATCCGAGATGTGCCTTACA
MOBP_032002_34	GCAAGATTCTCGTCGAGTTAGTTTCTTTGGTGTTCATCTCTGGTTCGGGCGTACCTAACAACTTCAGCTTCCCGATATCCGCTACTTCGTCGCGTCAGACCACGTCTGCGTACCGGCTTAGACTGAGTGTTCTGAGCTGTGATCCGAGATGTGCCTTACA
MOBP_032002_35	GCAAGATTCTCGTCGAGTTCCTTTCAGATATTGGTGCTAACTGGTTCGGGCGTACCTAACAACTTCAGCTTCCCGATATCCGCTACTTCGTCGCGTCAGACCACGTCTGCGTACCGGCTTAGTGGAAGCTGGGGCTTCCTGATCCGAGATGTGCCTTACA
MOBP_032002_36	GCAAGATTCTCGTCGAGTATTTAGACTTGTGATTTGGTATGCTGGTTCGGGCGTACCTAACAACTTCAGCTTCCCGATATCCGCTACTTCGTCGCGTCAGACCACGTCTGCGTACCGGCTTAGGGGGTGGTGGCAGTGAAGATCCGAGATGTGCCTTACA
MOBP_032002_37	GCAAGATTCTCGTCGAGTATGCTCTTGGATATTTTTGCCTGGTTCGGGCGTACCTAACAACTTCAGCTTCCCGATATCCGCTACTTCGTCGCGTCAGACCACGTCTGCGTACCGGCTTAGTTCTGTCCCTACAGTGATTTGATCCGAGATGTGCCTTACA
MOBP_032002_38	GCAAGATTCTCGTCGAGTAAATTGCCTGAAAAACGCCTGGTTCGGGCGTACCTAACAACTTCAGCTTCCCGATATCCGCTACTTCGTCGCGTCAGACCACGTCTGCGTACCGGCTTAGATGCAAAAAGGAAGATGAAATAGATCCGAGATGTGCCTTACA
MOBP_032002_39	GCAAGATTCTCGTCGAGTATGAACCCCAATTATGTGAGCTGGTTCGGGCGTACCTAACAACTTCAGCTTCCCGATATCCGCTACTTCGTCGCGTCAGACCACGTCTGCGTACCGGCTTAGACTGAAAAGGCTGTGTATTGGATCCGAGATGTGCCTTACA
MOBP_032002_40	GCAAGATTCTCGTCGAGTTTCTATAAGGAGACAAAACAGTCCTGGTTCGGGCGTACCTAACAACTTCAGCTTCCCGATATCCGCTACTTCGTCGCGTCAGACCACGTCTGCGTACCGGCTTAGTGCAGGGTGTTGTTTCTGATCCGAGATGTGCCTTACA
MOBP_032002_41	GCAAGATTCTCGTCGAGTTTATCACAAAATCAAAGTTCTCCCTGGTTCGGGCGTACCTAACAACTTCAGCTTCCCGATATCCGCTACTTCGTCGCGTCAGACCACGTCTGCGTACCGGCTTAGGGGAGTGTCACAGGACAGATCCGAGATGTGCCTTACA
MOBP_032002_42	GCAAGATTCTCGTCGAGTAGGGATGACCTTAAGCATTGCTGGTTCGGGCGTACCTAACAACTTCAGCTTCCCGATATCCGCTACTTCGTCGCGTCAGACCACGTCTGCGTACCGGCTTAGTCAGGGCTTCTAGTGATGCTGATCCGAGATGTGCCTTACA
MOBP_032002_43	GCAAGATTCTCGTCGAGTTGAAAGCCACACTGAGTTTTATCCTGGTTCGGGCGTACCTAACAACTTCAGCTTCCCGATATCCGCTACTTCGTCGCGTCAGACCACGTCTGCGTACCGGCTTAGAGGCCTGCTTCTTCCCAGATCCGAGATGTGCCTTACA
MOBP_032002_44	GCAAGATTCTCGTCGAGTAAGTTATGTTGTGTTGTTTATGGCTGGTTCGGGCGTACCTAACAACTTCAGCTTCCCGATATCCGCTACTTCGTCGCGTCAGACCACGTCTGCGTACCGGCTTAGTGTGTGGGCACTATTGCGATCCGAGATGTGCCTTACA
MOBP_032002_45	GCAAGATTCTCGTCGAGTTGCAGCCTCGTTCTATGTTATTTCTGGTTCGGGCGTACCTAACAACTTCAGCTTCCCGATATCCGCTACTTCGTCGCGTCAGACCACGTCTGCGTACCGGCTTAGTCCTCTGTGCGGGGCTCGATCCGAGATGTGCCTTACA
MOBP_032002_46	GCAAGATTCTCGTCGAGTTCAGGTGGCAAAGCAGAATCAGCTGGTTCGGGCGTACCTAACAAACTTCAGCTTCCCGATATCCGCTACTTCGTCGCGTCAGACCACGTCTGCGTACCGGCTTAGCCACGTGTCTGTGCGCCGATCCGAGATGTGCCTTACA
MOBP_032002_47	GCAAGATTCTCGTCGAGTTCACTATGACTCACTATAAGGGCTGGTTCGGGCGTACCTAACAACTTCAGCTTCCCGATATCCGCTACTTCGTCGCGTCAGACCACGTCTGCGTACCGGCTTAGCTCTACCCTCAGCAGGGCGATCCGAGATGTGCCTTACA
MOBP_032002_48	GCAAGATTCTCGTCGAGTAGAGAAAAACAGTATGTTGGTCTGGTTCGGGCGTACCTAACAACTTCAGCTTCCCGATATCCGCTACTTCGTCGCGTCAGACCACGTCTGCGTACCGGCTTAGAGCAAGTGGTCAGTATCAAGATCCGAGATGTGCCTTACA
MOBP_032002_49	GCAAGATTCTCGTCGAGTTGACCATGAATATCTAGGGACTGGTTCGGGCGTACCTAACAACTTCAGCTTCCCGATATCCGCTACTTCGTCGCGTCAGACCACGTCTGCGTACCGGCTTAGAAAATGCCAAGGTGTAAGTTGATCCGAGATGTGCCTTACA
MOBP_032002_50	GCAAGATTCTCGTCGAGTAAATAATGCCAGTTGATGTCTCTGGTTCGGGCGTACCTAACAACTTCAGCTTCCCGATATCCGCTACTTCGTCGCGTCAGACCACGTCTGCGTACCGGCTTAGCAAGTGGAAAAACAGGTCAGATCCGAGATGTGCCTTACA
DCN_220001_1	GCAAGATTCTCGTCGAGTTATTGGCCTCTGTAAGGAACGTATCGGTAGTCGCAACGCAACTTCAGCTTCCCGATATCCGAACGGTATTCGGTCGTCATCGAGTGTCGCGCAACTTAGCGGTCTGTCTTTTGTCTCCTGCTGATCCGAGATGTGCCTTACA
DCN_220001_2	GCAAGATTCTCGTCGAGTTTCCTATTGTACCATGTCTGTCGTATCGGTAGTCGCAACGCAACTTCAGCTTCCCGATATCCGAACGGTATTCGGTCGTCATCGAGTGTCGCGCAACTTAGCGCAGCAGAGAGTCCTCTCGTGATCCGAGATGTGCCTTACA
DCN_220001_3	GCAAGATTCTCGTCGAGTACACAGTTCGAGCTATAATCACGTATCGGTAGTCGCAACGCAACTTCAGCTTCCCGATATCCGAACGGTATTCGGTCGTCATCGAGTGTCGCGCAACTTAGCGTGCCATTGTTATTACAGGCGATCCGAGATGTGCCTTACA
DCN_220001_4	GCAAGATTCTCGTCGAGTACTCTTGTCAACACAACTTCCCGTATCGGTAGTCGCAACGCAACTTCAGCTTCCCGATATCCGAACGGTATTCGGTCGTCATCGAGTGTCGCGCAACTTAGCGACAGGCCTGATTCTCCAGCGATCCGAGATGTGCCTTACA
DCN_220001_5	GCAAGATTCTCGTCGAGTACACTTATCTGCAAGGCAGCGTATCGGTAGTCGCAACGCAACTTCAGCTTCCCGATATCCGAACGGTATTCGGTCGTCATCGAGTGTCGCGCAACTTAGCGAAGAGGGGAAGACCATTTTGGGATCCGAGATGTGCCTTACA
DCN_220001_6	GCAAGATTCTCGTCGAGTAGTGTGGTGAGAAATAAGTAGACGTATCGGTAGTCGCAACGCAACTTCAGCTTCCCGATATCCGAACGGTATTCGGTCGTCATCGAGTGTCGCGCAACTTAGCGCCTGCTGCTTAACTGACAGATCCGAGATGTGCCTTACA
DCN_220001_7	GCAAGATTCTCGTCGAGTTATCCTGCTGCTTAACTGACAACGTATCGGTAGTCGCAACGCAACTTCAGCTTCCCGATATCCGAACGGTATTCGGTCGTCATCGAGTGTCGCGCAACTTAGCGTGGGGAAAAGCCTGCAGAGATCCGAGATGTGCCTTACA
DCN_220001_8	GCAAGATTCTCGTCGAGTTAGCCTTGAATGATATACCCTTCGTATCGGTAGTCGCAACGCAACTTCAGCTTCCCGATATCCGAACGGTATTCGGTCGTCATCGAGTGTCGCGCAACTTAGCGGATGCACACTCCATGTTAGATCCGAGATGTGCCTTACA
DCN_220001_9	GCAAGATTCTCGTCGAGTTGAGTGACGCACCCTTCATCGTATCGGTAGTCGCAACGCAACTTCAGCTTCCCGATATCCGAACGGTATTCGGTCGTCATCGAGTGTCGCGCAACTTAGCGTCACCCTTTATGGTGTAGCCTGATCCGAGATGTGCCTTACA
DCN_220001_10	GCAAGATTCTCGTCGAGTAACCTTGAATGATTCACCCCGTATCGGTAGTCGCAACGCAACTTCAGCTTCCCGATATCCGAACGGTATTCGGTCGTCATCGAGTGTCGCGCAACTTAGCGACGATTCACCCTTCTTATTGTGATCCGAGATGTGCCTTACA
DCN_220001_11	GCAAGATTCTCGTCGAGTTAGCCTTTAACGATTCACCCTTCGTATCGGTAGTCGCAACGCAACTTCAGCTTCCCGATATCCGAACGGTATTCGGTCGTCATCGAGTGTCGCGCAACTTAGCGAATGCACCCTTCATGCTAGATCCGAGATGTGCCTTACA
DCN_220001_12	GCAAGATTCTCGTCGAGTATGAATAATGCACCCTTCATCGTATCGGTAGTCGCAACGCAACTTCAGCTTCCCGATATCCGAACGGTATTCGGTCGTCATCGAGTGTCGCGCAACTTAGCGTCCTTCTCTCTGTTGTAACCGATCCGAGATGTGCCTTACA
DCN_220001_13	GCAAGATTCTCGTCGAGTTTTTTGTTGTTGTTCAGAGCCGTATCGGTAGTCGCAACGCAACTTCAGCTTCCCGATATCCGAACGGTATTCGGTCGTCATCGAGTGTCGCGCAACTTAGCGGCATGTCCATAAATGGACTTGATCCGAGATGTGCCTTACA
DCN_220001_14	GCAAGATTCTCGTCGAGTTTCAGGAATTCAAGGTGCACGTATCGGTAGTCGCAACGCAACTTCAGCTTCCCGATATCCGAACGGTATTCGGTCGTCATCGAGTGTCGCGCAACTTAGCGGGTGGTTTCTATTGGAAGACAGATCCGAGATGTGCCTTACA
DCN_220001_15	GCAAGATTCTCGTCGAGTTTCTTCTCTTTTTCATCTCCCCGTATCGGTAGTCGCAACGCAACTTCAGCTTCCCGATATCCGAACGGTATTCGGTCGTCATCGAGTGTCGCGCAACTTAGCGAGGGAAGAAACCTCTCTTTGATCCGAGATGTGCCTTACA
DCN_220001_16	GCAAGATTCTCGTCGAGTATTCTTGCAGGACCATAAAACGTATCGGTAGTCGCAACGCAACTTCAGCTTCCCGATATCCGAACGGTATTCGGTCGTCATCGAGTGTCGCGCAACTTAGCGACTCTTTTCCATCTTTCCACGATCCGAGATGTGCCTTACA
DCN_220001_17	GCAAGATTCTCGTCGAGTTAAAGGAGGCTTAATCAAACTACGTATCGGTAGTCGCAACGCAACTTCAGCTTCCCGATATCCGAACGGTATTCGGTCGTCATCGAGTGTCGCGCAACTTAGCGACCTCTGACAGGTTGGCAGATCCGAGATGTGCCTTACA
DCN_220001_18	GCAAGATTCTCGTCGAGTCACCTCTGACAGGTTGGCACGTATCGGTAGTCGCAACGCAACTTCAGCTTCCCGATATCCGAACGGTATTCGGTCGTCATCGAGTGTCGCGCAACTTAGCGTCCAAGACGTATGCTGGGACAGATCCGAGATGTGCCTTACA
DCN_220001_19	GCAAGATTCTCGTCGAGTAAATCCAAGACGTATGCTGCGTATCGGTAGTCGCAACGCAACTTCAGCTTCCCGATATCCGAACGGTATTCGGTCGTCATCGAGTGTCGCGCAACTTAGCGTCAAGACAGGGACTAAGTTCAGATCCGAGATGTGCCTTACA
DCN_220001_20	GCAAGATTCTCGTCGAGTGGGGAGGCACTATTCAAGACGTATCGGTAGTCGCAACGCAACTTCAGCTTCCCGATATCCGAACGGTATTCGGTCGTCATCGAGTGTCGCGCAACTTAGCGAGTTCAAGAGCAAGATTTGGTGATCCGAGATGTGCCTTACA
DCN_220001_21	GCAAGATTCTCGTCGAGTAGATGCATAATAGTTCAAGAGCCGTATCGGTAGTCGCAACGCAACTTCAGCTTCCCGATATCCGAACGGTATTCGGTCGTCATCGAGTGTCGCGCAACTTAGCGGTTGAGGTGGGTTTCCATGATCCGAGATGTGCCTTACA
DCN_220001_22	GCAAGATTCTCGTCGAGTGAGGTGGGTTTCCATAGACGTATCGGTAGTCGCAACGCAACTTCAGCTTCCCGATATCCGAACGGTATTCGGTCGTCATCGAGTGTCGCGCAACTTAGCGAAAACTTGAGGAGATAACAGTTGATCCGAGATGTGCCTTACA
DCN_220001_23	GCAAGATTCTCGTCGAGTAACATGAAAAACTTGAGGAGACGTATCGGTAGTCGCAACGCAACTTCAGCTTCCCGATATCCGAACGGTATTCGGTCGTCATCGAGTGTCGCGCAACTTAGCGAGCAGAATGAGTGCAGTGGGATCCGAGATGTGCCTTACA
DCN_220001_24	GCAAGATTCTCGTCGAGTTTTAATAAGCCTGGGGATGCGTATCGGTAGTCGCAACGCAACTTCAGCTTCCCGATATCCGAACGGTATTCGGTCGTCATCGAGTGTCGCGCAACTTAGCGAACAACTATCAATGCAGACAAGATCCGAGATGTGCCTTACA
DCN_220001_25	GCAAGATTCTCGTCGAGTTTCAATTTACCCCTCTGCTCGTATCGGTAGTCGCAACGCAACTTCAGCTTCCCGATATCCGAACGGTATTCGGTCGTCATCGAGTGTCGCGCAACTTAGCGACTGGTCTAGAGAACTGATGTGATCCGAGATGTGCCTTACA
DCN_220001_26	GCAAGATTCTCGTCGAGTTGACTGGTCTAGAGAACTGACGTATCGGTAGTCGCAACGCAACTTCAGCTTCCCGATATCCGAACGGTATTCGGTCGTCATCGAGTGTCGCGCAACTTAGCGAGCACAAAGCATACATTTCCGATCCGAGATGTGCCTTACA
DCN_220001_27	GCAAGATTCTCGTCGAGTATTAATCCCCATCATTACTGGCGTATCGGTAGTCGCAACGCAACTTCAGCTTCCCGATATCCGAACGGTATTCGGTCGTCATCGAGTGTCGCGCAACTTAGCGTGCCAAACACTAGCTCTGTGATCCGAGATGTGCCTTACA
DCN_220001_28	GCAAGATTCTCGTCGAGTTAAAGTCAAATGCCAAACACCGTATCGGTAGTCGCAACGCAACTTCAGCTTCCCGATATCCGAACGGTATTCGGTCGTCATCGAGTGTCGCGCAACTTAGCGAGCAGTTAGCTCATTTGAGAGATCCGAGATGTGCCTTACA
DCN_220001_29	GCAAGATTCTCGTCGAGTATAACCTGGCAAAATCTTGTCGTATCGGTAGTCGCAACGCAACTTCAGCTTCCCGATATCCGAACGGTATTCGGTCGTCATCGAGTGTCGCGCAACTTAGCGTCAAGAAAGCCCTCATTTTTGATCCGAGATGTGCCTTACA
DCN_220001_30	GCAAGATTCTCGTCGAGTTTCAACTCGGAAACTATAAGTAACGTATCGGTAGTCGCAACGCAACTTCAGCTTCCCGATATCCGAACGGTATTCGGTCGTCATCGAGTGTCGCGCAACTTAGCGCTACGTGCGCTCTGCCAGATCCGAGATGTGCCTTACA
DCN_220001_31	GCAAGATTCTCGTCGAGTGTCTACGTGCGCTCTGCCCGTATCGGTAGTCGCAACGCAACTTCAGCTTCCCGATATCCGAACGGTATTCGGTCGTCATCGAGTGTCGCGCAACTTAGCGACAGCCATCCACCTTCAGATGTGATCCGAGATGTGCCTTACA
DCN_220001_32	GCAAGATTCTCGTCGAGTACTGGGAGATACAGCCATCCACCGTATCGGTAGTCGCAACGCAACTTCAGCTTCCCGATATCCGAACGGTATTCGGTCGTCATCGAGTGTCGCGCAACTTAGCGTCAGCAACCCGGTCCAGTGATCCGAGATGTGCCTTACA
DCN_220001_33	GCAAGATTCTCGTCGAGTACACCAAAAAGGCTTCTTATTCCGTATCGGTAGTCGCAACGCAACTTCAGCTTCCCGATATCCGAACGGTATTCGGTCGTCATCGAGTGTCGCGCAACTTAGCGTCTGCCCACCTGGACACAGATCCGAGATGTGCCTTACA
DCN_220001_34	GCAAGATTCTCGTCGAGTTGGCAGAGCATAAGTACATCCCGTATCGGTAGTCGCAACGCAACTTCAGCTTCCCGATATCCGAACGGTATTCGGTCGTCATCGAGTGTCGCGCAACTTAGCGACCAGAGTACCTGGTGGGCGATCCGAGATGTGCCTTACA
DCN_220001_35	GCAAGATTCTCGTCGAGTCTGAGGGAGCTTCACTTGGACACGTATCGGTAGTCGCAACGCAACTTCAGCTTCCCGATATCCGAACGGTATTCGGTCGTCATCGAGTGTCGCGCAACTTAGCGCTGGCCAACACGCCTCATGATCCGAGATGTGCCTTACA
DCN_220001_36	GCAAGATTCTCGTCGAGTAGCCTGAAAGGACTGAATAACGTATCGGTAGTCGCAACGCAACTTCAGCTTCCCGATATCCGAACGGTATTCGGTCGTCATCGAGTGTCGCGCAACTTAGCGTCAGCAGAGTTGATGCAGCTGATCCGAGATGTGCCTTACA
DCN_220001_37	GCAAGATTCTCGTCGAGTATTACATCTTGATGGCAACAAACGTATCGGTAGTCGCAACGCAACTTCAGCTTCCCGATATCCGAACGGTATTCGGTCGTCATCGAGTGTCGCGCAACTTAGCGTCCTCCTTCCCTTACGGAGATCCGAGATGTGCCTTACA
DCN_220001_38	GCAAGATTCTCGTCGAGTGAAGAAGCTCTCCTACATCCGCCGTATCGGTAGTCGCAACGCAACTTCAGCTTCCCGATATCCGAACGGTATTCGGTCGTCATCGAGTGTCGCGCAACTTAGCGTGGGGCTTTCCAGGGAATGATCCGAGATGTGCCTTACA
DCN_220001_39	GCAAGATTCTCGTCGAGTTGAAGAGCTCAGGAATTGAAAATCGTATCGGTAGTCGCAACGCAACTTCAGCTTCCCGATATCCGAACGGTATTCGGTCGTCATCGAGTGTCGCGCAACTTAGCGACTGGGCACCAATCCGCGATCCGAGATGTGCCTTACA
DCN_220001_40	GCAAGATTCTCGTCGAGTAGAATCAGCTGAAGGAATTGCGTATCGGTAGTCGCAACGCAACTTCAGCTTCCCGATATCCGAACGGTATTCGGTCGTCATCGAGTGTCGCGCAACTTAGCGGGAACGACTTTATCTGTCCAGATCCGAGATGTGCCTTACA
DCN_220001_41	GCAAGATTCTCGTCGAGTTTTACACCTTTGGTGAAGTTCGTATCGGTAGTCGCAACGCAACTTCAGCTTCCCGATATCCGAACGGTATTCGGTCGTCATCGAGTGTCGCGCAACTTAGCGGCAAAGTTAGTCCTGGAGCAGATCCGAGATGTGCCTTACA
DCN_220001_42	GCAAGATTCTCGTCGAGTTAGACCTGCAAAACAACAAAACGTATCGGTAGTCGCAACGCAACTTCAGCTTCCCGATATCCGAACGGTATTCGGTCGTCATCGAGTGTCGCGCAACTTAGCGCCCCCTGACACAACTCTGCGATCCGAGATGTGCCTTACA
DCN_220001_43	GCAAGATTCTCGTCGAGTCTTCGAGTGGTCCAGTGTTCTGCGTATCGGTAGTCGCAACGCAACTTCAGCTTCCCGATATCCGAACGGTATTCGGTCGTCATCGAGTGTCGCGCAACTTAGCGTTCCGCTGTCAATGCCATGATCCGAGATGTGCCTTACA
DCN_220001_44	GCAAGATTCTCGTCGAGTTGCCCCTTCCGCTGTCAATCGTATCGGTAGTCGCAACGCAAAAACTTCAGCTTCCCGATATCCGAACGGTATTCGGTCGTCATCGAGTGTCGCGCAACTTAGCGCCCTCCCTAGGCCCAGTGGATCCGAGATGTGCCTTACA
DCN_220001_45	GCAAGATTCTCGTCGAGTAGAAGTTCCTGATGACCGCGACGTATCGGTAGTCGCAACGCAACTTCAGCTTCCCGATATCCGAACGGTATTCGGTCGTCATCGAGTGTCGCGCAACTTAGCGAGGCTTCTGGGATAGGCCCGATCCGAGATGTGCCTTACA
DCN_220001_46	GCAAGATTCTCGTCGAGTATGCTAGAAGATGAGGCTTCGTATCGGTAGTCGCAACGCAACTTCAGCTTCCCGATATCCGAACGGTATTCGGTCGTCATCGAGTGTCGCGCAACTTAGCGCAGAGAGGCTTATTTGACTTTGATCCGAGATGTGCCTTACA
DCN_220001_47	GCAAGATTCTCGTCGAGTTCAACAGAGAGGCTTATTTGACTCGTATCGGTAGTCGCAACGCAACTTCAGCTTCCCGATATCCGAACGGTATTCGGTCGTCATCGAGTGTCGCGCAACTTAGCGTCCTGGGCTGGACCGTTGATCCGAGATGTGCCTTACA
DCN_220001_48	GCAAGATTCTCGTCGAGTCTGCTTGCACAAGTTTCCTGCGTATCGGTAGTCGCAACGCAACTTCAGCTTCCCGATATCCGAACGGTATTCGGTCGTCATCGAGTGTCGCGCAACTTAGCGAGGCCACTATCATCCTCCTTGATCCGAGATGTGCCTTACA
DCN_220001_49	GCAAGATTCTCGTCGAGTGAGATAAATCATGAAGGCCACGTATCGGTAGTCGCAACGCAACTTCAGCTTCCCGATATCCGAACGGTATTCGGTCGTCATCGAGTGTCGCGCAACTTAGCGCCCTGGTTGTGAAAATACATGATCCGAGATGTGCCTTACA
DCN_220001_50	GCAAGATTCTCGTCGAGTGTGCTACTCTTCTTAAATCTCTCGTATCGGTAGTCGCAACGCAACTTCAGCTTCCCGATATCCGAACGGTATTCGGTCGTCATCGAGTGTCGCGCAACTTAGCGCGACACACAGATTAGGCAGATCCGAGATGTGCCTTACA
ST18_002301_1	GCAAGATTCTCGTCGAGTGTGTTTTGTAATGTGCACTCTACTTCGTCGCGTCAGACCAACTTCAGCTTCCCGATATCCGAACTGCGACCGTCGGCTTACGAGTGTCGCGCAACTTAGCGTTTGCCTACTTTGTACTTGATGATCCGAGATGTGCCTTACA
ST18_002301_2	GCAAGATTCTCGTCGAGTTCTTAGGTAGAAACGGTGTTCTACTTCGTCGCGTCAGACCAACTTCAGCTTCCCGATATCCGAACTGCGACCGTCGGCTTACGAGTGTCGCGCAACTTAGCGAGTGAAGATGAACTGTCTGTGATCCGAGATGTGCCTTACA
ST18_002301_3	GCAAGATTCTCGTCGAGTTTGGAGTTCATTTGAACTCTTCTACTTCGTCGCGTCAGACCAACTTCAGCTTCCCGATATCCGAACTGCGACCGTCGGCTTACGAGTGTCGCGCAACTTAGCGAGTGGGGCTTATCTTTGGTGATCCGAGATGTGCCTTACA
ST18_002301_4	GCAAGATTCTCGTCGAGTATGTATTCCACTGTTATTACTGTCTACTTCGTCGCGTCAGACCAACTTCAGCTTCCCGATATCCGAACTGCGACCGTCGGCTTACGAGTGTCGCGCAACTTAGCGTGGCATTCACAGGCTTGGATCCGAGATGTGCCTTACA
ST18_002301_5	GCAAGATTCTCGTCGAGTTTTGGTGTGCACACACATTTCTACTTCGTCGCGTCAGACCAACTTCAGCTTCCCGATATCCGAACTGCGACCGTCGGCTTACGAGTGTCGCGCAACTTAGCGACAACCAGCTAAACTGCCTTGATCCGAGATGTGCCTTACA
ST18_002301_6	GCAAGATTCTCGTCGAGTACCATAGGAAACAAGACAACATCTACTTCGTCGCGTCAGACCAACTTCAGCTTCCCGATATCCGAACTGCGACCGTCGGCTTACGAGTGTCGCGCAACTTAGCGGCACCTTGGGTCTCACCCGATCCGAGATGTGCCTTACA
ST18_002301_7	GCAAGATTCTCGTCGAGTTTTCCTGCCATATGTTGGTACAACTACTTCGTCGCGTCAGACCAACTTCAGCTTCCCGATATCCGAACTGCGACCGTCGGCTTACGAGTGTCGCGCAACTTAGCGGGTGTGACCAGCCAGGCGATCCGAGATGTGCCTTACA
ST18_002301_8	GCAAGATTCTCGTCGAGTTGGACGGTTTTCGTTAATATGCTACTTCGTCGCGTCAGACCAACTTCAGCTTCCCGATATCCGAACTGCGACCGTCGGCTTACGAGTGTCGCGCAACTTAGCGGCAAAGTATTCGACTTGGCGATCCGAGATGTGCCTTACA
ST18_002301_9	GCAAGATTCTCGTCGAGTTGCTCAGAATTTGTTAGCAATCTACTTCGTCGCGTCAGACCAACTTCAGCTTCCCGATATCCGAACTGCGACCGTCGGCTTACGAGTGTCGCGCAACTTAGCGAGGATGCTGGAAAACAGCCGATCCGAGATGTGCCTTACA
ST18_002301_10	GCAAGATTCTCGTCGAGTGTGGGGAATCCGCACTCACCTACTTCGTCGCGTCAGACCAACTTCAGCTTCCCGATATCCGAACTGCGACCGTCGGCTTACGAGTGTCGCGCAACTTAGCGGAAGACAAATGGCGCCCACTAGATCCGAGATGTGCCTTACA
ST18_002301_11	GCAAGATTCTCGTCGAGTCTTCCCCCACCTTTCACCTACTTCGTCGCGTCAGACCAACTTCAGCTTCCCGATATCCGAACTGCGACCGTCGGCTTACGAGTGTCGCGCAACTTAGCGAGTTTGATTTTTATTGCACACTTGATCCGAGATGTGCCTTACA
ST18_002301_12	GCAAGATTCTCGTCGAGTAATTTTATTTTCCCCAGCTGACTACTTCGTCGCGTCAGACCAACTTCAGCTTCCCGATATCCGAACTGCGACCGTCGGCTTACGAGTGTCGCGCAACTTAGCGCAATTTGCAACATTGCACTGATCCGAGATGTGCCTTACA
ST18_002301_13	GCAAGATTCTCGTCGAGTACCAACAGCAGTAAACTCCAGACTACTTCGTCGCGTCAGACCAACTTCAGCTTCCCGATATCCGAACTGCGACCGTCGGCTTACGAGTGTCGCGCAACTTAGCGTGCCGGGCAACAGAAGTTGATCCGAGATGTGCCTTACA
ST18_002301_14	GCAAGATTCTCGTCGAGTAGCTCTCATTTCAAGCCTTGCCTACTTCGTCGCGTCAGACCAACTTCAGCTTCCCGATATCCGAACTGCGACCGTCGGCTTACGAGTGTCGCGCAACTTAGCGAGCTGGCAGGTCTAAGCCAGATCCGAGATGTGCCTTACA
ST18_002301_15	GCAAGATTCTCGTCGAGTTAGAGGAGGAGAACAAACTCTACTTCGTCGCGTCAGACCAACTTCAGCTTCCCGATATCCGAACTGCGACCGTCGGCTTACGAGTGTCGCGCAACTTAGCGTGGAGAGCAACTTAAAGACGAGATCCGAGATGTGCCTTACA
ST18_002301_16	GCAAGATTCTCGTCGAGTAGTTATCAAAAAGGGCAAGGCTACTTCGTCGCGTCAGACCAACTTCAGCTTCCCGATATCCGAACTGCGACCGTCGGCTTACGAGTGTCGCGCAACTTAGCGGGATGTCCTCTCAATGCACAGATCCGAGATGTGCCTTACA
ST18_002301_17	GCAAGATTCTCGTCGAGTAATGGGCTGGGCCATGTAAATAACTACTTCGTCGCGTCAGACCAACTTCAGCTTCCCGATATCCGAACTGCGACCGTCGGCTTACGAGTGTCGCGCAACTTAGCGGTCCCTTGCCAGGCTGCGATCCGAGATGTGCCTTACA
ST18_002301_18	GCAAGATTCTCGTCGAGTAAGAGACAGAAGGAGAATCCTCTCTACTTCGTCGCGTCAGACCAACTTCAGCTTCCCGATATCCGAACTGCGACCGTCGGCTTACGAGTGTCGCGCAACTTAGCGGCTGTCCTCTGGCTGCCGATCCGAGATGTGCCTTACA
ST18_002301_19	GCAAGATTCTCGTCGAGTAAAGGTGGTGTCAAAATGACCCCTACTTCGTCGCGTCAGACCAACTTCAGCTTCCCGATATCCGAACTGCGACCGTCGGCTTACGAGTGTCGCGCAACTTAGCGGGATGCCCTCGTGCAAGGGATCCGAGATGTGCCTTACA
ST18_002301_20	GCAAGATTCTCGTCGAGTAGGAAACTATGCATCTCATCGCCTACTTCGTCGCGTCAGACCAACTTCAGCTTCCCGATATCCGAACTGCGACCGTCGGCTTACGAGTGTCGCGCAACTTAGCGTGGAAGTGGCCACGTGACGATCCGAGATGTGCCTTACA
ST18_002301_21	GCAAGATTCTCGTCGAGTATCAACTATAGCAAAACTCACGGCTACTTCGTCGCGTCAGACCAACTTCAGCTTCCCGATATCCGAACTGCGACCGTCGGCTTACGAGTGTCGCGCAACTTAGCGAGGGCTGGGACACTCCTGATCCGAGATGTGCCTTACA
ST18_002301_22	GCAAGATTCTCGTCGAGTTTCTATCAGGCTCTTTGTGACTACTTCGTCGCGTCAGACCAACTTCAGCTTCCCGATATCCGAACTGCGACCGTCGGCTTACGAGTGTCGCGCAACTTAGCGGCATTCTGGTCAATGCAGCAGATCCGAGATGTGCCTTACA
ST18_002301_23	GCAAGATTCTCGTCGAGTTCCCCATTCAAAACAAGCACTACTTCGTCGCGTCAGACCAACTTCAGCTTCCCGATATCCGAACTGCGACCGTCGGCTTACGAGTGTCGCGCAACTTAGCGTCTATTCCAACTCCTTCCTCTGATCCGAGATGTGCCTTACA
ST18_002301_24	GCAAGATTCTCGTCGAGTACCCCTAACTTCCTCTAACACTACTTCGTCGCGTCAGACCAACTTCAGCTTCCCGATATCCGAACTGCGACCGTCGGCTTACGAGTGTCGCGCAACTTAGCGCGAATCCTGGACAAGTCTGCGATCCGAGATGTGCCTTACA
ST18_002301_25	GCAAGATTCTCGTCGAGTTGAAAATGGCACATTGGACCTACTTCGTCGCGTCAGACCAACTTCAGCTTCCCGATATCCGAACTGCGACCGTCGGCTTACGAGTGTCGCGCAACTTAGCGGGGAGCCGAAATAGAAGTGGAGATCCGAGATGTGCCTTACA
ST18_002301_26	GCAAGATTCTCGTCGAGTGACATCCTCTCCAACAAGCCACCTACTTCGTCGCGTCAGACCAACTTCAGCTTCCCGATATCCGAACTGCGACCGTCGGCTTACGAGTGTCGCGCAACTTAGCGCGCTGCAGGGAAGCCACAGATCCGAGATGTGCCTTACA
ST18_002301_27	GCAAGATTCTCGTCGAGTTGCCATCCTGAACCTTTCCACCTACTTCGTCGCGTCAGACCAACTTCAGCTTCCCGATATCCGAACTGCGACCGTCGGCTTACGAGTGTCGCGCAACTTAGCGCCCACATAGCAGCAGCTGCGATCCGAGATGTGCCTTACA
ST18_002301_28	GCAAGATTCTCGTCGAGTTAGCTACGGTCAATGTAGTGAAGCTACTTCGTCGCGTCAGACCAACTTCAGCTTCCCGATATCCGAACTGCGACCGTCGGCTTACGAGTGTCGCGCAACTTAGCGGGCCGTGCCAGCTCTTAGATCCGAGATGTGCCTTACA
ST18_002301_29	GCAAGATTCTCGTCGAGTAAAGAACAAGAGAAGTTTGGACTACTTCGTCGCGTCAGACCAACTTCAGCTTCCCGATATCCGAACTGCGACCGTCGGCTTACGAGTGTCGCGCAACTTAGCGTCCCAGAGCCACAGTGTCAGATCCGAGATGTGCCTTACA
ST18_002301_30	GCAAGATTCTCGTCGAGTAATTGAATTCAATTTCCCGTCCTACTTCGTCGCGTCAGACCAACTTCAGCTTCCCGATATCCGAACTGCGACCGTCGGCTTACGAGTGTCGCGCAACTTAGCGGGACAAGTTTGGTGAAGCAGATCCGAGATGTGCCTTACA
ST18_002301_31	GCAAGATTCTCGTCGAGTGTGTCCTGACCAGGCCCACTACTTCGTCGCGTCAGACCAACTTCAGCTTCCCGATATCCGAACTGCGACCGTCGGCTTACGAGTGTCGCGCAACTTAGCGTTGATTCTCCCCAAACTGGGCAGATCCGAGATGTGCCTTACA
ST18_002301_32	GCAAGATTCTCGTCGAGTCATGTGAACAGCAACCGCAACCTACTTCGTCGCGTCAGACCAACTTCAGCTTCCCGATATCCGAACTGCGACCGTCGGCTTACGAGTGTCGCGCAACTTAGCGGGGATGCACAGGAAGGGGTGATCCGAGATGTGCCTTACA
ST18_002301_33	GCAAGATTCTCGTCGAGTCCACCGCAGCCTTTCGGCTACTTCGTCGCGTCAGACCAAAAAACTTCAGCTTCCCGATATCCGAACTGCGACCGTCGGCTTACGAGTGTCGCGCAACTTAGCGTGACAGGGCTCTACCCGCAGATCCGAGATGTGCCTTACA
ST18_002301_34	GCAAGATTCTCGTCGAGTTTCCCTGACGTTGAGGAGGAAGCTACTTCGTCGCGTCAGACCAACTTCAGCTTCCCGATATCCGAACTGCGACCGTCGGCTTACGAGTGTCGCGCAACTTAGCGGGCAATGCCCAGCCCTCAGATCCGAGATGTGCCTTACA
ST18_002301_35	GCAAGATTCTCGTCGAGTTTGTGAGAACAGGTGTGACTACTTCGTCGCGTCAGACCAACTTCAGCTTCCCGATATCCGAACTGCGACCGTCGGCTTACGAGTGTCGCGCAACTTAGCGCTGAAGGTGACAAATTTATCCCGATCCGAGATGTGCCTTACA
ST18_002301_36	GCAAGATTCTCGTCGAGTAGAAACCAAACCACCTAGAGCTACTTCGTCGCGTCAGACCAACTTCAGCTTCCCGATATCCGAACTGCGACCGTCGGCTTACGAGTGTCGCGCAACTTAGCGAGTGGCTCCAACTTCTCAGAGATCCGAGATGTGCCTTACA
ST18_002301_37	GCAAGATTCTCGTCGAGTTCTGATGACAATGAAAGTAACTCCTACTTCGTCGCGTCAGACCAACTTCAGCTTCCCGATATCCGAACTGCGACCGTCGGCTTACGAGTGTCGCGCAACTTAGCGAGCCACCCTTCTGCTCCGATCCGAGATGTGCCTTACA
ST18_002301_38	GCAAGATTCTCGTCGAGTTGCTTTCTGATTCATTCTGATGCTACTTCGTCGCGTCAGACCAACTTCAGCTTCCCGATATCCGAACTGCGACCGTCGGCTTACGAGTGTCGCGCAACTTAGCGAGCGATGAAGCAGACGAGGATCCGAGATGTGCCTTACA
ST18_002301_39	GCAAGATTCTCGTCGAGTAAATGACAGTGGCATCCCTACTTCGTCGCGTCAGACCAACTTCAGCTTCCCGATATCCGAACTGCGACCGTCGGCTTACGAGTGTCGCGCAACTTAGCGGTTCAGACTGTAAGTGAAAATTTGATCCGAGATGTGCCTTACA
ST18_002301_40	GCAAGATTCTCGTCGAGTAGGAAGGAAGACAGATACTCTCTACTTCGTCGCGTCAGACCAACTTCAGCTTCCCGATATCCGAACTGCGACCGTCGGCTTACGAGTGTCGCGCAACTTAGCGTGCACAAGAAAACTCCAGTGATCCGAGATGTGCCTTACA
ST18_002301_41	GCAAGATTCTCGTCGAGTTTGGAAACACATGGTCACTCTACTACTTCGTCGCGTCAGACCAACTTCAGCTTCCCGATATCCGAACTGCGACCGTCGGCTTACGAGTGTCGCGCAACTTAGCGACAGAGGACGATGGCCCCGATCCGAGATGTGCCTTACA
ST18_002301_42	GCAAGATTCTCGTCGAGTAAAGCAGACTGCCAAGAAGACCCTACTTCGTCGCGTCAGACCAACTTCAGCTTCCCGATATCCGAACTGCGACCGTCGGCTTACGAGTGTCGCGCAACTTAGCGCCCCGACACTACAGCCCAGATCCGAGATGTGCCTTACA
ST18_002301_43	GCAAGATTCTCGTCGAGTTGGCAAAGAAGAGAACAGCCTACTTCGTCGCGTCAGACCAACTTCAGCTTCCCGATATCCGAACTGCGACCGTCGGCTTACGAGTGTCGCGCAACTTAGCGGTGTTGCCTATGATTGCTCCAGATCCGAGATGTGCCTTACA
ST18_002301_44	GCAAGATTCTCGTCGAGTAGTAAGAAAAGACGTCAAGTACCTACTTCGTCGCGTCAGACCAACTTCAGCTTCCCGATATCCGAACTGCGACCGTCGGCTTACGAGTGTCGCGCAACTTAGCGGCCCCTGATGTAAGCTCCGATCCGAGATGTGCCTTACA
ST18_002301_45	GCAAGATTCTCGTCGAGTAGGACGGTAGAAATTTTCTGCCTACTTCGTCGCGTCAGACCAACTTCAGCTTCCCGATATCCGAACTGCGACCGTCGGCTTACGAGTGTCGCGCAACTTAGCGTGCAAAGGGTAGAGAAGGCGATCCGAGATGTGCCTTACA
ST18_002301_46	GCAAGATTCTCGTCGAGTTCCCTGAAGCATTGTGACAACTACTTCGTCGCGTCAGACCAACTTCAGCTTCCCGATATCCGAACTGCGACCGTCGGCTTACGAGTGTCGCGCAACTTAGCGAGCCCCCAATTTTGTGAGTGGATCCGAGATGTGCCTTACA
ST18_002301_47	GCAAGATTCTCGTCGAGTTGCTTATCTCTAAGCAGTCAAACTACTTCGTCGCGTCAGACCAACTTCAGCTTCCCGATATCCGAACTGCGACCGTCGGCTTACGAGTGTCGCGCAACTTAGCGAGGGGACACAAACGCAGGGATCCGAGATGTGCCTTACA
ST18_002301_48	GCAAGATTCTCGTCGAGTATGTGCAAATGTGAATCATATTGCTACTTCGTCGCGTCAGACCAACTTCAGCTTCCCGATATCCGAACTGCGACCGTCGGCTTACGAGTGTCGCGCAACTTAGCGTGCGCATGAGGCTGTTGGATCCGAGATGTGCCTTACA
ST18_002301_49	GCAAGATTCTCGTCGAGTATGTGACCTCAGGGGAATACTACTTCGTCGCGTCAGACCAACTTCAGCTTCCCGATATCCGAACTGCGACCGTCGGCTTACGAGTGTCGCGCAACTTAGCGGGGCAGGATGTTTTTAACTGAGATCCGAGATGTGCCTTACA
ST18_002301_50	GCAAGATTCTCGTCGAGTATTCTATGGAACCTTTTTGTAGGCTACTTCGTCGCGTCAGACCAACTTCAGCTTCCCGATATCCGAACTGCGACCGTCGGCTTACGAGTGTCGCGCAACTTAGCGAGCGCCTCTGCGTTCTGGATCCGAGATGTGCCTTACA
MOXD1_200023_1	GCAAGATTCTCGTCGAGTCCTTGCTGACTTTGGGTGACGTATCGGTAGTCGCAACGCAACTTCAGCTTCCCGATATCCGTACCATTCGCGTGCGATTCCCATGCGATTAACCGCGACTGGGGTGTAAGTTCTGAATGGTTGATCCGAGATGTGCCTTACA
MOXD1_200023_2	GCAAGATTCTCGTCGAGTAGGAGGGTGTAAGTTCTGAATGGCGTATCGGTAGTCGCAACGCAACTTCAGCTTCCCGATATCCGTACCATTCGCGTGCGATTCCCATGCGATTAACCGCGACTGGCCGTGTGAGCCAGTCCGATCCGAGATGTGCCTTACA
MOXD1_200023_3	GCAAGATTCTCGTCGAGTTGTGAGGTGACTTATATGAGGTCGTATCGGTAGTCGCAACGCAACTTCAGCTTCCCGATATCCGTACCATTCGCGTGCGATTCCCATGCGATTAACCGCGACTGTGGCTGCAAACCCAGTGCGATCCGAGATGTGCCTTACA
MOXD1_200023_4	GCAAGATTCTCGTCGAGTATGTAGCTGGCTGCAAACCCGTATCGGTAGTCGCAACGCAACTTCAGCTTCCCGATATCCGCATGCGATTAACCGCGACTGTACCATTCGCGTGCGATTCCATCATAGGCTGAGGAGAAAAAGATCCGAGATGTGCCTTACA
MOXD1_200023_5	GCAAGATTCTCGTCGAGTAAAGAAAGAGGCTATGGGAACGTATCGGTAGTCGCAACGCAACTTCAGCTTCCCGATATCCGTACCATTCGCGTGCGATTCCCATGCGATTAACCGCGACTGAGAGCTCTGTCACTATCTGAGATCCGAGATGTGCCTTACA
MOXD1_200023_6	GCAAGATTCTCGTCGAGTTTTTTCTAGAGCTCTGTCACTACGTATCGGTAGTCGCAACGCAACTTCAGCTTCCCGATATCCGTACCATTCGCGTGCGATTCCCATGCGATTAACCGCGACTGAGTACTGGCCAGATGAGTGATCCGAGATGTGCCTTACA
MOXD1_200023_7	GCAAGATTCTCGTCGAGTACACCCATCTTAAAGTACTTTTTCGTATCGGTAGTCGCAACGCAACTTCAGCTTCCCGATATCCGTACCATTCGCGTGCGATTCCCATGCGATTAACCGCGACTGGTACCCCAAATGACCCCGATCCGAGATGTGCCTTACA
MOXD1_200023_8	GCAAGATTCTCGTCGAGTTGTTTATCTGAGTCTGTTGGTACGTATCGGTAGTCGCAACGCAACTTCAGCTTCCCGATATCCGTACCATTCGCGTGCGATTCCCATGCGATTAACCGCGACTGTGCCCACTCTGGTTCCCTGATCCGAGATGTGCCTTACA
MOXD1_200023_9	GCAAGATTCTCGTCGAGTTCAATGCTTTTTGTTGATGCCCCGTATCGGTAGTCGCAACGCAACTTCAGCTTCCCGATATCCGTACCATTCGCGTGCGATTCCCATGCGATTAACCGCGACTGACCACTGGGCCCCTTACCGATCCGAGATGTGCCTTACA
MOXD1_200023_10	GCAAGATTCTCGTCGAGTTGAATTACCACTGGGCCCCGTATCGGTAGTCGCAACGCAACTTCAGCTTCCCGATATCCGTACCATTCGCGTGCGATTCCCATGCGATTAACCGCGACTGTGTCCAGTTCTGGTCTTTTCTGGATCCGAGATGTGCCTTACA
MOXD1_200023_11	GCAAGATTCTCGTCGAGTTTTAATATTGTCCAGTTCTGGTCGTATCGGTAGTCGCAACGCAACTTCAGCTTCCCGATATCCGTACCATTCGCGTGCGATTCCCATGCGATTAACCGCGACTGACAGCCATTCTTCCTGACGATCCGAGATGTGCCTTACA
MOXD1_200023_12	GCAAGATTCTCGTCGAGTAACAGCCATTCTTCCTGACGTATCGGTAGTCGCAACGCAACTTCAGCTTCCCGATATCCGTACCATTCGCGTGCGATTCCCATGCGATTAACCGCGACTGTCTAGTGTGACTTTTCAAGTGTGATCCGAGATGTGCCTTACA
MOXD1_200023_13	GCAAGATTCTCGTCGAGTTTCCATGTTACATGAGAGACACGTATCGGTAGTCGCAACGCAACTTCAGCTTCCCGATATCCGTACCATTCGCGTGCGATTCCCATGCGATTAACCGCGACTGTCCCTCCCTCCTTTTTCCTGATCCGAGATGTGCCTTACA
MOXD1_200023_14	GCAAGATTCTCGTCGAGTTGAAGAGTGTGGAGACTTTTCCGTATCGGTAGTCGCAACGCAACTTCAGCTTCCCGATATCCGTACCATTCGCGTGCGATTCCCATGCGATTAACCGCGACTGACTGTGTCCACTTTGGGCAGATCCGAGATGTGCCTTACA
MOXD1_200023_15	GCAAGATTCTCGTCGAGTCAGGTTAAAGACTGTGTCCCGTATCGGTAGTCGCAACGCAACTTCAGCTTCCCGATATCCGTACCATTCGCGTGCGATTCCCATGCGATTAACCGCGACTGCTGAACCTGTCATTTGAAGTAGATCCGAGATGTGCCTTACA
MOXD1_200023_16	GCAAGATTCTCGTCGAGTACGCTGAGCACCAAGAGCTTCGTATCGGTAGTCGCAACGCAACTTCAGCTTCCCGATATCCGTACCATTCGCGTGCGATTCCCATGCGATTAACCGCGACTGGCCTTCTGCTACTCAGCTGCGATCCGAGATGTGCCTTACA
MOXD1_200023_17	GCAAGATTCTCGTCGAGTTTTCTCCATCAACTTGCTTGCGTATCGGTAGTCGCAACGCAACTTCAGCTTCCCGATATCCGTACCATTCGCGTGCGATTCCCATGCGATTAACCGCGACTGTCCTCTTCCCTGCACAGAGAGATCCGAGATGTGCCTTACA
MOXD1_200023_18	GCAAGATTCTCGTCGAGTCTTCCTCTTCCCTGCACAGAGACGTATCGGTAGTCGCAACGCAACTTCAGCTTCCCGATATCCGTACCATTCGCGTGCGATTCCCATGCGATTAACCGCGACTGTGGTGTGTGGCACGTCTTGATCCGAGATGTGCCTTACA
MOXD1_200023_19	GCAAGATTCTCGTCGAGTTGGTGTGTGGCACGTCTCGTATCGGTAGTCGCAACGCAACTTCAGCTTCCCGATATCCGTACCATTCGCGTGCGATTCCCATGCGATTAACCGCGACTGAAGACCCTATAAAGCAGAACCTTGATCCGAGATGTGCCTTACA
MOXD1_200023_20	GCAAGATTCTCGTCGAGTTAGAAAGACCCTATAAAGCAGCGTATCGGTAGTCGCAACGCAACTTCAGCTTCCCGATATCCGTACCATTCGCGTGCGATTCCCATGCGATTAACCGCGACTGACAGCATTACCTCCAGATAGATCCGAGATGTGCCTTACA
MOXD1_200023_21	GCAAGATTCTCGTCGAGTCCAAGACAGACAATGCTGAGCGTATCGGTAGTCGCAACGCAACTTCAGCTTCCCGATATCCGTACCATTCGCGTGCGATTCCCATGCGATTAACCGCGACTGGCCAGTGAATGTGAGATGTTGATCCGAGATGTGCCTTACA
MOXD1_200023_22	GCAAGATTCTCGTCGAGTTCAGCCTGCCAGTGAATGTCGTATCGGTAGTCGCAACGCAACTTCAGCTTCCCGATATCCGTACCATTCGCGTGCGATTCCCATGCGATTAACCGCGACTGTCTCCTTCAACAAGCTGGTCCGATCCGAGATGTGCCTTACA
MOXD1_200023_23	GCAAGATTCTCGTCGAGTCCTTCAACAAGCTGGTCCCGTATCGGTAGTCGCAACGCAACTTCAGCTTCCCGATATCCGTACCATTCGCGTGCGATTCCCATGCGATTAACCGCGACTGTGGACTAAAAAGGAAGGTCTCTGATCCGAGATGTGCCTTACA
MOXD1_200023_24	GCAAGATTCTCGTCGAGTATCAAAAGTCCCAAGCAATATAACGTATCGGTAGTCGCAACGCAACTTCAGCTTCCCGATATCCGTACCATTCGCGTGCGATTCCCATGCGATTAACCGCGACTGGGACCTGGCCTTTCATTGATCCGAGATGTGCCTTACA
MOXD1_200023_25	GCAAGATTCTCGTCGAGTTTATGGAACAACTTCAGTTCACGTATCGGTAGTCGCAACGCAACTTCAGCTTCCCGATATCCGTACCATTCGCGTGCGATTCCCATGCGATTAACCGCGACTGTGTGCAAGTATTCCAGACAGATCCGAGATGTGCCTTACA
MOXD1_200023_26	GCAAGATTCTCGTCGAGTAGTGAAATGTGTCTCTCATACCCGTATCGGTAGTCGCAACGCAACTTCAGCTTCCCGATATCCGTACCATTCGCGTGCGATTCCCATGCGATTAACCGCGACTGGGAGGACTAAGCACCAGGGATCCGAGATGTGCCTTACA
MOXD1_200023_27	GCAAGATTCTCGTCGAGTAAAGATAGAGCTGAGATGACTCGTATCGGTAGTCGCAACGCAACTTCAGCTTCCCGATATCCGTACCATTCGCGTGCGATTCCCATGCGATTAACCGCGACTGTGAGTGTCGCTACAACACGGATCCGAGATGTGCCTTACA
MOXD1_200023_28	GCAAGATTCTCGTCGAGTGTCGCTACAACACGAAACGTATCGGTAGTCGCAACGCAACTTCAGCTTCCCGATATCCGTACCATTCGCGTGCGATTCCCATGCGATTAACCGCGACTGGGGAGATAACCTAATTACTGAGTGATCCGAGATGTGCCTTACA
MOXD1_200023_29	GCAAGATTCTCGTCGAGTTGACTTCAATTTCCAGGAGCGTATCGGTAGTCGCAACGCAACTTCAGCTTCCCGATATCCGTACCATTCGCGTGCGATTCCCATGCGATTAACCGCGACTGACTTGCCTATGATGATGATTTGATCCGAGATGTGCCTTACA
MOXD1_200023_30	GCAAGATTCTCGTCGAGTTTTTCGAAAAGGGAAGGAAATGACGTATCGGTAGTCGCAACGCAACTTCAGCTTCCCGATATCCGTACCATTCGCGTGCGATTCCCATGCGATTAACCGCGACTGGGCATCAGGCTGCGTCAGATCCGAGATGTGCCTTACA
MOXD1_200023_31	GCAAGATTCTCGTCGAGTATTCATGTGTTTGCTGTTCTTCGTATCGGTAGTCGCAACGCAACTTCAGCTTCCCGATATCCGTACCATTCGCGTGCGATTCCCATGCGATTAACCGCGACTGAGCCGAAAAGCCAAGTGGAGATCCGAGATGTGCCTTACA
MOXD1_200023_32	GCAAGATTCTCGTCGAGTACTTTGGAGTGCCTGGAAGCGTATCGGTAGTCGCAACGCAACTTCAGCTTCCCGATATCCGTACCATTCGCGTGCGATTCCCATGCGATTAACCGCGACTGTTCCAGTCTGAGGGTCACTGCGATCCGAGATGTGCCTTACA
MOXD1_200023_33	GCAAGATTCTCGTCGAGTGTTCCAGTCTGAGGGTCACTGCGTATCGGTAGTCGCAACGCAACTTCAGCTTCCCGATATCCGTACCATTCGCGTGCGATTCCCATGCGATTAACCGCGACTGTCCCTCCAGGGATGCCTGAGATCCGAGATGTGCCTTACA
MOXD1_200023_34	GCAAGATTCTCGTCGAGTCTTCCATACCATCCCTCCAGGGCGTATCGGTAGTCGCAACGCAACTTCAGCTTCCCGATATCCGTACCATTCGCGTGCGATTCCCATGCGATTAACCGCGACTGTGGCCTCTGGGTGAGCCTGATCCGAGATGTGCCTTACA
MOXD1_200023_35	GCAAGATTCTCGTCGAGTGATTGAGGCTGGCCTCTGCGTATCGGTAGTCGCAACGCAAACTTCAGCTTCCCGATATCCGTACCATTCGCGTGCGATTCCCATGCGATTAACCGCGACTGAAGGAAATATGATGCTGGGGTGATCCGAGATGTGCCTTACA
MOXD1_200023_36	GCAAGATTCTCGTCGAGTTGTTGGATTATCCCTTGGCCGTATCGGTAGTCGCAACGCAACTTCAGCTTCCCGATATCCGTACCATTCGCGTGCGATTCCCATGCGATTAACCGCGACTGGGGCTTTTCTTATCCACCTCAGATCCGAGATGTGCCTTACA
MOXD1_200023_37	GCAAGATTCTCGTCGAGTTTTTGCCTGGGCTATTGGTCGTATCGGTAGTCGCAACGCAACTTCAGCTTCCCGATATCCGTACCATTCGCGTGCGATTCCCATGCGATTAACCGCGACTGCCTCACCTGTGAAACTGTGATGATCCGAGATGTGCCTTACA
MOXD1_200023_38	GCAAGATTCTCGTCGAGTATTCCTCACCTGTGAAACTGTGCGTATCGGTAGTCGCAACGCAACTTCAGCTTCCCGATATCCGTACCATTCGCGTGCGATTCCCATGCGATTAACCGCGACTGCCCCAACATGCCCGATGCGATCCGAGATGTGCCTTACA
MOXD1_200023_39	GCAAGATTCTCGTCGAGTCGAGTGCTATCACCCCAACATGCGTATCGGTAGTCGCAACGCAACTTCAGCTTCCCGATATCCGTACCATTCGCGTGCGATTCCCATGCGATTAACCGCGACTGCGTTCTGGAGTCCGGCCAGATCCGAGATGTGCCTTACA
MOXD1_200023_40	GCAAGATTCTCGTCGAGTTGAGAGTCTGGTGCACCACCGTATCGGTAGTCGCAACGCAACTTCAGCTTCCCGATATCCGTACCATTCGCGTGCGATTCCCATGCGATTAACCGCGACTGGCCAGTGATACAGAGAGGCCAGATCCGAGATGTGCCTTACA
MOXD1_200023_41	GCAAGATTCTCGTCGAGTAGATACAACATATTGGTGCCAACGTATCGGTAGTCGCAACGCAACTTCAGCTTCCCGATATCCGTACCATTCGCGTGCGATTCCCATGCGATTAACCGCGACTGGGTCCCCATCCCAAACAAGATCCGAGATGTGCCTTACA
MOXD1_200023_42	GCAAGATTCTCGTCGAGTAGAGTTTGCGGTTATTGAATCCGTATCGGTAGTCGCAACGCAACTTCAGCTTCCCGATATCCGTACCATTCGCGTGCGATTCCCATGCGATTAACCGCGACTGGACTCCAATAGGGGCACCAGATCCGAGATGTGCCTTACA
MOXD1_200023_43	GCAAGATTCTCGTCGAGTAAGTACCATGACTCCAATAGGCGTATCGGTAGTCGCAACGCAACTTCAGCTTCCCGATATCCGTACCATTCGCGTGCGATTCCCATGCGATTAACCGCGACTGTGCAGGAGAAGCTGGTCCCGATCCGAGATGTGCCTTACA
MOXD1_200023_44	GCAAGATTCTCGTCGAGTGATGCAGGAGAAGCTGGTCCCGTATCGGTAGTCGCAACGCAACTTCAGCTTCCCGATATCCGTACCATTCGCGTGCGATTCCCATGCGATTAACCGCGACTGTCTGGGCCTACCACCATGAAGATCCGAGATGTGCCTTACA
MOXD1_200023_45	GCAAGATTCTCGTCGAGTCTGGGCCTACCACCATGACGTATCGGTAGTCGCAACGCAAACTTCAGCTTCCCGATATCCGTACCATTCGCGTGCGATTCCCATGCGATTAACCGCGACTGGGATAGCACTGTGAGAGTGATGATCCGAGATGTGCCTTACA
MOXD1_200023_46	GCAAGATTCTCGTCGAGTATGTGACATAAATGACAAGAGTACGTATCGGTAGTCGCAACGCAACTTCAGCTTCCCGATATCCGTACCATTCGCGTGCGATTCCCATGCGATTAACCGCGACTGACCAGAGAGCTGCATACGATCCGAGATGTGCCTTACA
MOXD1_200023_47	GCAAGATTCTCGTCGAGTTTTACCAGAGAGCTGCATACGTATCGGTAGTCGCAACGCAACTTCAGCTTCCCGATATCCGTACCATTCGCGTGCGATTCCCATGCGATTAACCGCGACTGAGCACACACACAATAATTGAAGATCCGAGATGTGCCTTACA
MOXD1_200023_48	GCAAGATTCTCGTCGAGTAGGCTACGTGGGCTTCGGCGTATCGGTAGTCGCAACGCAAAAAAACTTCAGCTTCCCGATATCCGTACCATTCGCGTGCGATTCCCATGCGATTAACCGCGACTGCTCCAGGTGCGCACTGCGATCCGAGATGTGCCTTACA
MOXD1_200023_49	GCAAGATTCTCGTCGAGTAGTACTGGCTGGGCTGGAGCGTATCGGTAGTCGCAACGCAAAACTTCAGCTTCCCGATATCCGTACCATTCGCGTGCGATTCCCATGCGATTAACCGCGACTGCTCCTGGACTCGGAGGGCAGATCCGAGATGTGCCTTACA
MOXD1_200023_50	GCAAGATTCTCGTCGAGTCCGGACCCTCCTGGACTCGTATCGGTAGTCGCAACGCAAAAAAACTTCAGCTTCCCGATATCCGTACCATTCGCGTGCGATTCCCATGCGATTAACCGCGACTGGGGCCGAACCTATCCGCAGATCCGAGATGTGCCTTACA
GAD1_033001_1	GCAAGATTCTCGTCGAGTTTTATAATCGCCCTATAAAGCTCCTGGTTCGGGCGTACCTAACAACTTCAGCTTCCCGATATCCGGACGAACGGTCGAGATTTACGAGTGTCGCGCAACTTAGCGCAAAACCGTGAGCTGGAGATCCGAGATGTGCCTTACA
GAD1_033001_2	GCAAGATTCTCGTCGAGTCAGGCACCTGCAGAGGAGCTGGTTCGGGCGTACCTAACAACTTCAGCTTCCCGATATCCGGACGAACGGTCGAGATTTACGAGTGTCGCGCAACTTAGCGCCTATAAAGCTCCAGAGGCGGTGATCCGAGATGTGCCTTACA
GAD1_033001_3	GCAAGATTCTCGTCGAGTTCTCTCTTCTCCTGGCGCTCCTGGTTCGGGCGTACCTAACAAAACTTCAGCTTCCCGATATCCGGACGAACGGTCGAGATTTACGAGTGTCGCGCAACTTAGCGCAGCCGCCTCTCCGAATCGATCCGAGATGTGCCTTACA
GAD1_033001_4	GCAAGATTCTCGTCGAGTCGCGTGCGAGAGGGAACCTGGTTCGGGCGTACCTAACAAAAAACTTCAGCTTCCCGATATCCGGACGAACGGTCGAGATTTACGAGTGTCGCGCAACTTAGCGTCTCTCTTCTCCTGGCGCTGATCCGAGATGTGCCTTACA
GAD1_033001_5	GCAAGATTCTCGTCGAGTGAACGAGGAAGCAGCTGGAGCTGGTTCGGGCGTACCTAACAACTTCAGCTTCCCGATATCCGGACGAACGGTCGAGATTTACGAGTGTCGCGCAACTTAGCGGTGCGAGAGGGAACTAGCGAGATCCGAGATGTGCCTTACA
GAD1_033001_6	GCAAGATTCTCGTCGAGTTGACGCCGGGCAGATTACGCTGGTTCGGGCGTACCTAACAAAACTTCAGCTTCCCGATATCCGGACGAACGGTCGAGATTTACGAGTGTCGCGCAACTTAGCGACGAGGAAGCAGCTGGAGGGATCCGAGATGTGCCTTACA
GAD1_033001_7	GCAAGATTCTCGTCGAGTGCTCGCTGTCGCAGAGCCTGGTTCGGGCGTACCTAACAAAAAAACTTCAGCTTCCCGATATCCGGACGAACGGTCGAGATTTACGAGTGTCGCGCAACTTAGCGGAAAGGCGGGAGTGCCCGGATCCGAGATGTGCCTTACA
GAD1_033001_8	GCAAGATTCTCGTCGAGTTCTTCGACCCCATCTTCGTCCCTGGTTCGGGCGTACCTAACAAAACTTCAGCTTCCCGATATCCGGACGAACGGTCGAGATTTACGAGTGTCGCGCAACTTAGCGCGACCGAGCTGATGGCGGATCCGAGATGTGCCTTACA
GAD1_033001_9	GCAAGATTCTCGTCGAGTTTTCCTGTGAAAACAGCGACTGGTTCGGGCGTACCTAACAACTTCAGCTTCCCGATATCCGGACGAACGGTCGAGATTTACGAGTGTCGCGCAACTTAGCGGGCAATCCTCCAAGAACCTGCGATCCGAGATGTGCCTTACA
GAD1_033001_10	GCAAGATTCTCGTCGAGTACTGACTTCTCTAATCTGTTTGCCTGGTTCGGGCGTACCTAACAACTTCAGCTTCCCGATATCCGGACGAACGGTCGAGATTTACGAGTGTCGCGCAACTTAGCGGCTTCCGGCGCACAGAGGATCCGAGATGTGCCTTACA
GAD1_033001_11	GCAAGATTCTCGTCGAGTAGTGGTGGACATACTCCTCACTGGTTCGGGCGTACCTAACAACTTCAGCTTCCCGATATCCGGACGAACGGTCGAGATTTACGAGTGTCGCGCAACTTAGCGACCGTGCAATTCCTCCTGGAGATCCGAGATGTGCCTTACA
GAD1_033001_12	GCAAGATTCTCGTCGAGTACACCAGTTGCTGGAAGGCCTGGTTCGGGCGTACCTAACAACTTCAGCTTCCCGATATCCGGACGAACGGTCGAGATTTACGAGTGTCGCGCAACTTAGCGGGTGCTGGACTTTCATCACCCGATCCGAGATGTGCCTTACA
GAD1_033001_13	GCAAGATTCTCGTCGAGTTGAAGTATGGGGTTCGCACCTGGTTCGGGCGTACCTAACAACTTCAGCTTCCCGATATCCGGACGAACGGTCGAGATTTACGAGTGTCGCGCAACTTAGCGTGGTTGACTGCAGAGACACCTGATCCGAGATGTGCCTTACA
GAD1_033001_14	GCAAGATTCTCGTCGAGTTGACATCAACGGCCAATACCACTGGTTCGGGCGTACCTAACAACTTCAGCTTCCCGATATCCGGACGAACGGTCGAGATTTACGAGTGTCGCGCAACTTAGCGGGCCTAGCTGGAGAATGGCGATCCGAGATGTGCCTTACA
GAD1_033001_15	GCAAGATTCTCGTCGAGTTGCTACGGTGATGGGGCTCTGGTTCGGGCGTACCTAACAACTTCAGCTTCCCGATATCCGGACGAACGGTCGAGATTTACGAGTGTCGCGCAACTTAGCGTCAGACATGAGGGAGTGTTGGTGATCCGAGATGTGCCTTACA
GAD1_033001_16	GCAAGATTCTCGTCGAGTTAACTGCACACATGGTTTCCTGGTTCGGGCGTACCTAACAACTTCAGCTTCCCGATATCCGGACGAACGGTCGAGATTTACGAGTGTCGCGCAACTTAGCGTGTGACCTCCAGAGGTGATGGGATCCGAGATGTGCCTTACA
GAD1_033001_17	GCAAGATTCTCGTCGAGTAGGGTCTTCCTCCTAAATTTCCTGGTTCGGGCGTACCTAACAACTTCAGCTTCCCGATATCCGGACGAACGGTCGAGATTTACGAGTGTCGCGCAACTTAGCGACTGCACACATGGTTTCCAGATCCGAGATGTGCCTTACA
GAD1_033001_18	GCAAGATTCTCGTCGAGTGGGGCCTCCCAAGGAAACTGGTTCGGGCGTACCTAACAACTTCAGCTTCCCGATATCCGGACGAACGGTCGAGATTTACGAGTGTCGCGCAACTTAGCGAGGGTCTTCCTCCTAAATTTCCAGATCCGAGATGTGCCTTACA
GAD1_033001_19	GCAAGATTCTCGTCGAGTAAGTAAAGATGGTGATGGGACTGGTTCGGGCGTACCTAACAACTTCAGCTTCCCGATATCCGGACGAACGGTCGAGATTTACGAGTGTCGCGCAACTTAGCGAGAGAGATAGTTGGATGGTCGATCCGAGATGTGCCTTACA
GAD1_033001_20	GCAAGATTCTCGTCGAGTGTACAGCATCATGGCTGCTCGCTGGTTCGGGCGTACCTAACAAACTTCAGCTTCCCGATATCCGGACGAACGGTCGAGATTTACGAGTGTCGCGCAACTTAGCGGGGCGCCATATCCAACATGATCCGAGATGTGCCTTACA
GAD1_033001_21	GCAAGATTCTCGTCGAGTACAAGTACTTCCCGGAAGTTAACTGGTTCGGGCGTACCTAACAACTTCAGCTTCCCGATATCCGGACGAACGGTCGAGATTTACGAGTGTCGCGCAACTTAGCGGCATCATGGCTGCTCGCTGATCCGAGATGTGCCTTACA
GAD1_033001_22	GCAAGATTCTCGTCGAGTTTTGGAACTGACAATGTGATTTTCTGGTTCGGGCGTACCTAACAACTTCAGCTTCCCGATATCCGGACGAACGGTCGAGATTTACGAGTGTCGCGCAACTTAGCGCTGGGGCTGCACTTGGCGATCCGAGATGTGCCTTACA
GAD1_033001_23	GCAAGATTCTCGTCGAGTAAAATTCTTGAAGCCAAACAGCTGGTTCGGGCGTACCTAACAACTTCAGCTTCCCGATATCCGGACGAACGGTCGAGATTTACGAGTGTCGCGCAACTTAGCGTCCAGCTGATTTTGAGGCAGATCCGAGATGTGCCTTACA
GAD1_033001_24	GCAAGATTCTCGTCGAGTCTGCTGGCACGACTGTTCTGGTTCGGGCGTACCTAACAACTTCAGCTTCCCGATATCCGGACGAACGGTCGAGATTTACGAGTGTCGCGCAACTTAGCGTGTTCCCTTTTATGTCAATGCAAGATCCGAGATGTGCCTTACA
GAD1_033001_25	GCAAGATTCTCGTCGAGTTGTCCAGGAAGCACCGCCCTGGTTCGGGCGTACCTAACAAAAAAACTTCAGCTTCCCGATATCCGGACGAACGGTCGAGATTTACGAGTGTCGCGCAACTTAGCGGGGAGGTGGGCTGCTCAGATCCGAGATGTGCCTTACA
GAD1_033001_26	GCAAGATTCTCGTCGAGTATAAACTCAACGGCATAGAAAGCTGGTTCGGGCGTACCTAACAAACTTCAGCTTCCCGATATCCGGACGAACGGTCGAGATTTACGAGTGTCGCGCAACTTAGCGGTCCAGGAAGCACCGCCGATCCGAGATGTGCCTTACA
GAD1_033001_27	GCAAGATTCTCGTCGAGTTGTGTGCAGGATACCTCTTCCTGGTTCGGGCGTACCTAACAACTTCAGCTTCCCGATATCCGGACGAACGGTCGAGATTTACGAGTGTCGCGCAACTTAGCGACTCCAAGGATGCAACCAGAGATCCGAGATGTGCCTTACA
GAD1_033001_28	GCAAGATTCTCGTCGAGTTGATGTCTCCTACGACACCGGCTGGTTCGGGCGTACCTAACAACTTCAGCTTCCCGATATCCGGACGAACGGTCGAGATTTACGAGTGTCGCGCAACTTAGCGTCCAGCCAGACAAGCAGTAGATCCGAGATGTGCCTTACA
GAD1_033001_29	GCAAGATTCTCGTCGAGTACAAGGCAATTCAGTGTGGCCCTGGTTCGGGCGTACCTAACAACTTCAGCTTCCCGATATCCGGACGAACGGTCGAGATTTACGAGTGTCGCGCAACTTAGCGGTCTCCTACGACACCGGGGGATCCGAGATGTGCCTTACA
GAD1_033001_30	GCAAGATTCTCGTCGAGTTTTTTGGTATATTCCACAAAGCCTGGTTCGGGCGTACCTAACAACTTCAGCTTCCCGATATCCGGACGAACGGTCGAGATTTACGAGTGTCGCGCAACTTAGCGTGAGCACACAAACGTCTGGATCCGAGATGTGCCTTACA
GAD1_033001_31	GCAAGATTCTCGTCGAGTCAACGACGGGAAAAGCTACACACTGGTTCGGGCGTACCTAACAACTTCAGCTTCCCGATATCCGGACGAACGGTCGAGATTTACGAGTGTCGCGCAACTTAGCGGGTGTGCCAGACAGCCCTGATCCGAGATGTGCCTTACA
GAD1_033001_32	GCAAGATTCTCGTCGAGTACGACCATGGTTGGCTACCCTGGTTCGGGCGTACCTAACAACTTCAGCTTCCCGATATCCGGACGAACGGTCGAGATTTACGAGTGTCGCGCAACTTAGCGGCCCTGATGATGGAGTCAGGTGATCCGAGATGTGCCTTACA
GAD1_033001_33	GCAAGATTCTCGTCGAGTAACTTCTTCCGGATGGTCATCTCCTGGTTCGGGCGTACCTAACAACTTCAGCTTCCCGATATCCGGACGAACGGTCGAGATTTACGAGTGTCGCGCAACTTAGCGCCCAAGGGGACAAGGCCGATCCGAGATGTGCCTTACA
GAD1_033001_34	GCAAGATTCTCGTCGAGTGGCACTCCAGAACAAACCTCCTGGTTCGGGCGTACCTAACAACTTCAGCTTCCCGATATCCGGACGAACGGTCGAGATTTACGAGTGTCGCGCAACTTAGCGTGGGAATGCCTTTTCCCTCTGATCCGAGATGTGCCTTACA
GAD1_033001_35	GCAAGATTCTCGTCGAGTAACATGCTGCCAACCAGCTCTGGTTCGGGCGTACCTAACAACTTCAGCTTCCCGATATCCGGACGAACGGTCGAGATTTACGAGTGTCGCGCAACTTAGCGTCAGCAGTTACCGAGGAGCTAGATCCGAGATGTGCCTTACA
GAD1_033001_36	GCAAGATTCTCGTCGAGTCCTAGGGGCCGAGGGAACTGGTTCGGGCGTACCTAACAACTTCAGCTTCCCGATATCCGGACGAACGGTCGAGATTTACGAGTGTCGCGCAACTTAGCGAACTGTTTTTCAAAACGCCATGTGATCCGAGATGTGCCTTACA
GAD1_033001_37	GCAAGATTCTCGTCGAGTAATGCTGTTGGTGAGAATCGACCCTGGTTCGGGCGTACCTAACAACTTCAGCTTCCCGATATCCGGACGAACGGTCGAGATTTACGAGTGTCGCGCAACTTAGCGTCCTAGGGGCCGAGGGAGATCCGAGATGTGCCTTACA
GAD1_033001_38	GCAAGATTCTCGTCGAGTTTCTCCACCTGAAGTGATGATGACGAACGGTCGAGATTTACAACTTCAGCTTCCCGATATCCGCTGGTTCGGGCGTACCTAACGAGTGTCGCGCAACTTAGCGTCGACCTCACTGTCAGCGTGATCCGAGATGTGCCTTACA
GAD1_033001_39	GCAAGATTCTCGTCGAGTAAAACACCACCAAATGACACTGGTTCGGGCGTACCTAACAACTTCAGCTTCCCGATATCCGGACGAACGGTCGAGATTTACGAGTGTCGCGCAACTTAGCGTGAAGTGATGATGGATGAGAAGATCCGAGATGTGCCTTACA
GAD1_033001_40	GCAAGATTCTCGTCGAGTTTAGTATCCTGTTAGGGGAAACTGGTTCGGGCGTACCTAACAACTTCAGCTTCCCGATATCCGGACGAACGGTCGAGATTTACGAGTGTCGCGCAACTTAGCGACAAGTCACACCCTCCCCAGATCCGAGATGTGCCTTACA
GAD1_033001_41	GCAAGATTCTCGTCGAGTGCAGAGTCATTGTTACAGGCTGGTTCGGGCGTACCTAACAACTTCAGCTTCCCGATATCCGGACGAACGGTCGAGATTTACGAGTGTCGCGCAACTTAGCGTCCTGTTAGGGGAAAATAGTAGATCCGAGATGTGCCTTACA
GAD1_033001_42	GCAAGATTCTCGTCGAGTGTCTGACCTTGGTGGTGCTGGTTCGGGCGTACCTAACAACTTCAGCTTCCCGATATCCGGACGAACGGTCGAGATTTACGAGTGTCGCGCAACTTAGCGTGTAGATTGTGTAAATTCCTGTTGATCCGAGATGTGCCTTACA
GAD1_033001_43	GCAAGATTCTCGTCGAGTAGGGGGAGACTATGTGTCATCTGGTTCGGGCGTACCTAACAACTTCAGCTTCCCGATATCCGGACGAACGGTCGAGATTTACGAGTGTCGCGCAACTTAGCGTGTCTGACCTTGGTGGTGGGGATCCGAGATGTGCCTTACA
GAD1_033001_44	GCAAGATTCTCGTCGAGTTTTGTGAGCCAAAGAGAAACTGGTTCGGGCGTACCTAACAACTTCAGCTTCCCGATATCCGGACGAACGGTCGAGATTTACGAGTGTCGCGCAACTTAGCGTGTTTATGGTATTTTCGTGCAGATCCGAGATGTGCCTTACA
GAD1_033001_45	GCAAGATTCTCGTCGAGTTCTCTGTCTGGCTGTACGCTGGTTCGGGCGTACCTAACAACTTCAGCTTCCCGATATCCGGACGAACGGTCGAGATTTACGAGTGTCGCGCAACTTAGCGAGCATCTGCTCTTCTCTTACGCGATCCGAGATGTGCCTTACA
GAD1_033001_46	GCAAGATTCTCGTCGAGTTTAGCTGAAACCTAAGGCACTGGTTCGGGCGTACCTAACAACTTCAGCTTCCCGATATCCGGACGAACGGTCGAGATTTACGAGTGTCGCGCAACTTAGCGTGACCAATCTCTGTGACTCGCGATCCGAGATGTGCCTTACA
GAD1_033001_47	GCAAGATTCTCGTCGAGTAACATTTCCGAAGACCTTCCTGGTTCGGGCGTACCTAACAACTTCAGCTTCCCGATATCCGGACGAACGGTCGAGATTTACGAGTGTCGCGCAACTTAGCGCGCTTAGCTGAAACCTAAGGCGATCCGAGATGTGCCTTACA
GAD1_033001_48	GCAAGATTCTCGTCGAGTTCTCAGATAAAGTGACCAGGCTGGTTCGGGCGTACCTAACAACTTCAGCTTCCCGATATCCGGACGAACGGTCGAGATTTACGAGTGTCGCGCAACTTAGCGTTCCGAAGACCTTCTGAAGAGATCCGAGATGTGCCTTACA
GAD1_033001_49	GCAAGATTCTCGTCGAGTTTTTTGAAGAAGGGAAATTCACCTGGTTCGGGCGTACCTAACAACTTCAGCTTCCCGATATCCGGACGAACGGTCGAGATTTACGAGTGTCGCGCAACTTAGCGTGACCAGGCTCACAACTGGATCCGAGATGTGCCTTACA
GAD1_033001_50	GCAAGATTCTCGTCGAGTTGCGTTTTAGAGTATGCAAGCTGGTTCGGGCGTACCTAACAACTTCAGCTTCCCGATATCCGGACGAACGGTCGAGATTTACGAGTGTCGCGCAACTTAGCGAAGAAGGGAAATTCACACTGGATCCGAGATGTGCCTTACA
ITGA1_120002_1	GCAAGATTCTCGTCGAGTTATCATTCAATGTTGATGTGAAATGTATCGCGCTCGATTGGCAAACTTCAGCTTCCCGATATCCGAACGGTATTCGGTCGTCATCACGTCTGCGTACCGGCTTAGTGTTCTACGCTGCTGCGGATCCGAGATGTGCCTTACA
ITGA1_120002_2	GCAAGATTCTCGTCGAGTAAAACAGAACTGGAGATGTCTTGTATCGCGCTCGATTGGCAAACTTCAGCTTCCCGATATCCGAACGGTATTCGGTCGTCATCACGTCTGCGTACCGGCTTAGCCGTTAGTTGGCCAACCCAGATCCGAGATGTGCCTTACA
ITGA1_120002_3	GCAAGATTCTCGTCGAGTTGAATCATTACCTTGTGTAAAGTTGTATCGCGCTCGATTGGCAAACTTCAGCTTCCCGATATCCGAACGGTATTCGGTCGTCATCACGTCTGCGTACCGGCTTAGTGTCCAGTTGGGAGAGGGATCCGAGATGTGCCTTACA
ITGA1_120002_4	GCAAGATTCTCGTCGAGTATTGGTCCTAAACAGACACTGTATCGCGCTCGATTGGCAAACTTCAGCTTCCCGATATCCGAACGGTATTCGGTCGTCATCACGTCTGCGTACCGGCTTAGGACCTTCTTGAAAGAATGGATGATCCGAGATGTGCCTTACA
ITGA1_120002_5	GCAAGATTCTCGTCGAGTTGACAATCATCGACTGAAGATGTATCGCGCTCGATTGGCAAACTTCAGCTTCCCGATATCCGAACGGTATTCGGTCGTCATCACGTCTGCGTACCGGCTTAGGTGACAGATGGAGAGTCTCAGATCCGAGATGTGCCTTACA
ITGA1_120002_6	GCAAGATTCTCGTCGAGTAGCACTGAAAAATTTGTGGTGTATCGCGCTCGATTGGCAAACTTCAGCTTCCCGATATCCGAACGGTATTCGGTCGTCATCACGTCTGCGTACCGGCTTAGAGCTATAACCGAGGAAATTTAGATCCGAGATGTGCCTTACA
ITGA1_120002_7	GCAAGATTCTCGTCGAGTATTGTTAAAACTCTGGGAGAATGTATCGCGCTCGATTGGCAAACTTCAGCTTCCCGATATCCGAACGGTATTCGGTCGTCATCACGTCTGCGTACCGGCTTAGTGAATTGGCTCTAGTCACCGATCCGAGATGTGCCTTACA
ITGA1_120002_8	GCAAGATTCTCGTCGAGTATGATTGGAATGGAACAGTTTGTATCGCGCTCGATTGGCAAACTTCAGCTTCCCGATATCCGAACGGTATTCGGTCGTCATCACGTCTGCGTACCGGCTTAGGCTTGGAGCAGTAGGAGCCTGATCCGAGATGTGCCTTACA
ITGA1_120002_9	GCAAGATTCTCGTCGAGTTTCTTCTGGAGATGTGCTTGTATCGCGCTCGATTGGCAAACTTCAGCTTCCCGATATCCGAACGGTATTCGGTCGTCATCACGTCTGCGTACCGGCTTAGACACTGTAAACTCTGCTACTGCGATCCGAGATGTGCCTTACA
ITGA1_120002_10	GCAAGATTCTCGTCGAGTAGCCCCTATGTACATGGGTGTATCGCGCTCGATTGGCAAACTTCAGCTTCCCGATATCCGAACGGTATTCGGTCGTCATCACGTCTGCGTACCGGCTTAGATACTGACATTCTTCTAGTCGGGATCCGAGATGTGCCTTACA
ITGA1_120002_11	GCAAGATTCTCGTCGAGTAAAGTGTATGTGTATGCTCTCTGTATCGCGCTCGATTGGCAAACTTCAGCTTCCCGATATCCGAACGGTATTCGGTCGTCATCACGTCTGCGTACCGGCTTAGAGAGAAGGAGGAGCAAGGAGATCCGAGATGTGCCTTACA
ITGA1_120002_12	GCAAGATTCTCGTCGAGTAACTGCAATTGCTGCTGTAAAAGTGTATCGCGCTCGATTGGCAAACTTCAGCTTCCCGATATCCGAACGGTATTCGGTCGTCATCACGTCTGCGTACCGGCTTAGTGCGGGGCTCGTTTTGGGATCCGAGATGTGCCTTACA
ITGA1_120002_13	GCAAGATTCTCGTCGAGTGGTGGTGCTGCCCTCTTCTGTATCGCGCTCGATTGGCAAACTTCAGCTTCCCGATATCCGAACGGTATTCGGTCGTCATCACGTCTGCGTACCGGCTTAGAGATGTGACTATTGGGGGCCTTGATCCGAGATGTGCCTTACA
ITGA1_120002_14	GCAAGATTCTCGTCGAGTTCTGTGAGAATAACGTTGGATGTATCGCGCTCGATTGGCAAACTTCAGCTTCCCGATATCCGAACGGTATTCGGTCGTCATCACGTCTGCGTACCGGCTTAGACAAGCATGACTTTCAGGACGATCCGAGATGTGCCTTACA
ITGA1_120002_15	GCAAGATTCTCGTCGAGTTGAAAAGGACCTGCTGATTGTCTGTATCGCGCTCGATTGGCAAACTTCAGCTTCCCGATATCCGAACGGTATTCGGTCGTCATCACGTCTGCGTACCGGCTTAGCCTGCATGTCGCCACCACGATCCGAGATGTGCCTTACA
ITGA1_120002_16	GCAAGATTCTCGTCGAGTAGTCAAAAATACAAAGGACAGTTGTATCGCGCTCGATTGGCAAACTTCAGCTTCCCGATATCCGAACGGTATTCGGTCGTCATCACGTCTGCGTACCGGCTTAGGTTCAACGTTAGCCTCACGATCCGAGATGTGCCTTACA
ITGA1_120002_17	GCAAGATTCTCGTCGAGTTTCCTGAGAAGAGGAGAGATGTATCGCGCTCGATTGGCAAACTTCAGCTTCCCGATATCCGAACGGTATTCGGTCGTCATCACGTCTGCGTACCGGCTTAGACATGTAAAGTTGGATATCCCGATCCGAGATGTGCCTTACA
ITGA1_120002_18	GCAAGATTCTCGTCGAGTTGAAACCCTTTCTGATAATGTAGTGTATCGCGCTCGATTGGCAAACTTCAGCTTCCCGATATCCGAACGGTATTCGGTCGTCATCACGTCTGCGTACCGGCTTAGGACAGCGAAGAACCTCCGATCCGAGATGTGCCTTACA
ITGA1_120002_19	GCAAGATTCTCGTCGAGTATGAGACAGTCCCTGAAGTTGTATCGCGCTCGATTGGCAAACTTCAGCTTCCCGATATCCGAACGGTATTCGGTCGTCATCACGTCTGCGTACCGGCTTAGACCACATTTCAATTGCTGCCAGATCCGAGATGTGCCTTACA
ITGA1_120002_20	GCAAGATTCTCGTCGAGTAACTGGATTGTCATCTTCTGTGTATCGCGCTCGATTGGCAAACTTCAGCTTCCCGATATCCGAACGGTATTCGGTCGTCATCACGTCTGCGTACCGGCTTAGGGTTACCCTGTGCTGTACCCGATCCGAGATGTGCCTTACA
ITGA1_120002_21	GCAAGATTCTCGTCGAGTAAATGCCAAGAAAAGAATTACCTTGTATCGCGCTCGATTGGCAAACTTCAGCTTCCCGATATCCGAACGGTATTCGGTCGTCATCACGTCTGCGTACCGGCTTAGTGACAGTCAGCACTCGTGATCCGAGATGTGCCTTACA
ITGA1_120002_22	GCAAGATTCTCGTCGAGTTTCTGAATGAAATACGACAGCTGTATCGCGCTCGATTGGCAAACTTCAGCTTCCCGATATCCGAACGGTATTCGGTCGTCATCACGTCTGCGTACCGGCTTAGGGGGACATGCTAAAATGGCGATCCGAGATGTGCCTTACA
ITGA1_120002_23	GCAAGATTCTCGTCGAGTAATTATCTTTGCTGAGCAGCTGTATCGCGCTCGATTGGCAAACTTCAGCTTCCCGATATCCGAACGGTATTCGGTCGTCATCACGTCTGCGTACCGGCTTAGAGATGCCACTGAAATGCTGAGATCCGAGATGTGCCTTACA
ITGA1_120002_24	GCAAGATTCTCGTCGAGTAAAGAAAGAGTTGTCTCAACTTGTATCGCGCTCGATTGGCAAACTTCAGCTTCCCGATATCCGAACGGTATTCGGTCGTCATCACGTCTGCGTACCGGCTTAGGGGTTCCAGTATGTGACCCGATCCGAGATGTGCCTTACA
ITGA1_120002_25	GCAAGATTCTCGTCGAGTTCTGATTTACCAGAACCTGTTGTATCGCGCTCGATTGGCAAACTTCAGCTTCCCGATATCCGAACGGTATTCGGTCGTCATCACGTCTGCGTACCGGCTTAGTCTGCAACAACATTTCTCCAGATCCGAGATGTGCCTTACA
ITGA1_120002_26	GCAAGATTCTCGTCGAGTTCAGAGTCAGCCTACCTCTGTATCGCGCTCGATTGGCAAACTTCAGCTTCCCGATATCCGAACGGTATTCGGTCGTCATCACGTCTGCGTACCGGCTTAGTCCAAAGAATTTAGCTGAAGACGATCCGAGATGTGCCTTACA
ITGA1_120002_27	GCAAGATTCTCGTCGAGTTGTCATTATTTGGAAATACGCGTGTATCGCGCTCGATTGGCAAACTTCAGCTTCCCGATATCCGAACGGTATTCGGTCGTCATCACGTCTGCGTACCGGCTTAGGGTGTCCTCTTGCTGGCCGATCCGAGATGTGCCTTACA
ITGA1_120002_28	GCAAGATTCTCGTCGAGTAATCATACCTACCACTTGTTCTGTATCGCGCTCGATTGGCAAACTTCAGCTTCCCGATATCCGAACGGTATTCGGTCGTCATCACGTCTGCGTACCGGCTTAGCGCTATTTCCAGGTTCAGAGATCCGAGATGTGCCTTACA
ITGA1_120002_29	GCAAGATTCTCGTCGAGTAACTGAACCATGTATGCACTGTATCGCGCTCGATTGGCAAACTTCAGCTTCCCGATATCCGAACGGTATTCGGTCGTCATCACGTCTGCGTACCGGCTTAGTTGATTATTGCTCCCATTGTAGATCCGAGATGTGCCTTACA
ITGA1_120002_30	GCAAGATTCTCGTCGAGTATTCAAAGTCCTGTGATACACTGTATCGCGCTCGATTGGCAAACTTCAGCTTCCCGATATCCGAACGGTATTCGGTCGTCATCACGTCTGCGTACCGGCTTAGTGTCTCATTTTCCCAAGGAGATCCGAGATGTGCCTTACA
ITGA1_120002_31	GCAAGATTCTCGTCGAGTAATGGAAATATTTGCACCAAATGTATCGCGCTCGATTGGCAAACTTCAGCTTCCCGATATCCGAACGGTATTCGGTCGTCATCACGTCTGCGTACCGGCTTAGAGTCTAGGCTCAATTGGAAGATCCGAGATGTGCCTTACA
ITGA1_120002_32	GCAAGATTCTCGTCGAGTCAATGGAGTAAAGCTGGGGTTGTATCGCGCTCGATTGGCAAACTTCAGCTTCCCGATATCCGAACGGTATTCGGTCGTCATCACGTCTGCGTACCGGCTTAGAAAAGTGCCATTGTTGTGATGATCCGAGATGTGCCTTACA
ITGA1_120002_33	GCAAGATTCTCGTCGAGTTGTCCAACACGCTGTAATCTACTTGTATCGCGCTCGATTGGCAAACTTCAGCTTCCCGATATCCGAACGGTATTCGGTCGTCATCACGTCTGCGTACCGGCTTAGACGCGGGGGAATGTCCTGATCCGAGATGTGCCTTACA
ITGA1_120002_34	GCAAGATTCTCGTCGAGTTTTTCACAACATTGAGAAACAGTGTATCGCGCTCGATTGGCAAACTTCAGCTTCCCGATATCCGAACGGTATTCGGTCGTCATCACGTCTGCGTACCGGCTTAGGGGAACTGACTGTCCTGCGATCCGAGATGTGCCTTACA
ITGA1_120002_35	GCAAGATTCTCGTCGAGTTCTTCCAACAACCCTCAGTGTATCGCGCTCGATTGGCAAACTTCAGCTTCCCGATATCCGAACGGTATTCGGTCGTCATCACGTCTGCGTACCGGCTTAGAGCATCCTATGTACTTTTCATTGATCCGAGATGTGCCTTACA
ITGA1_120002_36	GCAAGATTCTCGTCGAGTTTTCAAGACTACTGGAGAAAAATTGTATCGCGCTCGATTGGCAAACTTCAGCTTCCCGATATCCGAACGGTATTCGGTCGTCATCACGTCTGCGTACCGGCTTAGTCTCCCCCAGGGGAGATGATCCGAGATGTGCCTTACA
ITGA1_120002_37	GCAAGATTCTCGTCGAGTTGCAGCGGTGTTCTAAAGTGTATCGCGCTCGATTGGCAAACTTCAGCTTCCCGATATCCGAACGGTATTCGGTCGTCATCACGTCTGCGTACCGGCTTAGACAGGATTTCAGTGTTTTGTTCGATCCGAGATGTGCCTTACA
ITGA1_120002_38	GCAAGATTCTCGTCGAGTAGAATATACTTCCAAGCTGGAATGTATCGCGCTCGATTGGCAAACTTCAGCTTCCCGATATCCGAACGGTATTCGGTCGTCATCACGTCTGCGTACCGGCTTAGATGGAGGAGGGACAAAGCGATCCGAGATGTGCCTTACA
ITGA1_120002_39	GCAAGATTCTCGTCGAGTACACTCTTAGGTGGAATAAGAATGTATCGCGCTCGATTGGCAAACTTCAGCTTCCCGATATCCGAACGGTATTCGGTCGTCATCACGTCTGCGTACCGGCTTAGTGGAAGCACTGTTGAACAGATCCGAGATGTGCCTTACA
ITGA1_120002_40	GCAAGATTCTCGTCGAGTAGAATTTCAGTGCTATGAGACTTGTATCGCGCTCGATTGGCAAACTTCAGCTTCCCGATATCCGAACGGTATTCGGTCGTCATCACGTCTGCGTACCGGCTTAGCCTCCTCCCACAGGCTGGGATCCGAGATGTGCCTTACA
ITGA1_120002_41	GCAAGATTCTCGTCGAGTTAACTATGTTTACATTTGGCTTTTGTATCGCGCTCGATTGGCAAACTTCAGCTTCCCGATATCCGAACGGTATTCGGTCGTCATCACGTCTGCGTACCGGCTTAGAGGACCTGTGACACTCAGATCCGAGATGTGCCTTACA
ITGA1_120002_42	GCAAGATTCTCGTCGAGTTGAAAGCCAGTTGTGGTCTTTGTATCGCGCTCGATTGGCAAACTTCAGCTTCCCGATATCCGAACGGTATTCGGTCGTCATCACGTCTGCGTACCGGCTTAGTCTTCCAAATGACACCACAAGATCCGAGATGTGCCTTACA
ITGA1_120002_43	GCAAGATTCTCGTCGAGTACATAATTGTCCTTTCCTCTACATGTATCGCGCTCGATTGGCAAACTTCAGCTTCCCGATATCCGAACGGTATTCGGTCGTCATCACGTCTGCGTACCGGCTTAGTGGGAAGCAGTGAGCCAGATCCGAGATGTGCCTTACA
ITGA1_120002_44	GCAAGATTCTCGTCGAGTTAAGCTCACTCAGACCCTGTATCGCGCTCGATTGGCAAACTTCAGCTTCCCGATATCCGAACGGTATTCGGTCGTCATCACGTCTGCGTACCGGCTTAGCATCCTTACTCCTCAAAATACTTGATCCGAGATGTGCCTTACA
ITGA1_120002_45	GCAAGATTCTCGTCGAGTTCTTCACTCTAGAACCGTTTTGTATCGCGCTCGATTGGCAAACTTCAGCTTCCCGATATCCGAACGGTATTCGGTCGTCATCACGTCTGCGTACCGGCTTAGTGCAGCAACATCTCAGACCCGATCCGAGATGTGCCTTACA
ITGA1_120002_46	GCAAGATTCTCGTCGAGTATACTGCGTATTACTACTGTGTGTATCGCGCTCGATTGGCAAACTTCAGCTTCCCGATATCCGAACGGTATTCGGTCGTCATCACGTCTGCGTACCGGCTTAGGGCCTGTAAGGAGAATGGTGATCCGAGATGTGCCTTACA
ITGA1_120002_47	GCAAGATTCTCGTCGAGTACTTAAGGGAATGTGCATTTGTATCGCGCTCGATTGGCAAACTTCAGCTTCCCGATATCCGAACGGTATTCGGTCGTCATCACGTCTGCGTACCGGCTTAGTTTGCCTCACTAAAATGACTAGATCCGAGATGTGCCTTACA
ITGA1_120002_48	GCAAGATTCTCGTCGAGTAAGAAGCATAACCTTTGTTGATGTATCGCGCTCGATTGGCAAACTTCAGCTTCCCGATATCCGAACGGTATTCGGTCGTCATCACGTCTGCGTACCGGCTTAGTCGATTGCATTCAGGAACAGATCCGAGATGTGCCTTACA
ITGA1_120002_49	GCAAGATTCTCGTCGAGTTGGCATATCCTGTACACCTGTATCGCGCTCGATTGGCAAACTTCAGCTTCCCGATATCCGAACGGTATTCGGTCGTCATCACGTCTGCGTACCGGCTTAGAGCATTTTGAATGTCCTATGTAGATCCGAGATGTGCCTTACA
ITGA1_120002_50	GCAAGATTCTCGTCGAGTATTTTACGTCAAGGTAAATGAGCTGTATCGCGCTCGATTGGCAAACTTCAGCTTCCCGATATCCGAACGGTATTCGGTCGTCATCACGTCTGCGTACCGGCTTAGTGGTGCATCAGCTGTGTGATCCGAGATGTGCCTTACA
SEMA5A_021001_1	GCAAGATTCTCGTCGAGTAATCCTGATTGTGTACAGTATAAAACGGTATTCGGTCGTCATCAACTTCAGCTTCCCGATATCCGAGAACTTGCGCGGATACACGGAGTGTCGCGCAACTTAGCGGGGGAACAAAACAAGGGGATCCGAGATGTGCCTTACA
SEMA5A_021001_2	GCAAGATTCTCGTCGAGTAACCAATCAATGGAAGGCAACTCAACGGTATTCGGTCGTCATCAACTTCAGCTTCCCGATATCCGAGAACTTGCGCGGATACACGGAGTGTCGCGCAACTTAGCGGTGGGCGGAGGTCACCTGATCCGAGATGTGCCTTACA
SEMA5A_021001_3	GCAAGATTCTCGTCGAGTGGTCTGTATCCCAGATTGTTGAACGGTATTCGGTCGTCATCAACTTCAGCTTCCCGATATCCGAGAACTTGCGCGGATACACGGAGTGTCGCGCAACTTAGCGGCTTCCTGAGAGCTGTCTAGATCCGAGATGTGCCTTACA
SEMA5A_021001_4	GCAAGATTCTCGTCGAGTACACTTTCTTTCAATCCTTACATAACGGTATTCGGTCGTCATCAACTTCAGCTTCCCGATATCCGAGAACTTGCGCGGATACACGGAGTGTCGCGCAACTTAGCGGGGGCCATGGACACACCGATCCGAGATGTGCCTTACA
SEMA5A_021001_5	GCAAGATTCTCGTCGAGTAATGTTGGATTCTTCAAAAGTGAACGGTATTCGGTCGTCATCAACTTCAGCTTCCCGATATCCGAGAACTTGCGCGGATACACGGAGTGTCGCGCAACTTAGCGTGCACAAACTTTTGGTCCGATCCGAGATGTGCCTTACA
SEMA5A_021001_6	GCAAGATTCTCGTCGAGTTACCATGACTGTTGGCCAACGGTATTCGGTCGTCATCAACTTCAGCTTCCCGATATCCGAGAACTTGCGCGGATACACGGAGTGTCGCGCAACTTAGCGTGAAGTTGATTGTTTTTCTCTTTGATCCGAGATGTGCCTTACA
SEMA5A_021001_7	GCAAGATTCTCGTCGAGTTGTATACTTCCTAGTGAAAGCTGAACGGTATTCGGTCGTCATCAACTTCAGCTTCCCGATATCCGAGAACTTGCGCGGATACACGGAGTGTCGCGCAACTTAGCGCAGAGCCTGGCACAAAAGATCCGAGATGTGCCTTACA
SEMA5A_021001_8	GCAAGATTCTCGTCGAGTATTCAGGTTATCTGCTATGTTAACGGTATTCGGTCGTCATCAACTTCAGCTTCCCGATATCCGAGAACTTGCGCGGATACACGGAGTGTCGCGCAACTTAGCGACAAACACTAAGCCAAGGAGATCCGAGATGTGCCTTACA
SEMA5A_021001_9	GCAAGATTCTCGTCGAGTAACGTTACCAATATTTGATTACCAACGGTATTCGGTCGTCATCAACTTCAGCTTCCCGATATCCGAGAACTTGCGCGGATACACGGAGTGTCGCGCAACTTAGCGGGGAAGCATGTTGACACGATCCGAGATGTGCCTTACA
SEMA5A_021001_10	GCAAGATTCTCGTCGAGTTTTGTTCATCCTAACTTCTTCATAACGGTATTCGGTCGTCATCAACTTCAGCTTCCCGATATCCGAGAACTTGCGCGGATACACGGAGTGTCGCGCAACTTAGCGTGGCCTTGCCTAGCCCAGATCCGAGATGTGCCTTACA
SEMA5A_021001_11	GCAAGATTCTCGTCGAGTATGATATGGTACAAACTGGAGAACGGTATTCGGTCGTCATCAACTTCAGCTTCCCGATATCCGAGAACTTGCGCGGATACACGGAGTGTCGCGCAACTTAGCGTGCAAATTCTTCACCACTTGATCCGAGATGTGCCTTACA
SEMA5A_021001_12	GCAAGATTCTCGTCGAGTTAATCAATTTCTATGACGGTACTAACGGTATTCGGTCGTCATCAACTTCAGCTTCCCGATATCCGAGAACTTGCGCGGATACACGGAGTGTCGCGCAACTTAGCGAAGCCCCACACCTCCAAGATCCGAGATGTGCCTTACA
SEMA5A_021001_13	GCAAGATTCTCGTCGAGTAAACACAGCCTTGTTAGCAAACGGTATTCGGTCGTCATCAACTTCAGCTTCCCGATATCCGAGAACTTGCGCGGATACACGGAGTGTCGCGCAACTTAGCGACTCAGCTAATCGTTTTGTCTGATCCGAGATGTGCCTTACA
SEMA5A_021001_14	GCAAGATTCTCGTCGAGTATGCTGTCAAAATCATGGAAACGGTATTCGGTCGTCATCAACTTCAGCTTCCCGATATCCGAGAACTTGCGCGGATACACGGAGTGTCGCGCAACTTAGCGCTCTGGTAGAATTAGCAGGTCGATCCGAGATGTGCCTTACA
SEMA5A_021001_15	GCAAGATTCTCGTCGAGTTTTAGCCAAAGGTGTACTTACTAACGGTATTCGGTCGTCATCAACTTCAGCTTCCCGATATCCGAGAACTTGCGCGGATACACGGAGTGTCGCGCAACTTAGCGTGCCCAGAGTGCCAGAGTGATCCGAGATGTGCCTTACA
SEMA5A_021001_16	GCAAGATTCTCGTCGAGTCCCTTGGACTCTGCCAGGATAACGGTATTCGGTCGTCATCAACTTCAGCTTCCCGATATCCGAGAACTTGCGCGGATACACGGAGTGTCGCGCAACTTAGCGTCACAGGTCCATGGGTCTGAGATCCGAGATGTGCCTTACA
SEMA5A_021001_17	GCAAGATTCTCGTCGAGTATAGTCGGATAAGTAGGTGAAACGGTATTCGGTCGTCATCAACTTCAGCTTCCCGATATCCGAGAACTTGCGCGGATACACGGAGTGTCGCGCAACTTAGCGAAAAGAAGCAAATGGAGGAAGATCCGAGATGTGCCTTACA
SEMA5A_021001_18	GCAAGATTCTCGTCGAGTCCATCGGGTCACAGGTGATGGAACGGTATTCGGTCGTCATCAAACTTCAGCTTCCCGATATCCGAGAACTTGCGCGGATACACGGAGTGTCGCGCAACTTAGCGTGAACCAGGGGTCTGGCCGATCCGAGATGTGCCTTACA
SEMA5A_021001_19	GCAAGATTCTCGTCGAGTATTCAGGGTCCTTTCTTGAGAACGGTATTCGGTCGTCATCAACTTCAGCTTCCCGATATCCGAGAACTTGCGCGGATACACGGAGTGTCGCGCAACTTAGCGTGAAAGTGGCTCCCAGTGCTGATCCGAGATGTGCCTTACA
SEMA5A_021001_20	GCAAGATTCTCGTCGAGTTTGCGGTTCACATTTTAAATTAACGGTATTCGGTCGTCATCAACTTCAGCTTCCCGATATCCGAGAACTTGCGCGGATACACGGAGTGTCGCGCAACTTAGCGTGGAAGTCCTGGTGAAACTGATCCGAGATGTGCCTTACA
SEMA5A_021001_21	GCAAGATTCTCGTCGAGTTTTTTGTTTCGTACCACACTAACGGTATTCGGTCGTCATCAACTTCAGCTTCCCGATATCCGAGAACTTGCGCGGATACACGGAGTGTCGCGCAACTTAGCGAGCATTGCAAAAGAATCCCAGATCCGAGATGTGCCTTACA
SEMA5A_021001_22	GCAAGATTCTCGTCGAGTTCTCACTCATTCCTCATATGTCAACGGTATTCGGTCGTCATCAACTTCAGCTTCCCGATATCCGAGAACTTGCGCGGATACACGGAGTGTCGCGCAACTTAGCGTGGGGACTTCATGTTGCCGATCCGAGATGTGCCTTACA
SEMA5A_021001_23	GCAAGATTCTCGTCGAGTTGAGCATGTGATAAAGTCCTAACGGTATTCGGTCGTCATCAACTTCAGCTTCCCGATATCCGAGAACTTGCGCGGATACACGGAGTGTCGCGCAACTTAGCGAAAAGTTCATCTGATGCCTCGATCCGAGATGTGCCTTACA
SEMA5A_021001_24	GCAAGATTCTCGTCGAGTATTCACCCTCACCTCTCCCTGAACGGTATTCGGTCGTCATCAAACTTCAGCTTCCCGATATCCGAGAACTTGCGCGGATACACGGAGTGTCGCGCAACTTAGCGTTCCCACCCACCCAGTCCGATCCGAGATGTGCCTTACA
SEMA5A_021001_25	GCAAGATTCTCGTCGAGTTTAATACCATGTAAAGCTGGCTTAACGGTATTCGGTCGTCATCAACTTCAGCTTCCCGATATCCGAGAACTTGCGCGGATACACGGAGTGTCGCGCAACTTAGCGAGCCCCTACCACGAGCAGATCCGAGATGTGCCTTACA
SEMA5A_021001_26	GCAAGATTCTCGTCGAGTTCTGGTCCATAGTGACGTCCTAACGGTATTCGGTCGTCATCAACTTCAGCTTCCCGATATCCGAGAACTTGCGCGGATACACGGAGTGTCGCGCAACTTAGCGTGGCCTGGAAGTCCACCTGGATCCGAGATGTGCCTTACA
SEMA5A_021001_27	GCAAGATTCTCGTCGAGTACAATGAAGCGTGGATGTGTTCTAACGGTATTCGGTCGTCATCAACTTCAGCTTCCCGATATCCGAGAACTTGCGCGGATACACGGAGTGTCGCGCAACTTAGCGGGAGCAGAGGCTCAGGCGATCCGAGATGTGCCTTACA
SEMA5A_021001_28	GCAAGATTCTCGTCGAGTTGAGTGTTTTCATCTTGCCTAACGGTATTCGGTCGTCATCAACTTCAGCTTCCCGATATCCGAGAACTTGCGCGGATACACGGAGTGTCGCGCAACTTAGCGTGGGATTCTTGGAAGCAGCTGATCCGAGATGTGCCTTACA
SEMA5A_021001_29	GCAAGATTCTCGTCGAGTAGAAGTGCATAGGTCCATAATAAACGGTATTCGGTCGTCATCAACTTCAGCTTCCCGATATCCGAGAACTTGCGCGGATACACGGAGTGTCGCGCAACTTAGCGAGACCTGCTCCTTCCACAGATCCGAGATGTGCCTTACA
SEMA5A_021001_30	GCAAGATTCTCGTCGAGTAAGGAGTCTTTCTTTAGAACTTTAACGGTATTCGGTCGTCATCAACTTCAGCTTCCCGATATCCGAGAACTTGCGCGGATACACGGAGTGTCGCGCAACTTAGCGTGTGCCACCCACATTGGGATCCGAGATGTGCCTTACA
SEMA5A_021001_31	GCAAGATTCTCGTCGAGTAAGTTTTTAATTGTGTTCATCCTAACGGTATTCGGTCGTCATCAACTTCAGCTTCCCGATATCCGAGAACTTGCGCGGATACACGGAGTGTCGCGCAACTTAGCGGAATGAGCCAGGGTGTGGATCCGAGATGTGCCTTACA
SEMA5A_021001_32	GCAAGATTCTCGTCGAGTTTCTTGTAAATCCCCAGTTCAACGGTATTCGGTCGTCATCAACTTCAGCTTCCCGATATCCGAGAACTTGCGCGGATACACGGAGTGTCGCGCAACTTAGCGACAGCTTTCATGTTTTTGGCGATCCGAGATGTGCCTTACA
SEMA5A_021001_33	GCAAGATTCTCGTCGAGTCGATGCGACTGTCATCCACCAACGGTATTCGGTCGTCATCAACTTCAGCTTCCCGATATCCGAGAACTTGCGCGGATACACGGAGTGTCGCGCAACTTAGCGCGGTACCAGCAGCAATCCCAGATCCGAGATGTGCCTTACA
SEMA5A_021001_34	GCAAGATTCTCGTCGAGTGCCGGCCGTGTGTGTTTAACGGTATTCGGTCGTCATCAAAAAACTTCAGCTTCCCGATATCCGAGAACTTGCGCGGATACACGGAGTGTCGCGCAACTTAGCGTCCGGGAACACCACGGAGAGATCCGAGATGTGCCTTACA
SEMA5A_021001_35	GCAAGATTCTCGTCGAGTTGGTCTGAGTGTGAAGCCTCTGAACGGTATTCGGTCGTCATCAACTTCAGCTTCCCGATATCCGAGAACTTGCGCGGATACACGGAGTGTCGCGCAACTTAGCGTGGTCGGAGTGGTCGGACGATCCGAGATGTGCCTTACA
SEMA5A_021001_36	GCAAGATTCTCGTCGAGTGCTGGTCCCCCTGGACAAAACGGTATTCGGTCGTCATCAAAAACTTCAGCTTCCCGATATCCGAGAACTTGCGCGGATACACGGAGTGTCGCGCAACTTAGCGGTGGATGGCGTGTGGTCTTGATCCGAGATGTGCCTTACA
SEMA5A_021001_37	GCAAGATTCTCGTCGAGTGCCGTGACTGCAGCAGGAACGGTATTCGGTCGTCATCAAAAACTTCAGCTTCCCGATATCCGAGAACTTGCGCGGATACACGGAGTGTCGCGCAACTTAGCGGACGTCGTGGTCACAGTGCAGATCCGAGATGTGCCTTACA
SEMA5A_021001_38	GCAAGATTCTCGTCGAGTTCCTGAGCTGAAGAAGACCAAACGGTATTCGGTCGTCATCAACTTCAGCTTCCCGATATCCGAGAACTTGCGCGGATACACGGAGTGTCGCGCAACTTAGCGTCTTGCAACACCAACCCGTGGATCCGAGATGTGCCTTACA
SEMA5A_021001_39	GCAAGATTCTCGTCGAGTGTGGGAACAGAGCATCTCTGCAACGGTATTCGGTCGTCATCAACTTCAGCTTCCCGATATCCGAGAACTTGCGCGGATACACGGAGTGTCGCGCAACTTAGCGAGAGCCTGAGCATGACGCAGATCCGAGATGTGCCTTACA
SEMA5A_021001_40	GCAAGATTCTCGTCGAGTTTCAAGTACCAAGAAAACTCGCGAACGGTATTCGGTCGTCATCAACTTCAGCTTCCCGATATCCGAGAACTTGCGCGGATACACGGAGTGTCGCGCAACTTAGCGAGGCCTTCTCTGGGCCCGATCCGAGATGTGCCTTACA
SEMA5A_021001_41	GCAAGATTCTCGTCGAGTACCACATTCATGAAGGCTCGAACGGTATTCGGTCGTCATCAACTTCAGCTTCCCGATATCCGAGAACTTGCGCGGATACACGGAGTGTCGCGCAACTTAGCGTCCTGCTGGAAGACACCTGGGATCCGAGATGTGCCTTACA
SEMA5A_021001_42	GCAAGATTCTCGTCGAGTGCCCGGGTGTGCAAGAAAACGGTATTCGGTCGTCATCAACTTCAGCTTCCCGATATCCGAGAACTTGCGCGGATACACGGAGTGTCGCGCAACTTAGCGGGAAAACAGTGTTCTCCAGAGCTGATCCGAGATGTGCCTTACA
SEMA5A_021001_43	GCAAGATTCTCGTCGAGTTTTCCGAGAAAATGCAGTAACGGTATTCGGTCGTCATCAACTTCAGCTTCCCGATATCCGAGAACTTGCGCGGATACACGGAGTGTCGCGCAACTTAGCGTCGGAAATTTTACCTACTTCTTGATCCGAGATGTGCCTTACA
SEMA5A_021001_44	GCAAGATTCTCGTCGAGTATGAAGCTACCAAAAAGGCCAACGGTATTCGGTCGTCATCAACTTCAGCTTCCCGATATCCGAGAACTTGCGCGGATACACGGAGTGTCGCGCAACTTAGCGGGCTGTGGAATGGGAGTGTGGATCCGAGATGTGCCTTACA
SEMA5A_021001_45	GCAAGATTCTCGTCGAGTTGGGGCTGTGGAGACTCGAACGGTATTCGGTCGTCATCAAAACTTCAGCTTCCCGATATCCGAGAACTTGCGCGGATACACGGAGTGTCGCGCAACTTAGCGAGCATGGCTGTTCTCAAGCCGATCCGAGATGTGCCTTACA
SEMA5A_021001_46	GCAAGATTCTCGTCGAGTAGAGCTTCTGTTTAGAAGACAAACGGTATTCGGTCGTCATCAACTTCAGCTTCCCGATATCCGAGAACTTGCGCGGATACACGGAGTGTCGCGCAACTTAGCGTCCACACATGAGGAGAAGAGATCCGAGATGTGCCTTACA
SEMA5A_021001_47	GCAAGATTCTCGTCGAGTCTGGAGTGCCCACGTGGAACGGTATTCGGTCGTCATCAAACTTCAGCTTCCCGATATCCGAGAACTTGCGCGGATACACGGAGTGTCGCGCAACTTAGCGGTGTTGGTGTGTGAGACTTGGGGATCCGAGATGTGCCTTACA
SEMA5A_021001_48	GCAAGATTCTCGTCGAGTCTTCCCTAGCCAGGTGCTGAAAACGGTATTCGGTCGTCATCAAACTTCAGCTTCCCGATATCCGAGAACTTGCGCGGATACACGGAGTGTCGCGCAACTTAGCGCTGCAGCTGCTGCCTCCAGATCCGAGATGTGCCTTACA
SEMA5A_021001_49	GCAAGATTCTCGTCGAGTACTCAGCGAGTAGGGGGCAACGGTATTCGGTCGTCATCAAAAAACTTCAGCTTCCCGATATCCGAGAACTTGCGCGGATACACGGAGTGTCGCGCAACTTAGCGCGGTGCCCCCATTCTGGAGATCCGAGATGTGCCTTACA
SEMA5A_021001_50	GCAAGATTCTCGTCGAGTCTCCCGAGCGCTGCTTTCAACGGTATTCGGTCGTCATCAAAAAAACTTCAGCTTCCCGATATCCGAGAACTTGCGCGGATACACGGAGTGTCGCGCAACTTAGCGTGCTCTCCCTGAGCCCGGATCCGAGATGTGCCTTACA
EBF1_020201_1	GCAAGATTCTCGTCGAGTACTAGGATGCAGCTTAAATGAAAACGGTATTCGGTCGTCATCAACTTCAGCTTCCCGATATCCGTCGTACTTCGACGGCACTCAGAGTGTCGCGCAACTTAGCGGCCCTGGCCTCACATTGTGATCCGAGATGTGCCTTACA
EBF1_020201_2	GCAAGATTCTCGTCGAGTAAAAATACAGCTTCTGGATGAAACGGTATTCGGTCGTCATCAACTTCAGCTTCCCGATATCCGTCGTACTTCGACGGCACTCAGAGTGTCGCGCAACTTAGCGAGATTTCAGTGTTGGGGGAGATCCGAGATGTGCCTTACA
EBF1_020201_3	GCAAGATTCTCGTCGAGTTAGAACTCTTCTTGAAAGTCCAACGGTATTCGGTCGTCATCAACTTCAGCTTCCCGATATCCGTCGTACTTCGACGGCACTCAGAGTGTCGCGCAACTTAGCGGTCAGCCATGTGCAGTGGTGATCCGAGATGTGCCTTACA
EBF1_020201_4	GCAAGATTCTCGTCGAGTTGACAACAGACACTACCCATCAACGGTATTCGGTCGTCATCAACTTCAGCTTCCCGATATCCGTCGTACTTCGACGGCACTCAGAGTGTCGCGCAACTTAGCGAGGTGTCCGGCTTAGACCTGATCCGAGATGTGCCTTACA
EBF1_020201_5	GCAAGATTCTCGTCGAGTTTCTGAAGGAATGAACGGTAACGGTATTCGGTCGTCATCAACTTCAGCTTCCCGATATCCGTCGTACTTCGACGGCACTCAGAGTGTCGCGCAACTTAGCGTCTGGTGAGCCCCTTAACTGTGATCCGAGATGTGCCTTACA
EBF1_020201_6	GCAAGATTCTCGTCGAGTTGAAGATGTACACAAGTTAAAGCAACGGTATTCGGTCGTCATCAACTTCAGCTTCCCGATATCCGTCGTACTTCGACGGCACTCAGAGTGTCGCGCAACTTAGCGCGTGGTAAGCGCTGGCCGATCCGAGATGTGCCTTACA
EBF1_020201_7	GCAAGATTCTCGTCGAGTTCTCGGTACTCAGAAAGGTTAAACGGTATTCGGTCGTCATCAACTTCAGCTTCCCGATATCCGTCGTACTTCGACGGCACTCAGAGTGTCGCGCAACTTAGCGGCAAGGTGGACGCATTGCTGATCCGAGATGTGCCTTACA
EBF1_020201_8	GCAAGATTCTCGTCGAGTTGGTTTTCACTAGGCTGTCAAACGGTATTCGGTCGTCATCAACTTCAGCTTCCCGATATCCGTCGTACTTCGACGGCACTCAGAGTGTCGCGCAACTTAGCGCCCCCATATGGATTTTGCAAGATCCGAGATGTGCCTTACA
EBF1_020201_9	GCAAGATTCTCGTCGAGTACAACAATGCTGCAACTAACGGTATTCGGTCGTCATCAACTTCAGCTTCCCGATATCCGTCGTACTTCGACGGCACTCAGAGTGTCGCGCAACTTAGCGTCTAGTAGAGCAAGAAATCATTTGATCCGAGATGTGCCTTACA
EBF1_020201_10	GCAAGATTCTCGTCGAGTACTGTCAGTCATCACTAACATAACGGTATTCGGTCGTCATCAACTTCAGCTTCCCGATATCCGTCGTACTTCGACGGCACTCAGAGTGTCGCGCAACTTAGCGATTGTAACTGTGCACCAGAGATCCGAGATGTGCCTTACA
EBF1_020201_11	GCAAGATTCTCGTCGAGTTTTTGTGCATTAAATTCTAGGGAACGGTATTCGGTCGTCATCAACTTCAGCTTCCCGATATCCGTCGTACTTCGACGGCACTCAGAGTGTCGCGCAACTTAGCGTCCCTTTGGAGTGACGCAGATCCGAGATGTGCCTTACA
EBF1_020201_12	GCAAGATTCTCGTCGAGTACAAAACAACCCTAATGCTGTAACGGTATTCGGTCGTCATCAACTTCAGCTTCCCGATATCCGTCGTACTTCGACGGCACTCAGAGTGTCGCGCAACTTAGCGTCCTTTGCTTTGGAAGCTTGATCCGAGATGTGCCTTACA
EBF1_020201_13	GCAAGATTCTCGTCGAGTTGTATTAGCTGTTTCAATGTGAACGGTATTCGGTCGTCATCAACTTCAGCTTCCCGATATCCGTCGTACTTCGACGGCACTCAGAGTGTCGCGCAACTTAGCGTTGTTTGGTCACCTACACTGATCCGAGATGTGCCTTACA
EBF1_020201_14	GCAAGATTCTCGTCGAGTTGCACATACTTGCAAAGTTAAAACGGTATTCGGTCGTCATCAACTTCAGCTTCCCGATATCCGTCGTACTTCGACGGCACTCAGAGTGTCGCGCAACTTAGCGAAGCTCACTACCTTTAGCTGATCCGAGATGTGCCTTACA
EBF1_020201_15	GCAAGATTCTCGTCGAGTATGCATTTGCCTGATATTTTTAACGGTATTCGGTCGTCATCAAACTTCAGCTTCCCGATATCCGTCGTACTTCGACGGCACTCAGAGTGTCGCGCAACTTAGCGTGCAGCAAAGCTCTGAGGGATCCGAGATGTGCCTTACA
EBF1_020201_16	GCAAGATTCTCGTCGAGTGTTAAAGGGAACCGGGGAACGGTATTCGGTCGTCATCAACTTCAGCTTCCCGATATCCGTCGTACTTCGACGGCACTCAGAGTGTCGCGCAACTTAGCGGGTTAAGTGCTTTGGAATTAAGAGATCCGAGATGTGCCTTACA
EBF1_020201_17	GCAAGATTCTCGTCGAGTATCAGTCGACCCTTACCAAACGGTATTCGGTCGTCATCAACTTCAGCTTCCCGATATCCGTCGTACTTCGACGGCACTCAGAGTGTCGCGCAACTTAGCGTCCCATTCCAGATACTGCCTCTGATCCGAGATGTGCCTTACA
EBF1_020201_18	GCAAGATTCTCGTCGAGTTAAAAGCAACGTGGCAGAACGGTATTCGGTCGTCATCAACTTCAGCTTCCCGATATCCGTCGTACTTCGACGGCACTCAGAGTGTCGCGCAACTTAGCGCATACCTATCTTCCAAAAGTTGAGATCCGAGATGTGCCTTACA
EBF1_020201_19	GCAAGATTCTCGTCGAGTTTTACTCGTCCTAAATGCAGAACGGTATTCGGTCGTCATCAACTTCAGCTTCCCGATATCCGTCGTACTTCGACGGCACTCAGAGTGTCGCGCAACTTAGCGCCCCATTTGCAAGTTTAAAGGATCCGAGATGTGCCTTACA
EBF1_020201_20	GCAAGATTCTCGTCGAGTTTAACAAGCCAAAACCTCACGAACGGTATTCGGTCGTCATCAACTTCAGCTTCCCGATATCCGTCGTACTTCGACGGCACTCAGAGTGTCGCGCAACTTAGCGTCCACACTCTGCCCTCCAGGATCCGAGATGTGCCTTACA
EBF1_020201_21	GCAAGATTCTCGTCGAGTTTGAGACTTCATGGAACAGAACGGTATTCGGTCGTCATCAACTTCAGCTTCCCGATATCCGTCGTACTTCGACGGCACTCAGAGTGTCGCGCAACTTAGCGCATACTGTGTGAGAATCTCCTGATCCGAGATGTGCCTTACA
EBF1_020201_22	GCAAGATTCTCGTCGAGTTCTCGAGAGCTTGGTGGCAAACGGTATTCGGTCGTCATCAACTTCAGCTTCCCGATATCCGTCGTACTTCGACGGCACTCAGAGTGTCGCGCAACTTAGCGTTTCTTCTGAAGCCGATGGCCGATCCGAGATGTGCCTTACA
EBF1_020201_23	GCAAGATTCTCGTCGAGTAGACAGATTGTTAAAACTGCAAACGGTATTCGGTCGTCATCAACTTCAGCTTCCCGATATCCGTCGTACTTCGACGGCACTCAGAGTGTCGCGCAACTTAGCGTCGAAAATCCAGTGCCTCTGATCCGAGATGTGCCTTACA
EBF1_020201_24	GCAAGATTCTCGTCGAGTCCCAAGTATTTGGGGGATAAACGGTATTCGGTCGTCATCAACTTCAGCTTCCCGATATCCGTCGTACTTCGACGGCACTCAGAGTGTCGCGCAACTTAGCGGTGTTGGTTAAAGTTGTACCTGATCCGAGATGTGCCTTACA
EBF1_020201_25	GCAAGATTCTCGTCGAGTACTTTTAACTCAGGCCTTTTTAAAACGGTATTCGGTCGTCATCAACTTCAGCTTCCCGATATCCGTCGTACTTCGACGGCACTCAGAGTGTCGCGCAACTTAGCGACAAGTCCCAGAGTGGAGATCCGAGATGTGCCTTACA
EBF1_020201_26	GCAAGATTCTCGTCGAGTATGTGAAAGAATTGCCTTGAAACGGTATTCGGTCGTCATCAACTTCAGCTTCCCGATATCCGTCGTACTTCGACGGCACTCAGAGTGTCGCGCAACTTAGCGCTGGCATGATTGTTCCTCCTGATCCGAGATGTGCCTTACA
EBF1_020201_27	GCAAGATTCTCGTCGAGTCCCGGGACTGGCCTTCTAACGGTATTCGGTCGTCATCAACTTCAGCTTCCCGATATCCGTCGTACTTCGACGGCACTCAGAGTGTCGCGCAACTTAGCGAAGTTCTCCAGTGCAGGGTCTCTGATCCGAGATGTGCCTTACA
EBF1_020201_28	GCAAGATTCTCGTCGAGTCCAACGGGAACAGCCTGCAACGGTATTCGGTCGTCATCAAAAAACTTCAGCTTCCCGATATCCGTCGTACTTCGACGGCACTCAGAGTGTCGCGCAACTTAGCGCTCCCACCTGCACCAGCAGATCCGAGATGTGCCTTACA
EBF1_020201_29	GCAAGATTCTCGTCGAGTTCTCCTTCTCACCAGCCAACATAACGGTATTCGGTCGTCATCAACTTCAGCTTCCCGATATCCGTCGTACTTCGACGGCACTCAGAGTGTCGCGCAACTTAGCGGCAGCTCCTCGGGCATCTGATCCGAGATGTGCCTTACA
EBF1_020201_30	GCAAGATTCTCGTCGAGTCCATGGCCTCCTCCACAAGAACGGTATTCGGTCGTCATCAAAACTTCAGCTTCCCGATATCCGTCGTACTTCGACGGCACTCAGAGTGTCGCGCAACTTAGCGGTAGTGCCATCCAGCCCCAGATCCGAGATGTGCCTTACA
EBF1_020201_31	GCAAGATTCTCGTCGAGTGCTGCCAACTCCCCCTATGAACGGTATTCGGTCGTCATCAAACTTCAGCTTCCCGATATCCGTCGTACTTCGACGGCACTCAGAGTGTCGCGCAACTTAGCGCCACCTTCCTCAACGGCTCAGATCCGAGATGTGCCTTACA
EBF1_020201_32	GCAAGATTCTCGTCGAGTATGTCCAATTTGGGCGGCTCAACGGTATTCGGTCGTCATCAAAACTTCAGCTTCCCGATATCCGTCGTACTTCGACGGCACTCAGAGTGTCGCGCAACTTAGCGGGATACGGCTCTGCCGCAGATCCGAGATGTGCCTTACA
EBF1_020201_33	GCAAGATTCTCGTCGAGTACTCCCCAGCAGACCAACTATAAAACGGTATTCGGTCGTCATCAACTTCAGCTTCCCGATATCCGTCGTACTTCGACGGCACTCAGAGTGTCGCGCAACTTAGCGGGTACGTGCCGAGCACCGATCCGAGATGTGCCTTACA
EBF1_020201_34	GCAAGATTCTCGTCGAGTTGAATTCGTTCAGTGGACAACTGAACGGTATTCGGTCGTCATCAACTTCAGCTTCCCGATATCCGTCGTACTTCGACGGCACTCAGAGTGTCGCGCAACTTAGCGCGCAGGGATGATGGGCGGATCCGAGATGTGCCTTACA
EBF1_020201_35	GCAAGATTCTCGTCGAGTTGTTCCCCGCAACCACAACAACGGTATTCGGTCGTCATCAAAAACTTCAGCTTCCCGATATCCGTCGTACTTCGACGGCACTCAGAGTGTCGCGCAACTTAGCGTGCCGAGGCCCTGTACAGGATCCGAGATGTGCCTTACA
EBF1_020201_36	GCAAGATTCTCGTCGAGTGACCCTGAGCGTTTGCCAAAACGGTATTCGGTCGTCATCAAAACTTCAGCTTCCCGATATCCGTCGTACTTCGACGGCACTCAGAGTGTCGCGCAACTTAGCGCATTCCTCGGCACCCTGGTGATCCGAGATGTGCCTTACA
EBF1_020201_37	GCAAGATTCTCGTCGAGTTCGATTATGGTTTCCAGAGGTTAACGGTATTCGGTCGTCATCAACTTCAGCTTCCCGATATCCGTCGTACTTCGACGGCACTCAGAGTGTCGCGCAACTTAGCGCGCTCAACGAACCCACCAGATCCGAGATGTGCCTTACA
EBF1_020201_38	GCAAGATTCTCGTCGAGTTGTGGAAGTCACACTGTCCTACAACGGTATTCGGTCGTCATCAACTTCAGCTTCCCGATATCCGTCGTACTTCGACGGCACTCAGAGTGTCGCGCAACTTAGCGTCGGCACATCCCTGGTGTGATCCGAGATGTGCCTTACA
EBF1_020201_39	GCAAGATTCTCGTCGAGTACCATGCTGGTCTGGAGTAACGGTATTCGGTCGTCATCAACTTCAGCTTCCCGATATCCGTCGTACTTCGACGGCACTCAGAGTGTCGCGCAACTTAGCGTGGGTTACAGGTCATATTCGGTGATCCGAGATGTGCCTTACA
EBF1_020201_40	GCAAGATTCTCGTCGAGTATCATCATAGGGGACAATTTCTTAACGGTATTCGGTCGTCATCAACTTCAGCTTCCCGATATCCGTCGTACTTCGACGGCACTCAGAGTGTCGCGCAACTTAGCGCGGGAGGTGCGACTGTGGATCCGAGATGTGCCTTACA
EBF1_020201_41	GCAAGATTCTCGTCGAGTTCAGCCCGAGTGAAGGATAACGGTATTCGGTCGTCATCAACTTCAGCTTCCCGATATCCGTCGTACTTCGACGGCACTCAGAGTGTCGCGCAACTTAGCGGCTACTCCCTGTATCAAAGCCAGATCCGAGATGTGCCTTACA
EBF1_020201_42	GCAAGATTCTCGTCGAGTGGTACGCCCTCTTATCTGGAACAACGGTATTCGGTCGTCATCAACTTCAGCTTCCCGATATCCGTCGTACTTCGACGGCACTCAGAGTGTCGCGCAACTTAGCGAGGCTTGACCCCTCGGAAGATCCGAGATGTGCCTTACA
EBF1_020201_43	GCAAGATTCTCGTCGAGTTCTCTGATAACATGTTTGTCCATAACGGTATTCGGTCGTCATCAACTTCAGCTTCCCGATATCCGTCGTACTTCGACGGCACTCAGAGTGTCGCGCAACTTAGCGTGGCCATGTCCTGGCAGGATCCGAGATGTGCCTTACA
EBF1_020201_44	GCAAGATTCTCGTCGAGTACGTGACATGCGGAGATTCAACGGTATTCGGTCGTCATCAACTTCAGCTTCCCGATATCCGTCGTACTTCGACGGCACTCAGAGTGTCGCGCAACTTAGCGCCTAAAGAATGCGGGAAACCCGATCCGAGATGTGCCTTACA
EBF1_020201_45	GCAAGATTCTCGTCGAGTTCATTGACTCCATGACAAAACAACGGTATTCGGTCGTCATCAACTTCAGCTTCCCGATATCCGTCGTACTTCGACGGCACTCAGAGTGTCGCGCAACTTAGCGCAGGATTTCTACGTGCGCCGATCCGAGATGTGCCTTACA
EBF1_020201_46	GCAAGATTCTCGTCGAGTATAACGGAATTCACTACCGGAACGGTATTCGGTCGTCATCAACTTCAGCTTCCCGATATCCGTCGTACTTCGACGGCACTCAGAGTGTCGCGCAACTTAGCGAGCCAACAGCGAAAAGACCAGATCCGAGATGTGCCTTACA
EBF1_020201_47	GCAAGATTCTCGTCGAGTTCTACGACAGACAGGGCCAGAACGGTATTCGGTCGTCATCAAAACTTCAGCTTCCCGATATCCGTCGTACTTCGACGGCACTCAGAGTGTCGCGCAACTTAGCGTCCACTTCGTCCTGGCCCGATCCGAGATGTGCCTTACA
EBF1_020201_48	GCAAGATTCTCGTCGAGTGAAGCAGCCGCCTTCCAATAACGGTATTCGGTCGTCATCAAAAACTTCAGCTTCCCGATATCCGTCGTACTTCGACGGCACTCAGAGTGTCGCGCAACTTAGCGGGCCCGGGCTCACTTTGAGATCCGAGATGTGCCTTACA
EBF1_020201_49	GCAAGATTCTCGTCGAGTAGCATGAAGGAAGAGCCGCTAACGGTATTCGGTCGTCATCAACTTCAGCTTCCCGATATCCGTCGTACTTCGACGGCACTCAGAGTGTCGCGCAACTTAGCGGCATCCAACGGAGTGGAAGCGATCCGAGATGTGCCTTACA
EBF1_020201_50	GCAAGATTCTCGTCGAGTACAAGAAAAGGTTGTTTTCATGAACGGTATTCGGTCGTCATCAACTTCAGCTTCCCGATATCCGTCGTACTTCGACGGCACTCAGAGTGTCGCGCAACTTAGCGAGGGGGAGGAGATTTTCCGATCCGAGATGTGCCTTACA
GLI3_100302_1	GCAAGATTCTCGTCGAGTTGAACTCTACCTTTGCTTTCAGATGTATCGCGCTCGATTGGCAAACTTCAGCTTCCCGATATCCGAACTGCGACCGTCGGCTTACACGTCTGCGTACCGGCTTAGTGCAGCCCAGCCACAGAGATCCGAGATGTGCCTTACA
GLI3_100302_2	GCAAGATTCTCGTCGAGTGACTGGCCCAGGCGTTCTGTATCGCGCTCGATTGGCAAACTTCAGCTTCCCGATATCCGAACTGCGACCGTCGGCTTACACGTCTGCGTACCGGCTTAGTTGTAGGCATAGCGTTCAGATGTGATCCGAGATGTGCCTTACA
GLI3_100302_3	GCAAGATTCTCGTCGAGTAATCAGCACTCCAAGGCTGTGTGTATCGCGCTCGATTGGCAAACTTCAGCTTCCCGATATCCGAACTGCGACCGTCGGCTTACACGTCTGCGTACCGGCTTAGGGACCAGTTGGTGTTGCCCGATCCGAGATGTGCCTTACA
GLI3_100302_4	GCAAGATTCTCGTCGAGTACATTGGCTCTTCCTCTTGAGTGTATCGCGCTCGATTGGCAAACTTCAGCTTCCCGATATCCGAACTGCGACCGTCGGCTTACACGTCTGCGTACCGGCTTAGACCCCTCCCAACTCCTCACGATCCGAGATGTGCCTTACA
GLI3_100302_5	GCAAGATTCTCGTCGAGTTGTTGTCTTGTGCTTCTGCTCTTTGTATCGCGCTCGATTGGCAAACTTCAGCTTCCCGATATCCGACGTCTGCGTACCGGCTTAGAACTGCGACCGTCGGCTTACATCCGGCCCACCACTGTGATCCGAGATGTGCCTTACA
GLI3_100302_6	GCAAGATTCTCGTCGAGTAAGTCTTCTTTGAAATTAACGGTGTATCGCGCTCGATTGGCAAACTTCAGCTTCCCGATATCCGAACTGCGACCGTCGGCTTACACGTCTGCGTACCGGCTTAGTGCTGTTCTCCCCCATGTGATCCGAGATGTGCCTTACA
GLI3_100302_7	GCAAGATTCTCGTCGAGTATAAATTGCTTCAGCCATTTTTATGTATCGCGCTCGATTGGCAAACTTCAGCTTCCCGATATCCGAACTGCGACCGTCGGCTTACACGTCTGCGTACCGGCTTAGAAGCCCACATAGTGGGAGATCCGAGATGTGCCTTACA
GLI3_100302_8	GCAAGATTCTCGTCGAGTTTAGTTCCATCTCTTTCCCATGTATCGCGCTCGATTGGCAAACTTCAGCTTCCCGATATCCGAACTGCGACCGTCGGCTTACACGTCTGCGTACCGGCTTAGTGAGTTGCTGTGTTTGTTGAGATCCGAGATGTGCCTTACA
GLI3_100302_9	GCAAGATTCTCGTCGAGTGGGTAGAATTAGTTGGGGGTGTATCGCGCTCGATTGGCAAACTTCAGCTTCCCGATATCCGAACTGCGACCGTCGGCTTACACGTCTGCGTACCGGCTTAGAGATGGTAGATTGAAGCAATTGATCCGAGATGTGCCTTACA
GLI3_100302_10	GCAAGATTCTCGTCGAGTAGTTAGAGAGAAGGGACGGATGTATCGCGCTCGATTGGCAAACTTCAGCTTCCCGATATCCGAACTGCGACCGTCGGCTTACACGTCTGCGTACCGGCTTAGTCAGTGCTGTTTCGCACTGCGATCCGAGATGTGCCTTACA
GLI3_100302_11	GCAAGATTCTCGTCGAGTTCAGGGCATTCCACAGTTAATGTATCGCGCTCGATTGGCAAAACTTCAGCTTCCCGATATCCGAACTGCGACCGTCGGCTTACACGTCTGCGTACCGGCTTAGCCCCCATCTCCAATTCAGTGATCCGAGATGTGCCTTACA
GLI3_100302_12	GCAAGATTCTCGTCGAGTTAGCATAGATGACAGAATATTGATGTATCGCGCTCGATTGGCAAACTTCAGCTTCCCGATATCCGAACTGCGACCGTCGGCTTACACGTCTGCGTACCGGCTTAGCTTTTGTGGGTGCACTGGATCCGAGATGTGCCTTACA
GLI3_100302_13	GCAAGATTCTCGTCGAGTTTGCTCAAAGGAAATAGGAGTGTATCGCGCTCGATTGGCAAACTTCAGCTTCCCGATATCCGAACTGCGACCGTCGGCTTACACGTCTGCGTACCGGCTTAGGGATTTGACATGTTTTGCTGGATCCGAGATGTGCCTTACA
GLI3_100302_14	GCAAGATTCTCGTCGAGTAAGTATTCTAGGGAGAAACTGTGTATCGCGCTCGATTGGCAAACTTCAGCTTCCCGATATCCGAACTGCGACCGTCGGCTTACACGTCTGCGTACCGGCTTAGAGGACTCTGAAAAACCCTAGATCCGAGATGTGCCTTACA
GLI3_100302_15	GCAAGATTCTCGTCGAGTAAGAAAGCAAATTCCTTGCAGTTGTATCGCGCTCGATTGGCAAACTTCAGCTTCCCGATATCCGAACTGCGACCGTCGGCTTACACGTCTGCGTACCGGCTTAGTGCTGACCTCCCTAGCGGGATCCGAGATGTGCCTTACA
GLI3_100302_16	GCAAGATTCTCGTCGAGTCCACTCCAGCCTGATGTCGTGTATCGCGCTCGATTGGCAAACTTCAGCTTCCCGATATCCGAACTGCGACCGTCGGCTTACACGTCTGCGTACCGGCTTAGTGCCATCATAGACGATGGGGAGATCCGAGATGTGCCTTACA
GLI3_100302_17	GCAAGATTCTCGTCGAGTAAAAACTCTGAGTTACTTTCCCCTGTATCGCGCTCGATTGGCAAACTTCAGCTTCCCGATATCCGAACTGCGACCGTCGGCTTACACGTCTGCGTACCGGCTTAGTACAGGGGACCAGCGCCGATCCGAGATGTGCCTTACA
GLI3_100302_18	GCAAGATTCTCGTCGAGTAAGACACGAAAGCTGGTTCATTTGTATCGCGCTCGATTGGCAAACTTCAGCTTCCCGATATCCGAACTGCGACCGTCGGCTTACACGTCTGCGTACCGGCTTAGCCGTGGGCTTCAGTCAGCGATCCGAGATGTGCCTTACA
GLI3_100302_19	GCAAGATTCTCGTCGAGTATGGTATCAAGATGGAGATGATGTATCGCGCTCGATTGGCAAACTTCAGCTTCCCGATATCCGAACTGCGACCGTCGGCTTACACGTCTGCGTACCGGCTTAGAGTCAGACCTGCAGGGTGAGATCCGAGATGTGCCTTACA
GLI3_100302_20	GCAAGATTCTCGTCGAGTAGTCAGGACAGCTCAGTGACACTGTATCGCGCTCGATTGGCAAACTTCAGCTTCCCGATATCCGAACTGCGACCGTCGGCTTACACGTCTGCGTACCGGCTTAGGGGACAGCCTTGCTCTGCGATCCGAGATGTGCCTTACA
GLI3_100302_21	GCAAGATTCTCGTCGAGTTCTACCAAGGGCCAGAGATGTATCGCGCTCGATTGGCAAACTTCAGCTTCCCGATATCCGAACTGCGACCGTCGGCTTACACGTCTGCGTACCGGCTTAGAGTGCTACCTCACACATCAACAGATCCGAGATGTGCCTTACA
GLI3_100302_22	GCAAGATTCTCGTCGAGTCCTCGGCGACAGCATGCTGTATCGCGCTCGATTGGCAAAAAAACTTCAGCTTCCCGATATCCGAACTGCGACCGTCGGCTTACACGTCTGCGTACCGGCTTAGGGTACCTGGCTCACCAGCTGATCCGAGATGTGCCTTACA
GLI3_100302_23	GCAAGATTCTCGTCGAGTCCTGCCGGTAGCGCCAAATGTATCGCGCTCGATTGGCAAAAAACTTCAGCTTCCCGATATCCGAACTGCGACCGTCGGCTTACACGTCTGCGTACCGGCTTAGGGGGCCAGCTGAATTTCGGGATCCGAGATGTGCCTTACA
GLI3_100302_24	GCAAGATTCTCGTCGAGTGCCCCTGGTGCACTCGACTGTATCGCGCTCGATTGGCAAAAACTTCAGCTTCCCGATATCCGAACTGCGACCGTCGGCTTACACGTCTGCGTACCGGCTTAGGTCTCAACAGGCAGCCAGTGGATCCGAGATGTGCCTTACA
GLI3_100302_25	GCAAGATTCTCGTCGAGTAGACCCTCGGGGAGAACAGTGTATCGCGCTCGATTGGCAAAAAAACTTCAGCTTCCCGATATCCGAACTGCGACCGTCGGCTTACACGTCTGCGTACCGGCTTAGGCCTGCTGGGGGCTATCGATCCGAGATGTGCCTTACA
GLI3_100302_26	GCAAGATTCTCGTCGAGTTCTGCAACGGCATGGTCGTGTATCGCGCTCGATTGGCAAAAAACTTCAGCTTCCCGATATCCGAACTGCGACCGTCGGCTTACACGTCTGCGTACCGGCTTAGCAGACTCGCGCCTTTGGGTGATCCGAGATGTGCCTTACA
GLI3_100302_27	GCAAGATTCTCGTCGAGTTGCCCATTCAGTGGAACGAAGTTGTATCGCGCTCGATTGGCAAACTTCAGCTTCCCGATATCCGAACTGCGACCGTCGGCTTACACGTCTGCGTACCGGCTTAGAGGGCAGCAAAACCGACCGATCCGAGATGTGCCTTACA
GLI3_100302_28	GCAAGATTCTCGTCGAGTGGCCAGCAGTTCCATGCCTGTATCGCGCTCGATTGGCAAAAAAACTTCAGCTTCCCGATATCCGAACTGCGACCGTCGGCTTACACGTCTGCGTACCGGCTTAGCTGCCAGACAGCCACGCTGATCCGAGATGTGCCTTACA
GLI3_100302_29	GCAAGATTCTCGTCGAGTCGGGCCCGGTGACTTTGTGTATCGCGCTCGATTGGCAAAAAACTTCAGCTTCCCGATATCCGAACTGCGACCGTCGGCTTACACGTCTGCGTACCGGCTTAGGACGACAGCAAAGTGCCCCAGATCCGAGATGTGCCTTACA
GLI3_100302_30	GCAAGATTCTCGTCGAGTACCTGAACGATGAGGATTTCCTTGTATCGCGCTCGATTGGCAAACTTCAGCTTCCCGATATCCGAACTGCGACCGTCGGCTTACACGTCTGCGTACCGGCTTAGCCATGGACGCTGATGCCAGATCCGAGATGTGCCTTACA
GLI3_100302_31	GCAAGATTCTCGTCGAGTTCGTGCTTCAGAATTACACGCGTGTATCGCGCTCGATTGGCAAAACTTCAGCTTCCCGATATCCGAACTGCGACCGTCGGCTTACACGTCTGCGTACCGGCTTAGCGCGGAGAAGCGCAGTCGATCCGAGATGTGCCTTACA
GLI3_100302_32	GCAAGATTCTCGTCGAGTCCGAGGAGGTGCAGCGACTGTATCGCGCTCGATTGGCAAAAAACTTCAGCTTCCCGATATCCGAACTGCGACCGTCGGCTTACACGTCTGCGTACCGGCTTAGCCTGCCTCCAGTTCATGCCGATCCGAGATGTGCCTTACA
GLI3_100302_33	GCAAGATTCTCGTCGAGTGGCCAAGTACGCGGCTGTGTATCGCGCTCGATTGGCAAAAAAACTTCAGCTTCCCGATATCCGAACTGCGACCGTCGGCTTACACGTCTGCGTACCGGCTTAGCCCAGCAGTACCGCCTCAAGATCCGAGATGTGCCTTACA
GLI3_100302_34	GCAAGATTCTCGTCGAGTCTCCTACGACCCCATCTCCACTGTATCGCGCTCGATTGGCAAAACTTCAGCTTCCCGATATCCGAACTGCGACCGTCGGCTTACACGTCTGCGTACCGGCTTAGGAACGTGAGCGTGGCCGAGATCCGAGATGTGCCTTACA
GLI3_100302_35	GCAAGATTCTCGTCGAGTTTCTACCCCCTAAAGCCCCTGTGTATCGCGCTCGATTGGCAAACTTCAGCTTCCCGATATCCGAACTGCGACCGTCGGCTTACACGTCTGCGTACCGGCTTAGTTTCCGCGACTGAACCCCAGATCCGAGATGTGCCTTACA
GLI3_100302_36	GCAAGATTCTCGTCGAGTTCATGGACTCAACCATTTCCATGTATCGCGCTCGATTGGCAAACTTCAGCTTCCCGATATCCGAACTGCGACCGTCGGCTTACACGTCTGCGTACCGGCTTAGGCCATCGATGAAACCCCAAGATCCGAGATGTGCCTTACA
GLI3_100302_37	GCAAGATTCTCGTCGAGTTGACCGATGGAGGTAGTATAGTGTATCGCGCTCGATTGGCAAACTTCAGCTTCCCGATATCCGAACTGCGACCGTCGGCTTACACGTCTGCGTACCGGCTTAGAGTGGGCTCGAGCTTCCTCGATCCGAGATGTGCCTTACA
GLI3_100302_38	GCAAGATTCTCGTCGAGTAGCAGGACCTCAGCAACACTACTGTATCGCGCTCGATTGGCAAACTTCAGCTTCCCGATATCCGAACTGCGACCGTCGGCTTACACGTCTGCGTACCGGCTTAGAGGGAGCCCTTGGTGAGCGATCCGAGATGTGCCTTACA
GLI3_100302_39	GCAAGATTCTCGTCGAGTGGCTGCACTAAGCGTTACTGTATCGCGCTCGATTGGCAAACTTCAGCTTCCCGATATCCGAACTGCGACCGTCGGCTTACACGTCTGCGTACCGGCTTAGACCATATGTGTGCAAAATCCCAGATCCGAGATGTGCCTTACA
GLI3_100302_40	GCAAGATTCTCGTCGAGTAAACTTGAAAACACACTTGAGTGTATCGCGCTCGATTGGCAAACTTCAGCTTCCCGATATCCGAACTGCGACCGTCGGCTTACACGTCTGCGTACCGGCTTAGAGGCCTACTCGAGACTAGAGATCCGAGATGTGCCTTACA
GLI3_100302_41	GCAAGATTCTCGTCGAGTAGAAGCCTCACAAATGCATGTATCGCGCTCGATTGGCAAACTTCAGCTTCCCGATATCCGAACTGCGACCGTCGGCTTACACGTCTGCGTACCGGCTTAGCATATGAGAAGACACACGGGCGGATCCGAGATGTGCCTTACA
GLI3_100302_42	GCAAGATTCTCGTCGAGTTCAAGAGAGCAGAAACCCTTCAATGTATCGCGCTCGATTGGCAAACTTCAGCTTCCCGATATCCGAACTGCGACCGTCGGCTTACACGTCTGCGTACCGGCTTAGGCAGGTGGCTGGACTGCGATCCGAGATGTGCCTTACA
GLI3_100302_43	GCAAGATTCTCGTCGAGTGTCATCTATGAGACAAACTGCCTGTATCGCGCTCGATTGGCAAACTTCAGCTTCCCGATATCCGAACTGCGACCGTCGGCTTACACGTCTGCGTACCGGCTTAGAGCAAACAGGAGCCTGAAGATCCGAGATGTGCCTTACA
GLI3_100302_44	GCAAGATTCTCGTCGAGTTGTCAAGGAGGAAGGGGACAATGTATCGCGCTCGATTGGCAAACTTCAGCTTCCCGATATCCGAACTGCGACCGTCGGCTTACACGTCTGCGTACCGGCTTAGAGCCCGAAGGAACAACCCTGATCCGAGATGTGCCTTACA
GLI3_100302_45	GCAAGATTCTCGTCGAGTCCGGCCCTTCTGAGTCCTTGTATCGCGCTCGATTGGCAAAAAAACTTCAGCTTCCCGATATCCGAACTGCGACCGTCGGCTTACACGTCTGCGTACCGGCTTAGACCCCGTCCAGGTCAGCTGATCCGAGATGTGCCTTACA
GLI3_100302_46	GCAAGATTCTCGTCGAGTCTCTCTCCACATGCATCAGCAGTGTATCGCGCTCGATTGGCAAACTTCAGCTTCCCGATATCCGAACTGCGACCGTCGGCTTACACGTCTGCGTACCGGCTTAGCTACTCTTCCGCGCCCGTGATCCGAGATGTGCCTTACA
GLI3_100302_47	GCAAGATTCTCGTCGAGTAGACATTATTCCCTCAGCTGCCATGTATCGCGCTCGATTGGCAAACTTCAGCTTCCCGATATCCGAACTGCGACCGTCGGCTTACACGTCTGCGTACCGGCTTAGCAGCGCAGCCCCTATGCGATCCGAGATGTGCCTTACA
GLI3_100302_48	GCAAGATTCTCGTCGAGTAGAATACTATCATCAGATGGCCCTGTATCGCGCTCGATTGGCAAACTTCAGCTTCCCGATATCCGAACTGCGACCGTCGGCTTACACGTCTGCGTACCGGCTTAGGCAGGAGTCAGCCCAGCGATCCGAGATGTGCCTTACA
GLI3_100302_49	GCAAGATTCTCGTCGAGTTATCACAGAGAGAGAAGAAACTGTATCGCGCTCGATTGGCAAACTTCAGCTTCCCGATATCCGAACTGCGACCGTCGGCTTACACGTCTGCGTACCGGCTTAGTGAAAGTCCTGGACAGACTGATCCGAGATGTGCCTTACA
GLI3_100302_50	GCAAGATTCTCGTCGAGTAGAGCTGAAGTAATGAGAAGATGTATCGCGCTCGATTGGCAAAACTTCAGCTTCCCGATATCCGAACTGCGACCGTCGGCTTACACGTCTGCGTACCGGCTTAGGGGCATTTTTGGTCGAAGGATCCGAGATGTGCCTTACA
FYB1_010033_1	GCAAGATTCTCGTCGAGTAGCCAGTATATGACCATGTTCTTGCGTGCGATACGGAGTAACTTCAGCTTCCCGATATCCGACTCTACCGGCAATCGCGTCCATGCGATTAACCGCGACTGTGTCTACTTTTAGAGAGCACTGATCCGAGATGTGCCTTACA
FYB1_010033_2	GCAAGATTCTCGTCGAGTAGATTCCCTCCAATTATGAAATCTTGCGTGCGATACGGAGTAACTTCAGCTTCCCGATATCCGACTCTACCGGCAATCGCGTCCATGCGATTAACCGCGACTGAGATGCCACTAATCTCCAAGATCCGAGATGTGCCTTACA
FYB1_010033_3	GCAAGATTCTCGTCGAGTAAGATTAGATGCCACTAATCTCCTCTTGCGTGCGATACGGAGTAACTTCAGCTTCCCGATATCCGACTCTACCGGCAATCGCGTCCATGCGATTAACCGCGACTGTGGGTGTCTGAGGCCCCGATCCGAGATGTGCCTTACA
FYB1_010033_4	GCAAGATTCTCGTCGAGTTATAGATTTTGGGTGTCTGAGTCTTGCGTGCGATACGGAGTAACTTCAGCTTCCCGATATCCGACTCTACCGGCAATCGCGTCCATGCGATTAACCGCGACTGCAACTTCCACTGGTCAATAGATCCGAGATGTGCCTTACA
FYB1_010033_5	GCAAGATTCTCGTCGAGTTTCCATTAGGTGCTTTGAAATCTTGCGTGCGATACGGAGTAACTTCAGCTTCCCGATATCCGACTCTACCGGCAATCGCGTCCATGCGATTAACCGCGACTGTCACAGAGATGAAGTGGGGTGATCCGAGATGTGCCTTACA
FYB1_010033_6	GCAAGATTCTCGTCGAGTACAGAGATGAAGTGGGGTCTTGCGTGCGATACGGAGTAACTTCAGCTTCCCGATATCCGACTCTACCGGCAATCGCGTCCATGCGATTAACCGCGACTGCTGTAAAGGAACTGAAAATCTTCGATCCGAGATGTGCCTTACA
FYB1_010033_7	GCAAGATTCTCGTCGAGTAAATGTGAACCATTTGGGTTCTTGCGTGCGATACGGAGTAACTTCAGCTTCCCGATATCCGACTCTACCGGCAATCGCGTCCATGCGATTAACCGCGACTGTCCCAAAGCAATCCAAAAACAGATCCGAGATGTGCCTTACA
FYB1_010033_8	GCAAGATTCTCGTCGAGTGCAGAGGGAGTAGAAATTATTTCTTGCGTGCGATACGGAGTAACTTCAGCTTCCCGATATCCGACTCTACCGGCAATCGCGTCCATGCGATTAACCGCGACTGTTTACTGGAAAGTTGGCCAGATCCGAGATGTGCCTTACA
FYB1_010033_9	GCAAGATTCTCGTCGAGTTGGACCTTGAAACTACCTTCTTGCGTGCGATACGGAGTAACTTCAGCTTCCCGATATCCGACTCTACCGGCAATCGCGTCCATGCGATTAACCGCGACTGAAAATCATGAGGAATGGAAGAAGATCCGAGATGTGCCTTACA
FYB1_010033_10	GCAAGATTCTCGTCGAGTGGCAGTGCTGTCTTACCTCTTGCGTGCGATACGGAGTAACTTCAGCTTCCCGATATCCGACTCTACCGGCAATCGCGTCCATGCGATTAACCGCGACTGTCAAGTGACCTGTCTTTTAAAAAGATCCGAGATGTGCCTTACA
FYB1_010033_11	GCAAGATTCTCGTCGAGTATTATGAAGAAGTTGAAGGTACTTCTTGCGTGCGATACGGAGTAACTTCAGCTTCCCGATATCCGACTCTACCGGCAATCGCGTCCATGCGATTAACCGCGACTGTTTCCGCTTTGGCTACAGATCCGAGATGTGCCTTACA
FYB1_010033_12	GCAAGATTCTCGTCGAGTTTAGGTGCCAATGTGAAGTCTCTTGCGTGCGATACGGAGTAACTTCAGCTTCCCGATATCCGACTCTACCGGCAATCGCGTCCATGCGATTAACCGCGACTGTGGTCATTCTGCTGTGTTCAGATCCGAGATGTGCCTTACA
FYB1_010033_13	GCAAGATTCTCGTCGAGTAAAGTTCTCTGCAGAAATGAATCTTGCGTGCGATACGGAGTAACTTCAGCTTCCCGATATCCGACTCTACCGGCAATCGCGTCCATGCGATTAACCGCGACTGACAAACCACAGATGACACAGATCCGAGATGTGCCTTACA
FYB1_010033_14	GCAAGATTCTCGTCGAGTAAAAGTGGGGAACCAGAACTCTACCGGCAATCGCGTCAACTTCAGCTTCCCGATATCCGTCTTGCGTGCGATACGGAGTCATGCGATTAACCGCGACTGAGTTACAACTTCCATAACTTCTAGATCCGAGATGTGCCTTACA
FYB1_010033_15	GCAAGATTCTCGTCGAGTAAGACAGAAGAAAAGGACCTCTTGCGTGCGATACGGAGTAACTTCAGCTTCCCGATATCCGACTCTACCGGCAATCGCGTCCATGCGATTAACCGCGACTGGGAACTAATGTTGGAAAAGCTGATCCGAGATGTGCCTTACA
FYB1_010033_16	GCAAGATTCTCGTCGAGTTTTGAAGATGTTAAAGGGAAAAGTCTTGCGTGCGATACGGAGTAACTTCAGCTTCCCGATATCCGACTCTACCGGCAATCGCGTCCATGCGATTAACCGCGACTGACGTGGTCCTGGGGGATGATCCGAGATGTGCCTTACA
FYB1_010033_17	GCAAGATTCTCGTCGAGTTATGATGATGTTGCAGAGCTCTTGCGTGCGATACGGAGTAACTTCAGCTTCCCGATATCCGACTCTACCGGCAATCGCGTCCATGCGATTAACCGCGACTGATTGAAGATGACCAAGAAGTAGATCCGAGATGTGCCTTACA
FYB1_010033_18	GCAAGATTCTCGTCGAGTAGAAGGAAAATGGTTGGGCAGTCTTGCGTGCGATACGGAGTAACTTCAGCTTCCCGATATCCGACTCTACCGGCAATCGCGTCCATGCGATTAACCGCGACTGTCCGCATCACAGACAACCCGATCCGAGATGTGCCTTACA
FYB1_010033_19	GCAAGATTCTCGTCGAGTTCAAGATGGTGTCACGCACTTCTTGCGTGCGATACGGAGTAACTTCAGCTTCCCGATATCCGACTCTACCGGCAATCGCGTCCATGCGATTAACCGCGACTGAGCCCTGTCAATGAAGACAAGATCCGAGATGTGCCTTACA
FYB1_010033_20	GCAAGATTCTCGTCGAGTACCTCCCAGAAACATTAAACCTTCTTGCGTGCGATACGGAGTAACTTCAGCTTCCCGATATCCGACTCTACCGGCAATCGCGTCCATGCGATTAACCGCGACTGACCACCAGTCCCAAGCCTGATCCGAGATGTGCCTTACA
FYB1_010033_21	GCAAGATTCTCGTCGAGTTCTCACCCATCACAACCACCATCTTGCGTGCGATACGGAGTAACTTCAGCTTCCCGATATCCGACTCTACCGGCAATCGCGTCCATGCGATTAACCGCGACTGCCAACCACCATTGCCAGCAGATCCGAGATGTGCCTTACA
FYB1_010033_22	GCAAGATTCTCGTCGAGTCTCAACAACTTCCCTGCCACCTCTTGCGTGCGATACGGAGTAACTTCAGCTTCCCGATATCCGACTCTACCGGCAATCGCGTCCATGCGATTAACCGCGACTGGCAAAGGCCAGACGTCTTAGATCCGAGATGTGCCTTACA
FYB1_010033_23	GCAAGATTCTCGTCGAGTAATTCCACAAAACCTCTTCTGTCTTGCGTGCGATACGGAGTAACTTCAGCTTCCCGATATCCGACTCTACCGGCAATCGCGTCCATGCGATTAACCGCGACTGCCAAATGTTGACCTGACGAGATCCGAGATGTGCCTTACA
FYB1_010033_24	GCAAGATTCTCGTCGAGTAACCCAACAGACCACCAAATGTTCTTGCGTGCGATACGGAGTAACTTCAGCTTCCCGATATCCGACTCTACCGGCAATCGCGTCCATGCGATTAACCGCGACTGTGGGTCCACCTCCACCAAGATCCGAGATGTGCCTTACA
FYB1_010033_25	GCAAGATTCTCGTCGAGTAGCCATTGCCTCCCTTGTTTATCTTGCGTGCGATACGGAGTAACTTCAGCTTCCCGATATCCGACTCTACCGGCAATCGCGTCCATGCGATTAACCGCGACTGTCAGCCACCCCGAAACAGAGATCCGAGATGTGCCTTACA
FYB1_010033_26	GCAAGATTCTCGTCGAGTACAAGAATTCAGCCACCCTCTTGCGTGCGATACGGAGTAACTTCAGCTTCCCGATATCCGACTCTACCGGCAATCGCGTCCATGCGATTAACCGCGACTGAGTCAGGAAAAGGAAAAGGGAGGATCCGAGATGTGCCTTACA
FYB1_010033_27	GCAAGATTCTCGTCGAGTTCAGGAAAAGGAAAAGGGAGTCTTGCGTGCGATACGGAGTAAAAACTTCAGCTTCCCGATATCCGACTCTACCGGCAATCGCGTCCATGCGATTAACCGCGACTGGGGCCATGGGGCCAAAGGATCCGAGATGTGCCTTACA
FYB1_010033_28	GCAAGATTCTCGTCGAGTTCCTGCCAGGTTCCCTAAGGTCTTGCGTGCGATACGGAGTAAACTTCAGCTTCCCGATATCCGACTCTACCGGCAATCGCGTCCATGCGATTAACCGCGACTGAGTTGGCCTCAGGGACTCCGATCCGAGATGTGCCTTACA
FYB1_010033_29	GCAAGATTCTCGTCGAGTAAATAAATCAGGAAGAGTTGGCTCTTGCGTGCGATACGGAGTAACTTCAGCTTCCCGATATCCGACTCTACCGGCAATCGCGTCCATGCGATTAACCGCGACTGAGAACACCTTCCAGAGCAGATCCGAGATGTGCCTTACA
FYB1_010033_30	GCAAGATTCTCGTCGAGTAAGAACACCTTCCAGAGCTCTTGCGTGCGATACGGAGTAACTTCAGCTTCCCGATATCCGACTCTACCGGCAATCGCGTCCATGCGATTAACCGCGACTGAGATAGGAAGATAGATGCTGCTGATCCGAGATGTGCCTTACA
FYB1_010033_31	GCAAGATTCTCGTCGAGTTCTCCAAAAATGGTGAAGAAAAATCTTGCGTGCGATACGGAGTAACTTCAGCTTCCCGATATCCGACTCTACCGGCAATCGCGTCCATGCGATTAACCGCGACTGCAGGGGAGGCCCAGGTCGATCCGAGATGTGCCTTACA
FYB1_010033_32	GCAAGATTCTCGTCGAGTTTGAAACCTGCTGCGAGCAGTCTTGCGTGCGATACGGAGTAACTTCAGCTTCCCGATATCCGACTCTACCGGCAATCGCGTCCATGCGATTAACCGCGACTGTGCCCTTTCCTGGAGTGGTTGATCCGAGATGTGCCTTACA
FYB1_010033_33	GCAAGATTCTCGTCGAGTTTCAAGTTTGCCCTTTCCTGGAACTCTACCGGCAATCGCGTCAACTTCAGCTTCCCGATATCCGTCTTGCGTGCGATACGGAGTCATGCGATTAACCGCGACTGAGACCATGCAGGGGAGATGATCCGAGATGTGCCTTACA
FYB1_010033_34	GCAAGATTCTCGTCGAGTAAATAAAGACCATGCAGGGTCTTGCGTGCGATACGGAGTAACTTCAGCTTCCCGATATCCGACTCTACCGGCAATCGCGTCCATGCGATTAACCGCGACTGACCAGCAAGGGAAGACTCAGAGATCCGAGATGTGCCTTACA
FYB1_010033_35	GCAAGATTCTCGTCGAGTTTTAAAACCAGCAAGGGAAGACTCTTGCGTGCGATACGGAGTAACTTCAGCTTCCCGATATCCGACTCTACCGGCAATCGCGTCCATGCGATTAACCGCGACTGCAGGTCCAAAAGCGGCCCGATCCGAGATGTGCCTTACA
FYB1_010033_36	GCAAGATTCTCGTCGAGTCCCCTGGGAGTCAGGTCCTCTTGCGTGCGATACGGAGTAACTTCAGCTTCCCGATATCCGACTCTACCGGCAATCGCGTCCATGCGATTAACCGCGACTGTTCATCAAAAGGGTCCCCAGCTGATCCGAGATGTGCCTTACA
FYB1_010033_37	GCAAGATTCTCGTCGAGTATGAAGAATGTGTCTTCATCATCTTGCGTGCGATACGGAGTAACTTCAGCTTCCCGATATCCGACTCTACCGGCAATCGCGTCCATGCGATTAACCGCGACTGCCATGAAGACGAAAGCCCCGATCCGAGATGTGCCTTACA
FYB1_010033_38	GCAAGATTCTCGTCGAGTAGAACTCCCATGAAGACGAAAGTCTTGCGTGCGATACGGAGTAACTTCAGCTTCCCGATATCCGACTCTACCGGCAATCGCGTCCATGCGATTAACCGCGACTGAGCCGCCCCTAAGTACCGGATCCGAGATGTGCCTTACA
FYB1_010033_39	GCAAGATTCTCGTCGAGTATGAACAGAAGCAAGCGTTTCTCTTGCGTGCGATACGGAGTAACTTCAGCTTCCCGATATCCGACTCTACCGGCAATCGCGTCCATGCGATTAACCGCGACTGACTCCTCCAACCTCAGAAAGATCCGAGATGTGCCTTACA
FYB1_010033_40	GCAAGATTCTCGTCGAGTATCTGGGCCTACTCCTCCAACTCTTGCGTGCGATACGGAGTAAACTTCAGCTTCCCGATATCCGACTCTACCGGCAATCGCGTCCATGCGATTAACCGCGACTGAAAGCCACTAGGCCCGAAGATCCGAGATGTGCCTTACA
FYB1_010033_41	GCAAGATTCTCGTCGAGTTGGCCTCCTGGAAACAAGTCTTGCGTGCGATACGGAGTAACTTCAGCTTCCCGATATCCGACTCTACCGGCAATCGCGTCCATGCGATTAACCGCGACTGAGATTCCAAACCTACATTTCCCGATCCGAGATGTGCCTTACA
FYB1_010033_42	GCAAGATTCTCGTCGAGTACTTGCCCAAAGAAGATTCCAAATCTTGCGTGCGATACGGAGTAACTTCAGCTTCCCGATATCCGACTCTACCGGCAATCGCGTCCATGCGATTAACCGCGACTGAGGCCCCAAGCCCATCAGATCCGAGATGTGCCTTACA
FYB1_010033_43	GCAAGATTCTCGTCGAGTAAGTGGGATTTCTGAAACCTGTATCTTGCGTGCGATACGGAGTAACTTCAGCTTCCCGATATCCGACTCTACCGGCAATCGCGTCCATGCGATTAACCGCGACTGCAGAGACCCCGAGGCGAGATCCGAGATGTGCCTTACA
FYB1_010033_44	GCAAGATTCTCGTCGAGTAGTCAAACCTTCTTCTGAGGAATCTTGCGTGCGATACGGAGTAACTTCAGCTTCCCGATATCCGACTCTACCGGCAATCGCGTCCATGCGATTAACCGCGACTGCCCAAAGCCACCTGTGGCGATCCGAGATGTGCCTTACA
FYB1_010033_45	GCAAGATTCTCGTCGAGTTGTACCTAAGTTTGGGTCCCCATCTTGCGTGCGATACGGAGTAACTTCAGCTTCCCGATATCCGACTCTACCGGCAATCGCGTCCATGCGATTAACCGCGACTGTCCTGCAGGACCCAGCAAGATCCGAGATGTGCCTTACA
FYB1_010033_46	GCAAGATTCTCGTCGAGTAACTCATCTTCAGGAATACAAGCTCTTGCGTGCGATACGGAGTAACTTCAGCTTCCCGATATCCGACTCTACCGGCAATCGCGTCCATGCGATTAACCGCGACTGTCAGAGTCACAGGGCCAGATCCGAGATGTGCCTTACA
FYB1_010033_47	GCAAGATTCTCGTCGAGTTGGCGAAATATAACACGGGTCTTGCGTGCGATACGGAGTAACTTCAGCTTCCCGATATCCGACTCTACCGGCAATCGCGTCCATGCGATTAACCGCGACTGAGGCAGATGTAAAGTCCCTCAGATCCGAGATGTGCCTTACA
FYB1_010033_48	GCAAGATTCTCGTCGAGTCGCCTTCTTCTGCAGGAGTCTCTTGCGTGCGATACGGAGTAACTTCAGCTTCCCGATATCCGACTCTACCGGCAATCGCGTCCATGCGATTAACCGCGACTGACTAAAGGAGGCCATCCTTCGATCCGAGATGTGCCTTACA
FYB1_010033_49	GCAAGATTCTCGTCGAGTAGAAGTGAGTAGGGCCCAGACTCTTGCGTGCGATACGGAGTAACTTCAGCTTCCCGATATCCGACTCTACCGGCAATCGCGTCCATGCGATTAACCGCGACTGCAGAGCAGATGCGACAGCTGATCCGAGATGTGCCTTACA
FYB1_010033_50	GCAAGATTCTCGTCGAGTAGAGCAGATGCGACAGCTTCTTGCGTGCGATACGGAGTAACTTCAGCTTCCCGATATCCGACTCTACCGGCAATCGCGTCCATGCGATTAACCGCGACTGGCAGTTCTTGAGTTCCACATGCGATCCGAGATGTGCCTTACA
MYOM2_013003_1	GCAAGATTCTCGTCGAGTTCAGGAATTCTCTCTCCTCCTTGTCTTGCGTGCGATACGGAGTAACTTCAGCTTCCCGATATCCGGACGAACGGTCGAGATTTACCATGCGATTAACCGCGACTGGCTTGGTGAGCCGGTGGGATCCGAGATGTGCCTTACA
MYOM2_013003_2	GCAAGATTCTCGTCGAGTACCGTAATATTCAAACACGGTTCTTGCGTGCGATACGGAGTAACTTCAGCTTCCCGATATCCGGACGAACGGTCGAGATTTACCATGCGATTAACCGCGACTGAGGCACTTCGACCAGTCCTGATCCGAGATGTGCCTTACA
MYOM2_013003_3	GCAAGATTCTCGTCGAGTAGGAACCATCTGCAGGGTCTGTCTTGCGTGCGATACGGAGTAAAACTTCAGCTTCCCGATATCCGGACGAACGGTCGAGATTTACCATGCGATTAACCGCGACTGAGCCAGACGTCCCTGGGGATCCGAGATGTGCCTTACA
MYOM2_013003_4	GCAAGATTCTCGTCGAGTAAATACGCCATTCAGCAGATGTCTTGCGTGCGATACGGAGTAAAACTTCAGCTTCCCGATATCCGGACGAACGGTCGAGATTTACCATGCGATTAACCGCGACTGCCCGCGACAAGCTGGACGATCCGAGATGTGCCTTACA
MYOM2_013003_5	GCAAGATTCTCGTCGAGTAGAGACACACATTTGAAGAGCGGTCTTGCGTGCGATACGGAGTAACTTCAGCTTCCCGATATCCGGACGAACGGTCGAGATTTACCATGCGATTAACCGCGACTGGGACAAGCTGGCCTGGGGATCCGAGATGTGCCTTACA
MYOM2_013003_6	GCAAGATTCTCGTCGAGTGGATTTCCCACGCCCGTGTCTTGCGTGCGATACGGAGTAAAAACTTCAGCTTCCCGATATCCGGACGAACGGTCGAGATTTACCATGCGATTAACCGCGACTGACTCTGCTTCACCGTGCAAGATCCGAGATGTGCCTTACA
MYOM2_013003_7	GCAAGATTCTCGTCGAGTTACAGGATTGAGAGCAACTATGTCTTGCGTGCGATACGGAGTAACTTCAGCTTCCCGATATCCGGACGAACGGTCGAGATTTACCATGCGATTAACCGCGACTGGCGGCTGAACCGGGAAAGGATCCGAGATGTGCCTTACA
MYOM2_013003_8	GCAAGATTCTCGTCGAGTCGGACAAGTGTCCACCAACGTCTTGCGTGCGATACGGAGTAAACTTCAGCTTCCCGATATCCGGACGAACGGTCGAGATTTACCATGCGATTAACCGCGACTGCAGTGGCCACCAATGCCCAGATCCGAGATGTGCCTTACA
MYOM2_013003_9	GCAAGATTCTCGTCGAGTACACGCACTTCGACGTCCTCTTGCGTGCGATACGGAGTAACTTCAGCTTCCCGATATCCGGACGAACGGTCGAGATTTACCATGCGATTAACCGCGACTGCCCCTGTCATCGATGATTCCGTGATCCGAGATGTGCCTTACA
MYOM2_013003_10	GCAAGATTCTCGTCGAGTTCAGGAGGGAAGGCGAGACTCTTGCGTGCGATACGGAGTAACTTCAGCTTCCCGATATCCGGACGAACGGTCGAGATTTACCATGCGATTAACCGCGACTGTGGAGAAGTTTGGGGTCACCTGATCCGAGATGTGCCTTACA
MYOM2_013003_11	GCAAGATTCTCGTCGAGTGGTGACGCCGGACCTGAGACGAACGGTCGAGATTTACAACTTCAGCTTCCCGATATCCGTCTTGCGTGCGATACGGAGTCATGCGATTAACCGCGACTGGTCACTCTCAAGTGCACCATGCTGATCCGAGATGTGCCTTACA
MYOM2_013003_12	GCAAGATTCTCGTCGAGTAGTGGACGAAGATGTTCTTTTCTTGCGTGCGATACGGAGTAACTTCAGCTTCCCGATATCCGGACGAACGGTCGAGATTTACCATGCGATTAACCGCGACTGCGTGCTGTTGAAAGAGTCCAGATCCGAGATGTGCCTTACA
MYOM2_013003_13	GCAAGATTCTCGTCGAGTGCGCATCGTGTCTCGGGTCTTGCGTGCGATACGGAGTAAAAAACTTCAGCTTCCCGATATCCGGACGAACGGTCGAGATTTACCATGCGATTAACCGCGACTGACGAGGGCCTGTACACCCTGATCCGAGATGTGCCTTACA
MYOM2_013003_14	GCAAGATTCTCGTCGAGTCATCGTGACCTGGAAGCCGTCTTGCGTGCGATACGGAGTAAAAACTTCAGCTTCCCGATATCCGGACGAACGGTCGAGATTTACCATGCGATTAACCGCGACTGCGCCAACCGGGACTACGTGATCCGAGATGTGCCTTACA
MYOM2_013003_15	GCAAGATTCTCGTCGAGTCATGGGCTATTTTGTGGACCGTCTTGCGTGCGATACGGAGTAAACTTCAGCTTCCCGATATCCGGACGAACGGTCGAGATTTACCATGCGATTAACCGCGACTGCACCACTGAGAGCCCCGTGATCCGAGATGTGCCTTACA
MYOM2_013003_16	GCAAGATTCTCGTCGAGTTTTGAAGGAAGGTCTTACATATTTCTTGCGTGCGATACGGAGTAACTTCAGCTTCCCGATATCCGGACGAACGGTCGAGATTTACCATGCGATTAACCGCGACTGACCCGGTCACAGGGCTTGATCCGAGATGTGCCTTACA
MYOM2_013003_17	GCAAGATTCTCGTCGAGTCCCCTTGGACCTCAGAAGGTTATCTTGCGTGCGATACGGAGTAACTTCAGCTTCCCGATATCCGGACGAACGGTCGAGATTTACCATGCGATTAACCGCGACTGTGCGGTGGCTGCACTTGAGATCCGAGATGTGCCTTACA
MYOM2_013003_18	GCAAGATTCTCGTCGAGTACCCGCTCATGTACTTCATTGAGTCTTGCGTGCGATACGGAGTAACTTCAGCTTCCCGATATCCGGACGAACGGTCGAGATTTACCATGCGATTAACCGCGACTGCACTCCCCGTGGCAAGGGATCCGAGATGTGCCTTACA
MYOM2_013003_19	GCAAGATTCTCGTCGAGTATGGCCTGAGCGAACCTTCTCTTGCGTGCGATACGGAGTAAAAACTTCAGCTTCCCGATATCCGGACGAACGGTCGAGATTTACCATGCGATTAACCGCGACTGTGCTGTCAGCAAACCGGCGATCCGAGATGTGCCTTACA
MYOM2_013003_20	GCAAGATTCTCGTCGAGTTCTTGCTTCCCGAAACACCAAGTCTTGCGTGCGATACGGAGTAACTTCAGCTTCCCGATATCCGGACGAACGGTCGAGATTTACCATGCGATTAACCGCGACTGTTCTGCTCCGGGTCGGGTGATCCGAGATGTGCCTTACA
MYOM2_013003_21	GCAAGATTCTCGTCGAGTACCTAAGCATGAGGAGGACCTGTCTTGCGTGCGATACGGAGTAAACTTCAGCTTCCCGATATCCGGACGAACGGTCGAGATTTACCATGCGATTAACCGCGACTGGTGGTGCAGTGGGACCGGATCCGAGATGTGCCTTACA
MYOM2_013003_22	GCAAGATTCTCGTCGAGTCCAACCTCTGGGAGCCCTTCTTGCGTGCGATACGGAGTAAAAAACTTCAGCTTCCCGATATCCGGACGAACGGTCGAGATTTACCATGCGATTAACCGCGACTGACTGCTGTGTGGCCGGAAGATCCGAGATGTGCCTTACA
MYOM2_013003_23	GCAAGATTCTCGTCGAGTAGAGCAGTACATCTTCCGAGTCTCTTGCGTGCGATACGGAGTAACTTCAGCTTCCCGATATCCGGACGAACGGTCGAGATTTACCATGCGATTAACCGCGACTGGCACGGCTTAACCACGGGGATCCGAGATGTGCCTTACA
MYOM2_013003_24	GCAAGATTCTCGTCGAGTATGAGTGAAAATTCCCAGGAATTCTTGCGTGCGATACGGAGTAACTTCAGCTTCCCGATATCCGGACGAACGGTCGAGATTTACCATGCGATTAACCGCGACTGGCGGTCAATGCTGTGGGGGATCCGAGATGTGCCTTACA
MYOM2_013003_25	GCAAGATTCTCGTCGAGTTGGGATTACGCTCCTCAACTGTTCTTGCGTGCGATACGGAGTAACTTCAGCTTCCCGATATCCGGACGAACGGTCGAGATTTACCATGCGATTAACCGCGACTGCGTCCCGTCCCATCCTTAGATCCGAGATGTGCCTTACA
MYOM2_013003_26	GCAAGATTCTCGTCGAGTACTACCTGGACAAGCGTGAAGTTTCTTGCGTGCGATACGGAGTAACTTCAGCTTCCCGATATCCGGACGAACGGTCGAGATTTACCATGCGATTAACCGCGACTGCTCGCCCATCCTGGGCTGATCCGAGATGTGCCTTACA
MYOM2_013003_27	GCAAGATTCTCGTCGAGTTCACCCAGCAAACCGACAATTCTTGCGTGCGATACGGAGTAACTTCAGCTTCCCGATATCCGGACGAACGGTCGAGATTTACCATGCGATTAACCGCGACTGACTGGCACGAGGTCAATTCCGATCCGAGATGTGCCTTACA
MYOM2_013003_28	GCAAGATTCTCGTCGAGTTCCTTGGTCATGCTGTGGAATCTTGCGTGCGATACGGAGTAACTTCAGCTTCCCGATATCCGGACGAACGGTCGAGATTTACCATGCGATTAACCGCGACTGTCTGTGAGGTCAGGGACACGGATCCGAGATGTGCCTTACA
MYOM2_013003_29	GCAAGATTCTCGTCGAGTAGCAGCCCTGTTTCTGGATATTTTCTTGCGTGCGATACGGAGTAACTTCAGCTTCCCGATATCCGGACGAACGGTCGAGATTTACCATGCGATTAACCGCGACTGCCCCTGTGTACTCCGGCGATCCGAGATGTGCCTTACA
MYOM2_013003_30	GCAAGATTCTCGTCGAGTAGTCAATGCAAATGGCGTGGGTCTTGCGTGCGATACGGAGTAAACTTCAGCTTCCCGATATCCGGACGAACGGTCGAGATTTACCATGCGATTAACCGCGACTGTGTCTTCAGGGTCCGGGCGATCCGAGATGTGCCTTACA
MYOM2_013003_31	GCAAGATTCTCGTCGAGTGCTGGTAGAGGCGAGACCATCTTGCGTGCGATACGGAGTAAACTTCAGCTTCCCGATATCCGGACGAACGGTCGAGATTTACCATGCGATTAACCGCGACTGTCAGACACGTCGGAGCCTGTGATCCGAGATGTGCCTTACA
MYOM2_013003_32	GCAAGATTCTCGTCGAGTTCGATGAACAAGGCAACATCTTGCGTGCGATACGGAGTAACTTCAGCTTCCCGATATCCGGACGAACGGTCGAGATTTACCATGCGATTAACCGCGACTGACCAAGGAAATCAGTGCTGGTGGATCCGAGATGTGCCTTACA
MYOM2_013003_33	GCAAGATTCTCGTCGAGTTTAGGGACTTACTCCGTGTCTCTTGCGTGCGATACGGAGTAACTTCAGCTTCCCGATATCCGGACGAACGGTCGAGATTTACCATGCGATTAACCGCGACTGAGAATCCGGATAAGGAGGATGATCCGAGATGTGCCTTACA
MYOM2_013003_34	GCAAGATTCTCGTCGAGTTTTTGTTCTGGACCCAGAAGTCTTGCGTGCGATACGGAGTAACTTCAGCTTCCCGATATCCGGACGAACGGTCGAGATTTACCATGCGATTAACCGCGACTGACAGACGGAGTGTCCTCCAGGATCCGAGATGTGCCTTACA
MYOM2_013003_35	GCAAGATTCTCGTCGAGTTTGAGCAATGAAATAAAGAACCTCTTGCGTGCGATACGGAGTAACTTCAGCTTCCCGATATCCGGACGAACGGTCGAGATTTACCATGCGATTAACCGCGACTGCTCGAGCGTTTGATGGCAGATCCGAGATGTGCCTTACA
MYOM2_013003_36	GCAAGATTCTCGTCGAGTTTTCAAAGGAAAGAATTTCTCAGTCTTGCGTGCGATACGGAGTAACTTCAGCTTCCCGATATCCGGACGAACGGTCGAGATTTACCATGCGATTAACCGCGACTGTGCTGGAAGAGGCTGAGGATCCGAGATGTGCCTTACA
MYOM2_013003_37	GCAAGATTCTCGTCGAGTAATCTGTGAGCTCCTCATCCCTCTTGCGTGCGATACGGAGTAACTTCAGCTTCCCGATATCCGGACGAACGGTCGAGATTTACCATGCGATTAACCGCGACTGTGCCTAACCTGGAGAGGGGGATCCGAGATGTGCCTTACA
MYOM2_013003_38	GCAAGATTCTCGTCGAGTATACAAGGCAACCTTGAAAGTCTTGCGTGCGATACGGAGTAACTTCAGCTTCCCGATATCCGGACGAACGGTCGAGATTTACCATGCGATTAACCGCGACTGTCAAAGAAGGACCACGGTGAGATCCGAGATGTGCCTTACA
MYOM2_013003_39	GCAAGATTCTCGTCGAGTTCCTTGAAATAGCTGGCAATCTTGCGTGCGATACGGAGTAACTTCAGCTTCCCGATATCCGGACGAACGGTCGAGATTTACCATGCGATTAACCGCGACTGACAGAGGCCAAGATGTGTCCAGATCCGAGATGTGCCTTACA
MYOM2_013003_40	GCAAGATTCTCGTCGAGTATACGACTTCAGTGTTTCATGTCTTGCGTGCGATACGGAGTAACTTCAGCTTCCCGATATCCGGACGAACGGTCGAGATTTACCATGCGATTAACCGCGACTGACTCTGCACCCCAGAAGGAGATCCGAGATGTGCCTTACA
MYOM2_013003_41	GCAAGATTCTCGTCGAGTATATGTGAGCCGACTGAGAAGTCTTGCGTGCGATACGGAGTAACTTCAGCTTCCCGATATCCGGACGAACGGTCGAGATTTACCATGCGATTAACCGCGACTGAGAGATGGCTTGGCTGCAGGATCCGAGATGTGCCTTACA
MYOM2_013003_42	GCAAGATTCTCGTCGAGTCCATCAACGCTCCCTTGAGACGAACGGTCGAGATTTACAACTTCAGCTTCCCGATATCCGTCTTGCGTGCGATACGGAGTCATGCGATTAACCGCGACTGAGATTTTCGATGGCAAAGACAAGATCCGAGATGTGCCTTACA
MYOM2_013003_43	GCAAGATTCTCGTCGAGTAGTACGTCAGCATGACCATCAATCTTGCGTGCGATACGGAGTAACTTCAGCTTCCCGATATCCGGACGAACGGTCGAGATTTACCATGCGATTAACCGCGACTGTGAAGGTGGAGCAGGCCAGATCCGAGATGTGCCTTACA
MYOM2_013003_44	GCAAGATTCTCGTCGAGTAAGTACAGCATCAACATCAAGAATCTTGCGTGCGATACGGAGTAACTTCAGCTTCCCGATATCCGGACGAACGGTCGAGATTTACCATGCGATTAACCGCGACTGCCTCCGAGGACTCGGGCGATCCGAGATGTGCCTTACA
MYOM2_013003_45	GCAAGATTCTCGTCGAGTAGCTCATCCCCGCGTCTTCTTGCGTGCGATACGGAGTAAAAAAACTTCAGCTTCCCGATATCCGGACGAACGGTCGAGATTTACCATGCGATTAACCGCGACTGCCCAGCAAGCCAAGCCCAGATCCGAGATGTGCCTTACA
MYOM2_013003_46	GCAAGATTCTCGTCGAGTTTTTCCTAGCCTGGAGATGGGAATCTTGCGTGCGATACGGAGTAACTTCAGCTTCCCGATATCCGGACGAACGGTCGAGATTTACCATGCGATTAACCGCGACTGGCAGGCCAGTGAAGGCGGATCCGAGATGTGCCTTACA
MYOM2_013003_47	GCAAGATTCTCGTCGAGTATACCCGTCTAAGGGAGAGACGAACGGTCGAGATTTACAACTTCAGCTTCCCGATATCCGTCTTGCGTGCGATACGGAGTCATGCGATTAACCGCGACTGTGCATTTGGTGATGAATATTTTGATCCGAGATGTGCCTTACA
MYOM2_013003_48	GCAAGATTCTCGTCGAGTTGGCAGACAACACACTAGAATTCTTGCGTGCGATACGGAGTAACTTCAGCTTCCCGATATCCGGACGAACGGTCGAGATTTACCATGCGATTAACCGCGACTGTGCCTGACAGAGAGTGGGTGATCCGAGATGTGCCTTACA
MYOM2_013003_49	GCAAGATTCTCGTCGAGTGTGGCACCTGGACGTGTGTCTTGCGTGCGATACGGAGTAAAAAACTTCAGCTTCCCGATATCCGGACGAACGGTCGAGATTTACCATGCGATTAACCGCGACTGGGGTGTGGGCACATGGGTGATCCGAGATGTGCCTTACA
MYOM2_013003_50	GCAAGATTCTCGTCGAGTTAAGCTTGTTTTCTCTTGCTTCTTGCGTGCGATACGGAGTAACTTCAGCTTCCCGATATCCGGACGAACGGTCGAGATTTACCATGCGATTAACCGCGACTGTGAAGCATGTGTTACCTGGTGATCCGAGATGTGCCTTACA
ABI3BP_011200_1	GCAAGATTCTCGTCGAGTTCTTATCAACGCTACATTTTGTCTTGCGTGCGATACGGAGTAACTTCAGCTTCCCGATATCCGAGAACTTGCGCGGATACACGTCGTACTTCGACGGCACTCAACCTTTCAACATGCTTCAAGATCCGAGATGTGCCTTACA
ABI3BP_011200_2	GCAAGATTCTCGTCGAGTAGTCATTCTGAAAGGACCTTTCTCTTGCGTGCGATACGGAGTAACTTCAGCTTCCCGATATCCGAGAACTTGCGCGGATACACGTCGTACTTCGACGGCACTCATCCTTGCTGCACTGTTGCGATCCGAGATGTGCCTTACA
ABI3BP_011200_3	GCAAGATTCTCGTCGAGTTCCCTTTATGCAATCGTCTCTTGCGTGCGATACGGAGTAACTTCAGCTTCCCGATATCCGAGAACTTGCGCGGATACACGTCGTACTTCGACGGCACTCACTGAATATGCTTTGTCAAACTAGATCCGAGATGTGCCTTACA
ABI3BP_011200_4	GCAAGATTCTCGTCGAGTAAAAGGTCCGAATTTTCACATCTTGCGTGCGATACGGAGTAACTTCAGCTTCCCGATATCCGAGAACTTGCGCGGATACACGTCGTACTTCGACGGCACTCACAGCATGTATATCTGGGGAAGATCCGAGATGTGCCTTACA
ABI3BP_011200_5	GCAAGATTCTCGTCGAGTTCTGTTTCATCATTGCAAACAATCTTGCGTGCGATACGGAGTAACTTCAGCTTCCCGATATCCGAGAACTTGCGCGGATACACGTCGTACTTCGACGGCACTCATGCTGCACAAAGTTACCTGATCCGAGATGTGCCTTACA
ABI3BP_011200_6	GCAAGATTCTCGTCGAGTTCAATTATGTTCAGTGGTATGAATCTTGCGTGCGATACGGAGTAACTTCAGCTTCCCGATATCCGAGAACTTGCGCGGATACACGTCGTACTTCGACGGCACTCAAGGTGGTCACACCCAAAGATCCGAGATGTGCCTTACA
ABI3BP_011200_7	GCAAGATTCTCGTCGAGTAACCTGTCCAATTTGGAGAAGAACTTGCGCGGATACACGAACTTCAGCTTCCCGATATCCGTCTTGCGTGCGATACGGAGTTCGTACTTCGACGGCACTCAATTTCAGAGCAGTTCGCCAGGGATCCGAGATGTGCCTTACA
ABI3BP_011200_8	GCAAGATTCTCGTCGAGTTCACTTCTGACCAGTTACCAATCTCTTGCGTGCGATACGGAGTAACTTCAGCTTCCCGATATCCGAGAACTTGCGCGGATACACGTCGTACTTCGACGGCACTCAACGCACTGGGCAGCAACGATCCGAGATGTGCCTTACA
ABI3BP_011200_9	GCAAGATTCTCGTCGAGTACACAGTGGCATTCAGTACTGAATCTTGCGTGCGATACGGAGTAACTTCAGCTTCCCGATATCCGAGAACTTGCGCGGATACACGTCGTACTTCGACGGCACTCATGAAGGCCCGGTCAGCAGATCCGAGATGTGCCTTACA
ABI3BP_011200_10	GCAAGATTCTCGTCGAGTAAATCTGAAACCAAACACGTCTTGCGTGCGATACGGAGTAACTTCAGCTTCCCGATATCCGAGAACTTGCGCGGATACACGTCGTACTTCGACGGCACTCATCAGACATTTTCCACAGTAGAGATCCGAGATGTGCCTTACA
ABI3BP_011200_11	GCAAGATTCTCGTCGAGTAACAAGTCCATTCAAATGACATCTTGCGTGCGATACGGAGTAACTTCAGCTTCCCGATATCCGAGAACTTGCGCGGATACACGTCGTACTTCGACGGCACTCATGGGTCATTCAGTGGGAAGGATCCGAGATGTGCCTTACA
ABI3BP_011200_12	GCAAGATTCTCGTCGAGTAAGCCACTAAATGACACTGTCTCTTGCGTGCGATACGGAGTAACTTCAGCTTCCCGATATCCGAGAACTTGCGCGGATACACGTCGTACTTCGACGGCACTCATGTCATCTTGGACTGGGAAGATCCGAGATGTGCCTTACA
ABI3BP_011200_13	GCAAGATTCTCGTCGAGTCAGAGGGGAATGCCACCAGTCTTGCGTGCGATACGGAGTAAACTTCAGCTTCCCGATATCCGAGAACTTGCGCGGATACACGTCGTACTTCGACGGCACTCAGTTCCCCAAAGAGGAGGCCAGATCCGAGATGTGCCTTACA
ABI3BP_011200_14	GCAAGATTCTCGTCGAGTACCTACACACCCACGAAGAAAACTCTTGCGTGCGATACGGAGTAACTTCAGCTTCCCGATATCCGAGAACTTGCGCGGATACACGTCGTACTTCGACGGCACTCACCACCCTTGCCACCCAGGATCCGAGATGTGCCTTACA
ABI3BP_011200_15	GCAAGATTCTCGTCGAGTTGATAGAAATGTATCAGTGGACTTCTTGCGTGCGATACGGAGTAACTTCAGCTTCCCGATATCCGAGAACTTGCGCGGATACACGTCGTACTTCGACGGCACTCACCCAGGCCATCAGGTGCGATCCGAGATGTGCCTTACA
ABI3BP_011200_16	GCAAGATTCTCGTCGAGTATGCCCAGTGGGAATGGAGTTCTTGCGTGCGATACGGAGTAAACTTCAGCTTCCCGATATCCGAGAACTTGCGCGGATACACGTCGTACTTCGACGGCACTCATAGGCCCAAACCCAGTGGGGATCCGAGATGTGCCTTACA
ABI3BP_011200_17	GCAAGATTCTCGTCGAGTCTGACAAGCCACACATCAGACTCTTGCGTGCGATACGGAGTAACTTCAGCTTCCCGATATCCGAGAACTTGCGCGGATACACGTCGTACTTCGACGGCACTCAACTGTGAGGCCCAGAACATGATCCGAGATGTGCCTTACA
ABI3BP_011200_18	GCAAGATTCTCGTCGAGTTGTTACTGCAAAACCAAAAACGTCTTGCGTGCGATACGGAGTAACTTCAGCTTCCCGATATCCGAGAACTTGCGCGGATACACGTCGTACTTCGACGGCACTCATCCTAAGGTGCCCCAGCGGATCCGAGATGTGCCTTACA
ABI3BP_011200_19	GCAAGATTCTCGTCGAGTTCCTAAGCCAAAAACATCACCATCTTGCGTGCGATACGGAGTAACTTCAGCTTCCCGATATCCGAGAACTTGCGCGGATACACGTCGTACTTCGACGGCACTCAGCAGACACCACGTGCTCCGATCCGAGATGTGCCTTACA
ABI3BP_011200_20	GCAAGATTCTCGTCGAGTTTTAGAACCAAGTTTCCAGAATCTTGCGTGCGATACGGAGTAACTTCAGCTTCCCGATATCCGAGAACTTGCGCGGATACACGTCGTACTTCGACGGCACTCAAGTCCTTGAACCTGACACTGATCCGAGATGTGCCTTACA
ABI3BP_011200_21	GCAAGATTCTCGTCGAGTTGTCACTCTTAGACCTGAGGTCTTGCGTGCGATACGGAGTAACTTCAGCTTCCCGATATCCGAGAACTTGCGCGGATACACGTCGTACTTCGACGGCACTCACCTGCTACAGTCCTAGAACCGATCCGAGATGTGCCTTACA
ABI3BP_011200_22	GCAAGATTCTCGTCGAGTTAAAACTACACCGAGCCCTCAGTCTTGCGTGCGATACGGAGTAACTTCAGCTTCCCGATATCCGAGAACTTGCGCGGATACACGTCGTACTTCGACGGCACTCACCCTCCACGTCCCAGACCGATCCGAGATGTGCCTTACA
ABI3BP_011200_23	GCAAGATTCTCGTCGAGTTCCAGAAGTACCTCAAACTAAATCTTGCGTGCGATACGGAGTAACTTCAGCTTCCCGATATCCGAGAACTTGCGCGGATACACGTCGTACTTCGACGGCACTCAACCTAAAACCACGCCCCAGATCCGAGATGTGCCTTACA
ABI3BP_011200_24	GCAAGATTCTCGTCGAGTAGAGACACTGCAGACCAAACTTCTTGCGTGCGATACGGAGTAAAACTTCAGCTTCCCGATATCCGAGAACTTGCGCGGATACACGTCGTACTTCGACGGCACTCAAAAACCACGCCACGCCCGATCCGAGATGTGCCTTACA
ABI3BP_011200_25	GCAAGATTCTCGTCGAGTTGTAACTGTGAGAACTGAGGTCTTGCGTGCGATACGGAGTAACTTCAGCTTCCCGATATCCGAGAACTTGCGCGGATACACGTCGTACTTCGACGGCACTCACCCACCACAGACATTGAGCCGATCCGAGATGTGCCTTACA
ABI3BP_011200_26	GCAAGATTCTCGTCGAGTTTGAAACTGAAGCTCCCTCAATCTTGCGTGCGATACGGAGTAACTTCAGCTTCCCGATATCCGAGAACTTGCGCGGATACACGTCGTACTTCGACGGCACTCAGTCTCTGAGCCTGTTCCATGATCCGAGATGTGCCTTACA
ABI3BP_011200_27	GCAAGATTCTCGTCGAGTAGACATGCCACCAACTAAATTCTTGCGTGCGATACGGAGTAACTTCAGCTTCCCGATATCCGAGAACTTGCGCGGATACACGTCGTACTTCGACGGCACTCACCCCAAACCACAGCAGAACCGATCCGAGATGTGCCTTACA
ABI3BP_011200_28	GCAAGATTCTCGTCGAGTATGCACCTCAAATTCAGCTCTTGCGTGCGATACGGAGTAACTTCAGCTTCCCGATATCCGAGAACTTGCGCGGATACACGTCGTACTTCGACGGCACTCACCTAAAACCACACACAGACCAGGATCCGAGATGTGCCTTACA
ABI3BP_011200_29	GCAAGATTCTCGTCGAGTTACAACCGGAGCCCTTGGTTCTTGCGTGCGATACGGAGTAAAACTTCAGCTTCCCGATATCCGAGAACTTGCGCGGATACACGTCGTACTTCGACGGCACTCAGCTCTGGAACCTGCCACGAGATCCGAGATGTGCCTTACA
ABI3BP_011200_30	GCAAGATTCTCGTCGAGTACCACACCTAGTCCAGAAGTGCTCTTGCGTGCGATACGGAGTAAACTTCAGCTTCCCGATATCCGAGAACTTGCGCGGATACACGTCGTACTTCGACGGCACTCACCCGTCCCCGCCCTAAAGATCCGAGATGTGCCTTACA
ABI3BP_011200_31	GCAAGATTCTCGTCGAGTAGACCAGGTCGTCGCCCTCTTGCGTGCGATACGGAGTAAAAAAACTTCAGCTTCCCGATATCCGAGAACTTGCGCGGATACACGTCGTACTTCGACGGCACTCAGCACCACGAAAGACCAAAGATCCGAGATGTGCCTTACA
ABI3BP_011200_32	GCAAGATTCTCGTCGAGTAACCAAACCTTCAACAACATTTCTTGCGTGCGATACGGAGTAAAACTTCAGCTTCCCGATATCCGAGAACTTGCGCGGATACACGTCGTACTTCGACGGCACTCAGGACCTGAAACACCAGGGATCCGAGATGTGCCTTACA
ABI3BP_011200_33	GCAAGATTCTCGTCGAGTAGAAGTGACACACACCAAATCTTGCGTGCGATACGGAGTAACTTCAGCTTCCCGATATCCGAGAACTTGCGCGGATACACGTCGTACTTCGACGGCACTCAACCTAAAATCCCTCTCAGCCCGATCCGAGATGTGCCTTACA
ABI3BP_011200_34	GCAAGATTCTCGTCGAGTAAAATTTCTAAAAGCCCTGAACTCTTGCGTGCGATACGGAGTAACTTCAGCTTCCCGATATCCGAGAACTTGCGCGGATACACGTCGTACTTCGACGGCACTCAGCCGGAACAATTACACCTGATCCGAGATGTGCCTTACA
ABI3BP_011200_35	GCAAGATTCTCGTCGAGTTCTATCCCTTCTACACCTAAACTCTTGCGTGCGATACGGAGTAACTTCAGCTTCCCGATATCCGAGAACTTGCGCGGATACACGTCGTACTTCGACGGCACTCAGCTCCCCAGCAAACTACAGATCCGAGATGTGCCTTACA
ABI3BP_011200_36	GCAAGATTCTCGTCGAGTTTTGTTCCTCAAAAACTGGAAATCTTGCGTGCGATACGGAGTAACTTCAGCTTCCCGATATCCGAGAACTTGCGCGGATACACGTCGTACTTCGACGGCACTCAGCTCCAAGTGAAACACCAGATCCGAGATGTGCCTTACA
ABI3BP_011200_37	GCAAGATTCTCGTCGAGTCTTGAACAGCCAAGGGCTCTTGCGTGCGATACGGAGTAACTTCAGCTTCCCGATATCCGAGAACTTGCGCGGATACACGTCGTACTTCGACGGCACTCATCCCACCTAAAACTTCTAGAACTGATCCGAGATGTGCCTTACA
ABI3BP_011200_38	GCAAGATTCTCGTCGAGTTTGTGCCTACAGCTAAAATATTCTTGCGTGCGATACGGAGTAACTTCAGCTTCCCGATATCCGAGAACTTGCGCGGATACACGTCGTACTTCGACGGCACTCATCAAGTGAAAAGCCATGGAGATCCGAGATGTGCCTTACA
ABI3BP_011200_39	GCAAGATTCTCGTCGAGTTAGTGCATTAGATGTTTCAGAAGAACTTGCGCGGATACACGAACTTCAGCTTCCCGATATCCGTCTTGCGTGCGATACGGAGTTCGTACTTCGACGGCACTCAGCACTAAACCCACTACGTCGATCCGAGATGTGCCTTACA
ABI3BP_011200_40	GCAAGATTCTCGTCGAGTAATCTAAAACACCAGAGGTTGTCTTGCGTGCGATACGGAGTAACTTCAGCTTCCCGATATCCGAGAACTTGCGCGGATACACGTCGTACTTCGACGGCACTCAACCTTGGCATTACCTGCCGGATCCGAGATGTGCCTTACA
ABI3BP_011200_41	GCAAGATTCTCGTCGAGTAAAAGCTCCACTGGGAGGTCTTGCGTGCGATACGGAGTAACTTCAGCTTCCCGATATCCGAGAACTTGCGCGGATACACGTCGTACTTCGACGGCACTCAAGGATTCAGCTAAATCCCCAGAGATCCGAGATGTGCCTTACA
ABI3BP_011200_42	GCAAGATTCTCGTCGAGTATTGTGGAAAACCTAAAGCCTCTTGCGTGCGATACGGAGTAACTTCAGCTTCCCGATATCCGAGAACTTGCGCGGATACACGTCGTACTTCGACGGCACTCATCTGTCCAGCCACTGAAACAGATCCGAGATGTGCCTTACA
ABI3BP_011200_43	GCAAGATTCTCGTCGAGTTTGCCAAGTCACTGTCCCAATCTTGCGTGCGATACGGAGTAACTTCAGCTTCCCGATATCCGAGAACTTGCGCGGATACACGTCGTACTTCGACGGCACTCAACCCACACCATGACTGGACAGATCCGAGATGTGCCTTACA
ABI3BP_011200_44	GCAAGATTCTCGTCGAGTTGTCCTGGGGTTTCCTCATCATCTTGCGTGCGATACGGAGTAACTTCAGCTTCCCGATATCCGAGAACTTGCGCGGATACACGTCGTACTTCGACGGCACTCAACACCGAGCTCGGTCTTCCGATCCGAGATGTGCCTTACA
ABI3BP_011200_45	GCAAGATTCTCGTCGAGTTCCAAGTCAAAAGAAGTCATGTTTCTTGCGTGCGATACGGAGTAACTTCAGCTTCCCGATATCCGAGAACTTGCGCGGATACACGTCGTACTTCGACGGCACTCAGTGCGACCTGCTCCACCGATCCGAGATGTGCCTTACA
ABI3BP_011200_46	GCAAGATTCTCGTCGAGTAGGGAAATTCACAGAAGCTATTCTTGCGTGCGATACGGAGTAACTTCAGCTTCCCGATATCCGAGAACTTGCGCGGATACACGTCGTACTTCGACGGCACTCAACTTCCCTCTTCCCGCTGAGATCCGAGATGTGCCTTACA
ABI3BP_011200_47	GCAAGATTCTCGTCGAGTATCAATACCACAAGTGACTCTCTTGCGTGCGATACGGAGTAACTTCAGCTTCCCGATATCCGAGAACTTGCGCGGATACACGTCGTACTTCGACGGCACTCAGGCCAAACCTCAAAGTCCACGATCCGAGATGTGCCTTACA
ABI3BP_011200_48	GCAAGATTCTCGTCGAGTAATGCACAGAAATTGCCAATCTTGCGTGCGATACGGAGTAACTTCAGCTTCCCGATATCCGAGAACTTGCGCGGATACACGTCGTACTTCGACGGCACTCAAGTATTACACTAGCCCTGGGAGATCCGAGATGTGCCTTACA
ABI3BP_011200_49	GCAAGATTCTCGTCGAGTTGCAACATGCTCTCCAGTTTGGTCTTGCGTGCGATACGGAGTAACTTCAGCTTCCCGATATCCGAGAACTTGCGCGGATACACGTCGTACTTCGACGGCACTCACCCATGCGAGGTGGCAAAGATCCGAGATGTGCCTTACA
ABI3BP_011200_50	GCAAGATTCTCGTCGAGTGGCACCCACCAGCATCATTCTCTTGCGTGCGATACGGAGTAAAACTTCAGCTTCCCGATATCCGAGAACTTGCGCGGATACACGTCGTACTTCGACGGCACTCAGCAGCTCCAGGGTTGCGAGATCCGAGATGTGCCTTACA
LAMP5_022030_1	GCAAGATTCTCGTCGAGTACTCCAGTGATAAGGTATCTACAACGGTATTCGGTCGTCATCAACTTCAGCTTCCCGATATCCGCTACTTCGTCGCGTCAGACCACTCTACCGGCAATCGCGTCGCGTTTTCAGAAGACAGTGATCCGAGATGTGCCTTACA
LAMP5_022030_2	GCAAGATTCTCGTCGAGTTTAATAAGGCTGAGGGTGGTAACGGTATTCGGTCGTCATCAACTTCAGCTTCCCGATATCCGCTACTTCGTCGCGTCAGACCACTCTACCGGCAATCGCGTCACTGTACCTGGTAAGGAGATGATCCGAGATGTGCCTTACA
LAMP5_022030_3	GCAAGATTCTCGTCGAGTATTAAGTTTCTCAGAACAGACTAACGGTATTCGGTCGTCATCAACTTCAGCTTCCCGATATCCGCTACTTCGTCGCGTCAGACCACTCTACCGGCAATCGCGTCAATAAGGCTGAGGGTGGTGATCCGAGATGTGCCTTACA
LAMP5_022030_4	GCAAGATTCTCGTCGAGTGCAGTTGCAGAACAGGAAACAACGGTATTCGGTCGTCATCAACTTCAGCTTCCCGATATCCGCTACTTCGTCGCGTCAGACCACTCTACCGGCAATCGCGTCACAGACTCATCTTTGCGGATGATCCGAGATGTGCCTTACA
LAMP5_022030_5	GCAAGATTCTCGTCGAGTACAGACCCAGGGAGAAGTTTAAACGGTATTCGGTCGTCATCAACTTCAGCTTCCCGATATCCGCTACTTCGTCGCGTCAGACCACTCTACCGGCAATCGCGTCTGCAGTTGCAGAACAGGAAGATCCGAGATGTGCCTTACA
LAMP5_022030_6	GCAAGATTCTCGTCGAGTCACAATCGGATTGCTTTCAGCAAACGGTATTCGGTCGTCATCAACTTCAGCTTCCCGATATCCGCTACTTCGTCGCGTCAGACCACTCTACCGGCAATCGCGTCCCACAGCCACTCCTGCCAGATCCGAGATGTGCCTTACA
LAMP5_022030_7	GCAAGATTCTCGTCGAGTCACTCGCAGCCGTGGACAACGGTATTCGGTCGTCATCAAAACTTCAGCTTCCCGATATCCGCTACTTCGTCGCGTCAGACCACTCTACCGGCAATCGCGTCACACAATCGGATTGCTTTCAGGATCCGAGATGTGCCTTACA
LAMP5_022030_8	GCAAGATTCTCGTCGAGTGCCGTGCGGTCCTTTCCAACGGTATTCGGTCGTCATCAAAAAAACTTCAGCTTCCCGATATCCGCTACTTCGTCGCGTCAGACCACTCTACCGGCAATCGCGTCCACTCGCAGCCGTGGACCGATCCGAGATGTGCCTTACA
LAMP5_022030_9	GCAAGATTCTCGTCGAGTGAGCCGATTTGCTCTGCCAGAACGGTATTCGGTCGTCATCAAACTTCAGCTTCCCGATATCCGCTACTTCGTCGCGTCAGACCACTCTACCGGCAATCGCGTCCGGTCCTTTCCTCCGCAGTGATCCGAGATGTGCCTTACA
LAMP5_022030_10	GCAAGATTCTCGTCGAGTGCTAGGCGCTCACAGAATACGAACGGTATTCGGTCGTCATCAACTTCAGCTTCCCGATATCCGCTACTTCGTCGCGTCAGACCACTCTACCGGCAATCGCGTCCGCTCGACACCGAGTCCTAGATCCGAGATGTGCCTTACA
LAMP5_022030_11	GCAAGATTCTCGTCGAGTCCCTCCCCCTTCTCTGTCCAACGGTATTCGGTCGTCATCAACTTCAGCTTCCCGATATCCGCTACTTCGTCGCGTCAGACCACTCTACCGGCAATCGCGTCCTCACAGAATACGCGCTCCCTGATCCGAGATGTGCCTTACA
LAMP5_022030_12	GCAAGATTCTCGTCGAGTGAGGGATTCCCTCTCTGGCGAACGGTATTCGGTCGTCATCAAAACTTCAGCTTCCCGATATCCGCTACTTCGTCGCGTCAGACCACTCTACCGGCAATCGCGTCCACTCCAGCGGCGACTTTGATCCGAGATGTGCCTTACA
LAMP5_022030_13	GCAAGATTCTCGTCGAGTGCCTCTGCAGCAGCACAGAACGGTATTCGGTCGTCATCAACTTCAGCTTCCCGATATCCGCTACTTCGTCGCGTCAGACCACTCTACCGGCAATCGCGTCTTGAGGGATTCCCTCTCTGGCGGATCCGAGATGTGCCTTACA
LAMP5_022030_14	GCAAGATTCTCGTCGAGTGCCTCATTCGGGGCACTGAACGGTATTCGGTCGTCATCAAAAACTTCAGCTTCCCGATATCCGCTACTTCGTCGCGTCAGACCACTCTACCGGCAATCGCGTCCTCTGCAGCAGCACAGCCGGATCCGAGATGTGCCTTACA
LAMP5_022030_15	GCAAGATTCTCGTCGAGTACAGACTTCGAGTTCTCCTGATGAACGGTATTCGGTCGTCATCAACTTCAGCTTCCCGATATCCGCTACTTCGTCGCGTCAGACCACTCTACCGGCAATCGCGTCAGGGGTCCCCAGCATCGGATCCGAGATGTGCCTTACA
LAMP5_022030_16	GCAAGATTCTCGTCGAGTAAAAAGATATATTTGTGGTGCGAACGGTATTCGGTCGTCATCAACTTCAGCTTCCCGATATCCGCTACTTCGTCGCGTCAGACCACTCTACCGGCAATCGCGTCGCCTTTCCACTAACCCTGGATCCGAGATGTGCCTTACA
LAMP5_022030_17	GCAAGATTCTCGTCGAGTACGTGTCTCATGGCAGAGTTTAACGGTATTCGGTCGTCATCAACTTCAGCTTCCCGATATCCGCTACTTCGTCGCGTCAGACCACTCTACCGGCAATCGCGTCGGTGCGGGAAAATGGGACGGATCCGAGATGTGCCTTACA
LAMP5_022030_18	GCAAGATTCTCGTCGAGTTTGCAGCCAAATTTATTGTACAACGGTATTCGGTCGTCATCAACTTCAGCTTCCCGATATCCGCTACTTCGTCGCGTCAGACCACTCTACCGGCAATCGCGTCACGTGTCTCATGGCAGAGTGATCCGAGATGTGCCTTACA
LAMP5_022030_19	GCAAGATTCTCGTCGAGTTTGACCCGGGGAGCTGAGAACGGTATTCGGTCGTCATCAACTTCAGCTTCCCGATATCCGCTACTTCGTCGCGTCAGACCACTCTACCGGCAATCGCGTCCACAGAACAGGCCGATATCGCAGATCCGAGATGTGCCTTACA
LAMP5_022030_20	GCAAGATTCTCGTCGAGTTGAGGTGAAGGGCCGCTGAACGGTATTCGGTCGTCATCAAAAAAACTTCAGCTTCCCGATATCCGCTACTTCGTCGCGTCAGACCACTCTACCGGCAATCGCGTCGCATTGACCCGGGGAGCGATCCGAGATGTGCCTTACA
LAMP5_022030_21	GCAAGATTCTCGTCGAGTACCTGAGGCGACTTGGAGGAACGGTATTCGGTCGTCATCAACTTCAGCTTCCCGATATCCGCTACTTCGTCGCGTCAGACCACTCTACCGGCAATCGCGTCAAGCCACAACATGTCCAAGGGGATCCGAGATGTGCCTTACA
LAMP5_022030_22	GCAAGATTCTCGTCGAGTAAAGTGCAGTTTGTCTACGACTAACGGTATTCGGTCGTCATCAACTTCAGCTTCCCGATATCCGCTACTTCGTCGCGTCAGACCACTCTACCGGCAATCGCGTCGCGACTTGGAGGCTGAGCGATCCGAGATGTGCCTTACA
LAMP5_022030_23	GCAAGATTCTCGTCGAGTACTTCAAAGACGCAGTCAGAACGGTATTCGGTCGTCATCAACTTCAGCTTCCCGATATCCGCTACTTCGTCGCGTCAGACCACTCTACCGGCAATCGCGTCACGACTCCTCGGAGAAAACCCGATCCGAGATGTGCCTTACA
LAMP5_022030_24	GCAAGATTCTCGTCGAGTCCACCTCTCTGCCTTGGTCAAACGGTATTCGGTCGTCATCAACTTCAGCTTCCCGATATCCGCTACTTCGTCGCGTCAGACCACTCTACCGGCAATCGCGTCAAGCACACAGCCAACTCGCAGATCCGAGATGTGCCTTACA
LAMP5_022030_25	GCAAGATTCTCGTCGAGTTCCTATGAGTGTCAAGCTCAACAAACGGTATTCGGTCGTCATCAACTTCAGCTTCCCGATATCCGCTACTTCGTCGCGTCAGACCACTCTACCGGCAATCGCGTCTCACCCCCGCTGGGAAGGATCCGAGATGTGCCTTACA
LAMP5_022030_26	GCAAGATTCTCGTCGAGTTCCTGTCTGCGGTCCACATAACGGTATTCGGTCGTCATCAACTTCAGCTTCCCGATATCCGCTACTTCGTCGCGTCAGACCACTCTACCGGCAATCGCGTCCGCAGAAGACGGTCACCATGAGATCCGAGATGTGCCTTACA
LAMP5_022030_27	GCAAGATTCTCGTCGAGTTCCAACCTTTTGACATTATCTCAACGGTATTCGGTCGTCATCAACTTCAGCTTCCCGATATCCGCTACTTCGTCGCGTCAGACCACTCTACCGGCAATCGCGTCTCCTGTCTGCGGTCCACAGATCCGAGATGTGCCTTACA
LAMP5_022030_28	GCAAGATTCTCGTCGAGTGCGGGAGCAACTGGAAGAAAACGGTATTCGGTCGTCATCAACTTCAGCTTCCCGATATCCGCTACTTCGTCGCGTCAGACCACTCTACCGGCAATCGCGTCGCATAAATGCCCAGTGGATGAGATCCGAGATGTGCCTTACA
LAMP5_022030_29	GCAAGATTCTCGTCGAGTAGAAACCTTGCCCCTGATTTTGAACGGTATTCGGTCGTCATCAACTTCAGCTTCCCGATATCCGCTACTTCGTCGCGTCAGACCACTCTACCGGCAATCGCGTCTGAGCGGGAGCAACTGGAGATCCGAGATGTGCCTTACA
LAMP5_022030_30	GCAAGATTCTCGTCGAGTCGTCATCATGGTAACACTCGCGAACGGTATTCGGTCGTCATCAACTTCAGCTTCCCGATATCCGCTACTTCGTCGCGTCAGACCACTCTACCGGCAATCGCGTCGGGGCTCATCTTGGGCCTGATCCGAGATGTGCCTTACA
LAMP5_022030_31	GCAAGATTCTCGTCGAGTACAAAATGACTGCCAACCAGAACGGTATTCGGTCGTCATCAACTTCAGCTTCCCGATATCCGCTACTTCGTCGCGTCAGACCACTCTACCGGCAATCGCGTCCGCGATTTACCACGTCCACCGATCCGAGATGTGCCTTACA
LAMP5_022030_32	GCAAGATTCTCGTCGAGTTAGGCAGGCACCCCCTATTCAACGGTATTCGGTCGTCATCAAACTTCAGCTTCCCGATATCCGCTACTTCGTCGCGTCAGACCACTCTACCGGCAATCGCGTCCACATGGGCTAGAGGCCGTGATCCGAGATGTGCCTTACA
LAMP5_022030_33	GCAAGATTCTCGTCGAGTCACGAGATACACCAACATAGAACGGTATTCGGTCGTCATCAACTTCAGCTTCCCGATATCCGCTACTTCGTCGCGTCAGACCACTCTACCGGCAATCGCGTCAAGCACTTTTCCATCTTGTAGATCCGAGATGTGCCTTACA
LAMP5_022030_34	GCAAGATTCTCGTCGAGTTACAATCAAACAGGCCTGAACGGTATTCGGTCGTCATCAACTTCAGCTTCCCGATATCCGCTACTTCGTCGCGTCAGACCACTCTACCGGCAATCGCGTCACACGAGATACACCAACATAGCGATCCGAGATGTGCCTTACA
LAMP5_022030_35	GCAAGATTCTCGTCGAGTGCTTGGCTTGTGTCCATGCTAACGGTATTCGGTCGTCATCAACTTCAGCTTCCCGATATCCGCTACTTCGTCGCGTCAGACCACTCTACCGGCAATCGCGTCGGCCTGGGTATCTGAGGCTTGATCCGAGATGTGCCTTACA
LAMP5_022030_36	GCAAGATTCTCGTCGAGTACTCTTTCGGATTTGTAGGGTGAAACGGTATTCGGTCGTCATCAACTTCAGCTTCCCGATATCCGCTACTTCGTCGCGTCAGACCACTCTACCGGCAATCGCGTCACCCACGGAAGGGGGAGGATCCGAGATGTGCCTTACA
LAMP5_022030_37	GCAAGATTCTCGTCGAGTTTATTCTCTCCATGCTGGGGAAACGGTATTCGGTCGTCATCAACTTCAGCTTCCCGATATCCGCTACTTCGTCGCGTCAGACCACTCTACCGGCAATCGCGTCTTGTAGGGTGAAATGGCAAGATCCGAGATGTGCCTTACA
LAMP5_022030_38	GCAAGATTCTCGTCGAGTCTCAGACAGCTTTCGTGCTCATAACGGTATTCGGTCGTCATCAACTTCAGCTTCCCGATATCCGCTACTTCGTCGCGTCAGACCACTCTACCGGCAATCGCGTCGGAGGAGGGGAGGAGGGTGATCCGAGATGTGCCTTACA
LAMP5_022030_39	GCAAGATTCTCGTCGAGTTTTGACTCTCCAAAGAGCAATAAACGGTATTCGGTCGTCATCAACTTCAGCTTCCCGATATCCGCTACTTCGTCGCGTCAGACCACTCTACCGGCAATCGCGTCTGCTCATGGTGGCTTGGCGATCCGAGATGTGCCTTACA
LAMP5_022030_40	GCAAGATTCTCGTCGAGTTTGGAGCTGTATCTGGCCAACGGTATTCGGTCGTCATCAACTTCAGCTTCCCGATATCCGCTACTTCGTCGCGTCAGACCACTCTACCGGCAATCGCGTCTCCAAAGAGCAATAAATGCCACGATCCGAGATGTGCCTTACA
LAMP5_022030_41	GCAAGATTCTCGTCGAGTAAGTTTAGGGATTGAAAACATGCAACGGTATTCGGTCGTCATCAACTTCAGCTTCCCGATATCCGCTACTTCGTCGCGTCAGACCACTCTACCGGCAATCGCGTCAGCTGTATCTGGCCCCAGATCCGAGATGTGCCTTACA
LAMP5_022030_42	GCAAGATTCTCGTCGAGTTTAGGTTCAGAAGAATATGGGGAACGGTATTCGGTCGTCATCAACTTCAGCTTCCCGATATCCGCTACTTCGTCGCGTCAGACCACTCTACCGGCAATCGCGTCTTTGAGGAGGAAACCCCTGATCCGAGATGTGCCTTACA
LAMP5_022030_43	GCAAGATTCTCGTCGAGTTGGACACAGCTGGCTTATCCTAAACGGTATTCGGTCGTCATCAACTTCAGCTTCCCGATATCCGCTACTTCGTCGCGTCAGACCACTCTACCGGCAATCGCGTCTGGGGTGCTTTGCTCCCTGATCCGAGATGTGCCTTACA
LAMP5_022030_44	GCAAGATTCTCGTCGAGTTGTCAATGCACACAGAATACAACGGTATTCGGTCGTCATCAACTTCAGCTTCCCGATATCCGCTACTTCGTCGCGTCAGACCACTCTACCGGCAATCGCGTCGCTGGCTTATCCTATACAGTGATCCGAGATGTGCCTTACA
LAMP5_022030_45	GCAAGATTCTCGTCGAGTCATGCTCCCTGCAGCAAAACGGTATTCGGTCGTCATCAACTTCAGCTTCCCGATATCCGCTACTTCGTCGCGTCAGACCACTCTACCGGCAATCGCGTCTCAATGCACACAGAATACAACCTGATCCGAGATGTGCCTTACA
LAMP5_022030_46	GCAAGATTCTCGTCGAGTTGAAAGTGATTCATGCTTCTGGCAACGGTATTCGGTCGTCATCAACTTCAGCTTCCCGATATCCGCTACTTCGTCGCGTCAGACCACTCTACCGGCAATCGCGTCCCCTGCAGCAAGACCCCGATCCGAGATGTGCCTTACA
LAMP5_022030_47	GCAAGATTCTCGTCGAGTTGTTTAGTGATTGTCTTGGGAAAACGGTATTCGGTCGTCATCAACTTCAGCTTCCCGATATCCGCTACTTCGTCGCGTCAGACCACTCTACCGGCAATCGCGTCTCTGGCTGGCATTCTGCAGATCCGAGATGTGCCTTACA
LAMP5_022030_48	GCAAGATTCTCGTCGAGTGCGACTGCAGCACCAGAAAAAACGGTATTCGGTCGTCATCAACTTCAGCTTCCCGATATCCGCTACTTCGTCGCGTCAGACCACTCTACCGGCAATCGCGTCTTCACTGCTACCCGCATCCAGATCCGAGATGTGCCTTACA
LAMP5_022030_49	GCAAGATTCTCGTCGAGTAAAACGACTAATGTAACTATGCAAACGGTATTCGGTCGTCATCAACTTCAGCTTCCCGATATCCGCTACTTCGTCGCGTCAGACCACTCTACCGGCAATCGCGTCAGCGACTGCAGCACCAGGATCCGAGATGTGCCTTACA
LAMP5_022030_50	GCAAGATTCTCGTCGAGTAGAATCAATCTGTGTGAGTCTGAACGGTATTCGGTCGTCATCAACTTCAGCTTCCCGATATCCGCTACTTCGTCGCGTCAGACCACTCTACCGGCAATCGCGTCCCAAGTCGGGGGACCTGAGATCCGAGATGTGCCTTACA
CRHBP_001302_1	GCAAGATTCTCGTCGAGTTGTAGGAAGGAAAGCCCAGGACAGAACTTGCGCGGATACACGAACTTCAGCTTCCCGATATCCGAACTGCGACCGTCGGCTTACACGTCTGCGTACCGGCTTAGTCTCAGTCTGCGCGAGGGGATCCGAGATGTGCCTTACA
CRHBP_001302_2	GCAAGATTCTCGTCGAGTGAGCACAGCAGCTGCAGAGAGAACTTGCGCGGATACACGAAAAACTTCAGCTTCCCGATATCCGAACTGCGACCGTCGGCTTACACGTCTGCGTACCGGCTTAGCCCAGGACCTCCGGAGCAGATCCGAGATGTGCCTTACA
CRHBP_001302_3	GCAAGATTCTCGTCGAGTATGTCGCCCAACTTCAAACTTCAAGAACTTGCGCGGATACACGAACTTCAGCTTCCCGATATCCGAACTGCGACCGTCGGCTTACACGTCTGCGTACCGGCTTAGGCAGAGGCAAGGCCAGCGATCCGAGATGTGCCTTACA
CRHBP_001302_4	GCAAGATTCTCGTCGAGTCTTCCTGACGGCTCTAAGAAGAACTTGCGCGGATACACGAACTTCAGCTTCCCGATATCCGAACTGCGACCGTCGGCTTACACGTCTGCGTACCGGCTTAGTCAGTGTCACTTCATTCTCATGATCCGAGATGTGCCTTACA
CRHBP_001302_5	GCAAGATTCTCGTCGAGTGGGGAAAGCCGGTACCTAGAAGAACTTGCGCGGATACACGAACTTCAGCTTCCCGATATCCGAACTGCGACCGTCGGCTTACACGTCTGCGTACCGGCTTAGTCTTCCTGACGGCTCTAAGAGATCCGAGATGTGCCTTACA
CRHBP_001302_6	GCAAGATTCTCGTCGAGTTCCTTTCCTGCTCTTCAGCGAGAACTTGCGCGGATACACGAAAACTTCAGCTTCCCGATATCCGAACTGCGACCGTCGGCTTACACGTCTGCGTACCGGCTTAGGGAAGCGGCGGACTACGAGATCCGAGATGTGCCTTACA
CRHBP_001302_7	GCAAGATTCTCGTCGAGTGCTGGGGAGCAGCCGTACAGAACTTGCGCGGATACACGAAAAACTTCAGCTTCCCGATATCCGAACTGCGACCGTCGGCTTACACGTCTGCGTACCGGCTTAGCAACCTGAAGCGGGAGCTGGATCCGAGATGTGCCTTACA
CRHBP_001302_8	GCAAGATTCTCGTCGAGTTCCAGGGCCAGTTCACCTTCAGAACTTGCGCGGATACACGAAAACTTCAGCTTCCCGATATCCGAACTGCGACCGTCGGCTTACACGTCTGCGTACCGGCTTAGGCCTGGACATGCTGAGCCGATCCGAGATGTGCCTTACA
CRHBP_001302_9	GCAAGATTCTCGTCGAGTTCATTACCATCCACTACGACCAGAGAACTTGCGCGGATACACGAACTTCAGCTTCCCGATATCCGAACTGCGACCGTCGGCTTACACGTCTGCGTACCGGCTTAGCAGCGAGCCCGAGGAGTGATCCGAGATGTGCCTTACA
CRHBP_001302_10	GCAAGATTCTCGTCGAGTCCATCGACTGTCAGGGCGAGAACTTGCGCGGATACACGAAAAAACTTCAGCTTCCCGATATCCGAACTGCGACCGTCGGCTTACACGTCTGCGTACCGGCTTAGTCCACTACGACCAGGTCTGATCCGAGATGTGCCTTACA
CRHBP_001302_11	GCAAGATTCTCGTCGAGTGGGGGAGAAGTTCCCCAGTAGAACTTGCGCGGATACACGAACTTCAGCTTCCCGATATCCGAACTGCGACCGTCGGCTTACACGTCTGCGTACCGGCTTAGATTTGATGGTTGGATTCTCAAGATCCGAGATGTGCCTTACA
CRHBP_001302_12	GCAAGATTCTCGTCGAGTACATAGATTTCTGTGAGAGTGGTAGAACTTGCGCGGATACACGAACTTCAGCTTCCCGATATCCGAACTGCGACCGTCGGCTTACACGTCTGCGTACCGGCTTAGCCCCTCAGCTGAGCGGTGATCCGAGATGTGCCTTACA
CRHBP_001302_13	GCAAGATTCTCGTCGAGTAGGAAATGGATTCACATTAACCAGAACTTGCGCGGATACACGAACTTCAGCTTCCCGATATCCGAACTGCGACCGTCGGCTTACACGTCTGCGTACCGGCTTAGCTTCCGAGTCCATGAACCGATCCGAGATGTGCCTTACA
CRHBP_001302_14	GCAAGATTCTCGTCGAGTCAGACCCCAACCTCTTTAGAACTTGCGCGGATACACGAACTTCAGCTTCCCGATATCCGAACTGCGACCGTCGGCTTACACGTCTGCGTACCGGCTTAGTGGATTCACATTAACCATAAAGAGATCCGAGATGTGCCTTACA
CRHBP_001302_15	GCAAGATTCTCGTCGAGTTAGTTCCACACCAGCATCAGAACTTGCGCGGATACACGAACTTCAGCTTCCCGATATCCGAACTGCGACCGTCGGCTTACACGTCTGCGTACCGGCTTAGCCAAATGGAAAGTTTACCCTGGGATCCGAGATGTGCCTTACA
CRHBP_001302_16	GCAAGATTCTCGTCGAGTTCTCCATAATTTATCCTGTGGTAGAACTTGCGCGGATACACGAACTTCAGCTTCCCGATATCCGAACTGCGACCGTCGGCTTACACGTCTGCGTACCGGCTTAGAGCATCGAAACTGCAGCTGATCCGAGATGTGCCTTACA
CRHBP_001302_17	GCAAGATTCTCGTCGAGTATAGGAGACTTTGTGGAGCTGCAGAACTTGCGCGGATACACGAACTTCAGCTTCCCGATATCCGAACTGCGACCGTCGGCTTACACGTCTGCGTACCGGCTTAGTCAGCAGGTTGCGAGGGAGATCCGAGATGTGCCTTACA
CRHBP_001302_18	GCAAGATTCTCGTCGAGTAACTGGATTGGACCCTTCCAAGAGAACTTGCGCGGATACACGAACTTCAGCTTCCCGATATCCGAACTGCGACCGTCGGCTTACACGTCTGCGTACCGGCTTAGTGTGGAGCTGCTGGGAGGGATCCGAGATGTGCCTTACA
CRHBP_001302_19	GCAAGATTCTCGTCGAGTAACACTGTGGTGCGCATGAGAACTTGCGCGGATACACGAACTTCAGCTTCCCGATATCCGAACTGCGACCGTCGGCTTACACGTCTGCGTACCGGCTTAGCCAGATGAAAGTTGGCTGTGACGATCCGAGATGTGCCTTACA
CRHBP_001302_20	GCAAGATTCTCGTCGAGTAGTGGAAAACACGTAAATCGTGAGAACTTGCGCGGATACACGAACTTCAGCTTCCCGATATCCGAACTGCGACCGTCGGCTTACACGTCTGCGTACCGGCTTAGGTGGTGCGCATGGTCTCCGATCCGAGATGTGCCTTACA
CRHBP_001302_21	GCAAGATTCTCGTCGAGTACGAGCTGGAAAACCCAAATGAGAACTTGCGCGGATACACGAAACTTCAGCTTCCCGATATCCGACGTCTGCGTACCGGCTTAGAACTGCGACCGTCGGCTTACATCGTCAGCTGGAGCCGTGATCCGAGATGTGCCTTACA
CRHBP_001302_22	GCAAGATTCTCGTCGAGTTATCGGGGAATTCTGTTTGAGAACTTGCGCGGATACACGAACTTCAGCTTCCCGATATCCGAACTGCGACCGTCGGCTTACACGTCTGCGTACCGGCTTAGGGAAAACCCAAATGGAAACAGGATCCGAGATGTGCCTTACA
CRHBP_001302_23	GCAAGATTCTCGTCGAGTTGGTCTTTGAATAACCAACCCAGAACTTGCGCGGATACACGAACTTCAGCTTCCCGATATCCGAACTGCGACCGTCGGCTTACACGTCTGCGTACCGGCTTAGTCGGGGAATTCTGTTTGTCGATCCGAGATGTGCCTTACA
CRHBP_001302_24	GCAAGATTCTCGTCGAGTTGCTGATAGCTAAGTGAGTTTAGAACTTGCGCGGATACACGAACTTCAGCTTCCCGATATCCGAACTGCGACCGTCGGCTTACACGTCTGCGTACCGGCTTAGACCAACCCAGTGATTTACAGATCCGAGATGTGCCTTACA
CRHBP_001302_25	GCAAGATTCTCGTCGAGTTGTGTATGATTTTGATGCACAGAACTTGCGCGGATACACGAACTTCAGCTTCCCGATATCCGAACTGCGACCGTCGGCTTACACGTCTGCGTACCGGCTTAGAGTGAGTTTTTAATGGCCATGATCCGAGATGTGCCTTACA
CRHBP_001302_26	GCAAGATTCTCGTCGAGTGTCAGTATTCCCAGCCTAGAACTTGCGCGGATACACGAACTTCAGCTTCCCGATATCCGAACTGCGACCGTCGGCTTACACGTCTGCGTACCGGCTTAGCTAGTTAAAAGCCTTTCATACCAGATCCGAGATGTGCCTTACA
CRHBP_001302_27	GCAAGATTCTCGTCGAGTATAACCCCTGATTGGTAGGAAGAACTTGCGCGGATACACGAACTTCAGCTTCCCGATATCCGAACTGCGACCGTCGGCTTACACGTCTGCGTACCGGCTTAGAAATGAACACATGGCAGAAAGATCCGAGATGTGCCTTACA
CRHBP_001302_28	GCAAGATTCTCGTCGAGTACTGGTAAGACAAGCACAAAAGAACTTGCGCGGATACACGAACTTCAGCTTCCCGATATCCGAACTGCGACCGTCGGCTTACACGTCTGCGTACCGGCTTAGTGATGTGCTACAAACCTGAAGATCCGAGATGTGCCTTACA
CRHBP_001302_29	GCAAGATTCTCGTCGAGTATACAAAAATCGTATCTCAAGGGAGAACTTGCGCGGATACACGAACTTCAGCTTCCCGATATCCGAACTGCGACCGTCGGCTTACACGTCTGCGTACCGGCTTAGGCACAAAGCAACGTGCAGATCCGAGATGTGCCTTACA
CRHBP_001302_30	GCAAGATTCTCGTCGAGTAAGAAAAGTGGCAGCACAGAACTTGCGCGGATACACGAACTTCAGCTTCCCGATATCCGAACTGCGACCGTCGGCTTACACGTCTGCGTACCGGCTTAGTCTCAAGGGAAAATACTCAAAGAGATCCGAGATGTGCCTTACA
EYA4_310300_1	GCAAGATTCTCGTCGAGTTTAGAGAGGGGGAAAGAGCTGACGCTACGGAGTACGCCACTAACTTCAGCTTCCCGATATCCGTCTTGCGTGCGATACGGAGTAACTGCGACCGTCGGCTTACACGTGAAGTTGTCGCTGCCGATCCGAGATGTGCCTTACA
EYA4_310300_2	GCAAGATTCTCGTCGAGTTTGGCTCCTCTCCTTTCCTCCACGCTACGGAGTACGCCACTAACTTCAGCTTCCCGATATCCGTCTTGCGTGCGATACGGAGTAACTGCGACCGTCGGCTTACCCTGTCGCAGTCCGGAGTTGATCCGAGATGTGCCTTACA
EYA4_310300_3	GCAAGATTCTCGTCGAGTGGGGATGTCCTGTTTTCACCAGACGCTACGGAGTACGCCACTAACTTCAGCTTCCCGATATCCGTCTTGCGTGCGATACGGAGTAACTGCGACCGTCGGCTTACTGTTGTGGGGTGGCCGAAGATCCGAGATGTGCCTTACA
EYA4_310300_4	GCAAGATTCTCGTCGAGTCTTCGACACTGGAAGGAACGAGACGCTACGGAGTACGCCACTAACTTCAGCTTCCCGATATCCGTCTTGCGTGCGATACGGAGTAACTGCGACCGTCGGCTTACCACAGCGCGAAGGGGAAAGATCCGAGATGTGCCTTACA
EYA4_310300_5	GCAAGATTCTCGTCGAGTTTTCACAATCTCAGAATTCCAACGCTACGGAGTACGCCACTAACTTCAGCTTCCCGATATCCGTCTTGCGTGCGATACGGAGTAACTGCGACCGTCGGCTTACACGTGCACAGAATCAGATGGATCCGAGATGTGCCTTACA
EYA4_310300_6	GCAAGATTCTCGTCGAGTAAAAATCTAATCTCAGCAGCAACGCTACGGAGTACGCCACTAACTTCAGCTTCCCGATATCCGTCTTGCGTGCGATACGGAGTAACTGCGACCGTCGGCTTACCCAGGTAGCTCCAAACTGGGATCCGAGATGTGCCTTACA
EYA4_310300_7	GCAAGATTCTCGTCGAGTGCCCTTGAACAGCAGTGACGCTACGGAGTACGCCACTAACTTCAGCTTCCCGATATCCGTCTTGCGTGCGATACGGAGTAACTGCGACCGTCGGCTTACTCTCTTCTTGCAGTCAAAACAGAGATCCGAGATGTGCCTTACA
EYA4_310300_8	GCAAGATTCTCGTCGAGTGATGGAGCGCTTGACACTTTTAACGCTACGGAGTACGCCACTAACTTCAGCTTCCCGATATCCGTCTTGCGTGCGATACGGAGTAACTGCGACCGTCGGCTTACACCACAGCCACGACTGGAGATCCGAGATGTGCCTTACA
EYA4_310300_9	GCAAGATTCTCGTCGAGTCACCAGCAGCTCAAACAAACGCTACGGAGTACGCCACTAACTTCAGCTTCCCGATATCCGTCTTGCGTGCGATACGGAGTAACTGCGACCGTCGGCTTACCCCTATCCACACATTCTTTCTAGATCCGAGATGTGCCTTACA
EYA4_310300_10	GCAAGATTCTCGTCGAGTGACTCAGTATTCGGGGATGCAACGCTACGGAGTACGCCACTAACTTCAGCTTCCCGATATCCGTCTTGCGTGCGATACGGAGTAACTGCGACCGTCGGCTTACTGTCTGCCTATGCAGGCCAGATCCGAGATGTGCCTTACA
EYA4_310300_11	GCAAGATTCTCGTCGAGTAGCCTACTCACAGACAGGACAGACGCTACGGAGTACGCCACTAACTTCAGCTTCCCGATATCCGTCTTGCGTGCGATACGGAGTAACTGCGACCGTCGGCTTACGCAGCCAGCCGTCTACACGATCCGAGATGTGCCTTACA
EYA4_310300_12	GCAAGATTCTCGTCGAGTTACAGAGTGGCTGCCTCAGTTACGCTACGGAGTACGCCACTAACTTCAGCTTCCCGATATCCGTCTTGCGTGCGATACGGAGTAACTGCGACCGTCGGCTTACTCCCAAACTCAGTCCCCATGATCCGAGATGTGCCTTACA
EYA4_310300_13	GCAAGATTCTCGTCGAGTAGACACCTTATTCTTACCAAATGACGCTACGGAGTACGCCACTAACTTCAGCTTCCCGATATCCGTCTTGCGTGCGATACGGAGTAACTGCGACCGTCGGCTTACTACCCCACAGCCAGGCCGATCCGAGATGTGCCTTACA
EYA4_310300_14	GCAAGATTCTCGTCGAGTTTTCAGTGGTTCACAACAGACGCTACGGAGTACGCCACTAACTTCAGCTTCCCGATATCCGTCTTGCGTGCGATACGGAGTAACTGCGACCGTCGGCTTACTTCAGTTTCCAATTCAACGAAGATCCGAGATGTGCCTTACA
EYA4_310300_15	GCAAGATTCTCGTCGAGTGGCCAAAACCAGTATGCACAACGCTACGGAGTACGCCACTAACTTCAGCTTCCCGATATCCGTCTTGCGTGCGATACGGAGTAACTGCGACCGTCGGCTTACATCCATCCTATACAGCCTTTGATCCGAGATGTGCCTTACA
EYA4_310300_16	GCAAGATTCTCGTCGAGTGCAGGAATCTCTCCCAGACGCTACGGAGTACGCCACTAACTTCAGCTTCCCGATATCCGTCTTGCGTGCGATACGGAGTAACTGCGACCGTCGGCTTACTCTTCAACCTCTACTTATCAGTTGATCCGAGATGTGCCTTACA
EYA4_310300_17	GCAAGATTCTCGTCGAGTGGATGAAACCATCATTGTTTTACGCTACGGAGTACGCCACTAACTTCAGCTTCCCGATATCCGTCTTGCGTGCGATACGGAGTAACTGCGACCGTCGGCTTACGTGTGTTTGTCTGGGATTTGATCCGAGATGTGCCTTACA
EYA4_310300_18	GCAAGATTCTCGTCGAGTTGGACTCCGCATGGAAGAAATACGCTACGGAGTACGCCACTAACTTCAGCTTCCCGATATCCGTCTTGCGTGCGATACGGAGTAACTGCGACCGTCGGCTTACCCCCCATGGCTGTAACCCTGATCCGAGATGTGCCTTACA
EYA4_310300_19	GCAAGATTCTCGTCGAGTAAGTAGTGCAAACCTTTGTTTGACGCTACGGAGTACGCCACTAACTTCAGCTTCCCGATATCCGTCTTGCGTGCGATACGGAGTAACTGCGACCGTCGGCTTACTGGCTTCCATGCAGCTGCGATCCGAGATGTGCCTTACA
EYA4_310300_20	GCAAGATTCTCGTCGAGTGGGATGCCTGGCTACAGTTAAGACGCTACGGAGTACGCCACTAACTTCAGCTTCCCGATATCCGTCTTGCGTGCGATACGGAGTAACTGCGACCGTCGGCTTACTCCTTGGCCCTGCCAAGAGATCCGAGATGTGCCTTACA
EYA4_310300_21	GCAAGATTCTCGTCGAGTTAACAAATGCACTTAAGTCTTTACGCTACGGAGTACGCCACTAACTTCAGCTTCCCGATATCCGTCTTGCGTGCGATACGGAGTAACTGCGACCGTCGGCTTACGTCTGACAGATTCCTGGCGATCCGAGATGTGCCTTACA
EYA4_310300_22	GCAAGATTCTCGTCGAGTTTGAGAATATTTACAGTGCAACTACGCTACGGAGTACGCCACTAACTTCAGCTTCCCGATATCCGTCTTGCGTGCGATACGGAGTAACTGCGACCGTCGGCTTACAGGAGGTGCTTTCCCCAGATCCGAGATGTGCCTTACA
EYA4_310300_23	GCAAGATTCTCGTCGAGTTGAGGAGCATGCCGCTAACACGCTACGGAGTACGCCACTAACTTCAGCTTCCCGATATCCGTCTTGCGTGCGATACGGAGTAACTGCGACCGTCGGCTTACTGTGATTGGAGATGGCCGAGAGATCCGAGATGTGCCTTACA
EYA4_310300_24	GCAAGATTCTCGTCGAGTAACTGTGTTCTTTAGCCGACGCTACGGAGTACGCCACTAACTTCAGCTTCCCGATATCCGTCTTGCGTGCGATACGGAGTAACTGCGACCGTCGGCTTACGCACTGGAATTAGAGTATTTGTGATCCGAGATGTGCCTTACA
EYA4_310300_25	GCAAGATTCTCGTCGAGTCAATGCCTCTGGCTCTAACGCTACGGAGTACGCCACTAACTTCAGCTTCCCGATATCCGTCTTGCGTGCGATACGGAGTAACTGCGACCGTCGGCTTACACACTGAATTTTTATGTGTGATTGATCCGAGATGTGCCTTACA
EYA4_310300_26	GCAAGATTCTCGTCGAGTAGAACTCTTACCCTGGCAAAACGCTACGGAGTACGCCACTAACTTCAGCTTCCCGATATCCGTCTTGCGTGCGATACGGAGTAACTGCGACCGTCGGCTTACGGAATGAGCAGCTTTAGCAAGATCCGAGATGTGCCTTACA
EYA4_310300_27	GCAAGATTCTCGTCGAGTACAACATTCCTCAAAATGGGACGCTACGGAGTACGCCACTAACTTCAGCTTCCCGATATCCGTCTTGCGTGCGATACGGAGTAACTGCGACCGTCGGCTTACTCCGTCTGACAAGGTGGTCAGATCCGAGATGTGCCTTACA
EYA4_310300_28	GCAAGATTCTCGTCGAGTTTGAATCTGACTTTAGCCTACCACGCTACGGAGTACGCCACTAACTTCAGCTTCCCGATATCCGTCTTGCGTGCGATACGGAGTAACTGCGACCGTCGGCTTACTCTTCTCAGCCCTGAGGTGATCCGAGATGTGCCTTACA
EYA4_310300_29	GCAAGATTCTCGTCGAGTGACTTTCAAAGTGGATGCAACGCTACGGAGTACGCCACTAACTTCAGCTTCCCGATATCCGTCTTGCGTGCGATACGGAGTAACTGCGACCGTCGGCTTACACTGTGACTTTATTAGCAGCTGATCCGAGATGTGCCTTACA
EYA4_310300_30	GCAAGATTCTCGTCGAGTGGAAGGTTTGGGAAAGACTGTACGCTACGGAGTACGCCACTAACTTCAGCTTCCCGATATCCGTCTTGCGTGCGATACGGAGTAACTGCGACCGTCGGCTTACTGCGCATCCAACCATGAGTGATCCGAGATGTGCCTTACA
EYA4_310300_31	GCAAGATTCTCGTCGAGTACAGTTTTACTGGAGAAAACTACGCTACGGAGTACGCCACTAACTTCAGCTTCCCGATATCCGTCTTGCGTGCGATACGGAGTAACTGCGACCGTCGGCTTACAGTCTCAAGTACCCCTTCTGATCCGAGATGTGCCTTACA
EYA4_310300_32	GCAAGATTCTCGTCGAGTTTTGAGGTTGAGACTTTTGATACGCTACGGAGTACGCCACTAACTTCAGCTTCCCGATATCCGTCTTGCGTGCGATACGGAGTAACTGCGACCGTCGGCTTACTCATGACAACTTGCACAGTGATCCGAGATGTGCCTTACA
EYA4_310300_33	GCAAGATTCTCGTCGAGTATTATCATGCAAATCATGAGCACGCTACGGAGTACGCCACTAACTTCAGCTTCCCGATATCCGTCTTGCGTGCGATACGGAGTAACTGCGACCGTCGGCTTACAAGTTGCATAGAGGAGGATGATCCGAGATGTGCCTTACA
EYA4_310300_34	GCAAGATTCTCGTCGAGTTACATCAATGCAGGTTCTCCTACGCTACGGAGTACGCCACTAACTTCAGCTTCCCGATATCCGTCTTGCGTGCGATACGGAGTAACTGCGACCGTCGGCTTACACCTGGTTCTCCATCTGAAGATCCGAGATGTGCCTTACA
EYA4_310300_35	GCAAGATTCTCGTCGAGTTAGTTTCTGCCTGTATTGTCACGCTACGGAGTACGCCACTAACTTCAGCTTCCCGATATCCGTCTTGCGTGCGATACGGAGTAACTGCGACCGTCGGCTTACACAGACTTGCATATGTTTGTGATCCGAGATGTGCCTTACA
EYA4_310300_36	GCAAGATTCTCGTCGAGTACCTGCAGTTCTGTGTTTACGCTACGGAGTACGCCACTAACTTCAGCTTCCCGATATCCGTCTTGCGTGCGATACGGAGTAACTGCGACCGTCGGCTTACAGAGTATTTTTATGGTGTCTGCGATCCGAGATGTGCCTTACA
EYA4_310300_37	GCAAGATTCTCGTCGAGTCAACTGAGGCCTCTGTGGCACGCTACGGAGTACGCCACTAACTTCAGCTTCCCGATATCCGTCTTGCGTGCGATACGGAGTAACTGCGACCGTCGGCTTACGAGGCTGGTTCATGAGTTCATGATCCGAGATGTGCCTTACA
EYA4_310300_38	GCAAGATTCTCGTCGAGTTCACAACATTCACTGTGGAACGCTACGGAGTACGCCACTAACTTCAGCTTCCCGATATCCGTCTTGCGTGCGATACGGAGTAACTGCGACCGTCGGCTTACAGTCTACATTTTGCTCACAGAGATCCGAGATGTGCCTTACA
EYA4_310300_39	GCAAGATTCTCGTCGAGTTTACTGAATGCTAAGGCCAACGCTACGGAGTACGCCACTAACTTCAGCTTCCCGATATCCGTCTTGCGTGCGATACGGAGTAACTGCGACCGTCGGCTTACAGGCTACAAACCTGTATTTCTGATCCGAGATGTGCCTTACA
EYA4_310300_40	GCAAGATTCTCGTCGAGTAAGTACTATTCCAGGCAAATTAAACGCTACGGAGTACGCCACTAACTTCAGCTTCCCGATATCCGTCTTGCGTGCGATACGGAGTAACTGCGACCGTCGGCTTACTTGGCTGCATCTGCCCCGATCCGAGATGTGCCTTACA
EYA4_310300_41	GCAAGATTCTCGTCGAGTAAGTCTGTGGGTGCAGAAAACGCTACGGAGTACGCCACTAACTTCAGCTTCCCGATATCCGTCTTGCGTGCGATACGGAGTAACTGCGACCGTCGGCTTACAGCAAGGCTTTTTATGCTGCTGATCCGAGATGTGCCTTACA
EYA4_310300_42	GCAAGATTCTCGTCGAGTTAAAACCTAAATGCAAGGTTGACACGCTACGGAGTACGCCACTAACTTCAGCTTCCCGATATCCGTCTTGCGTGCGATACGGAGTAACTGCGACCGTCGGCTTACAGAAGAGGCTGCCGGCAGATCCGAGATGTGCCTTACA
EYA4_310300_43	GCAAGATTCTCGTCGAGTCAACAATGGTGCAGGCCCAACGCTACGGAGTACGCCACTAACTTCAGCTTCCCGATATCCGTCTTGCGTGCGATACGGAGTAACTGCGACCGTCGGCTTACCGGAGAACAGCTTGTCTGGCAGATCCGAGATGTGCCTTACA
EYA4_310300_44	GCAAGATTCTCGTCGAGTTGAGTATGCACAAACTAGAACTCACGCTACGGAGTACGCCACTAACTTCAGCTTCCCGATATCCGTCTTGCGTGCGATACGGAGTAACTGCGACCGTCGGCTTACGCTTGGCCATGGGACGTGATCCGAGATGTGCCTTACA
EYA4_310300_45	GCAAGATTCTCGTCGAGTACCTCCTATTGACATATGGAATAACGCTACGGAGTACGCCACTAACTTCAGCTTCCCGATATCCGTCTTGCGTGCGATACGGAGTAACTGCGACCGTCGGCTTACACCCCTTGGCAGTTCCCGATCCGAGATGTGCCTTACA
EYA4_310300_46	GCAAGATTCTCGTCGAGTAACTAAAGTGGGTTTTCGGACGCTACGGAGTACGCCACTAACTTCAGCTTCCCGATATCCGTCTTGCGTGCGATACGGAGTAACTGCGACCGTCGGCTTACCCAGTTTGAAAAATGTTCTGTGATCCGAGATGTGCCTTACA
EYA4_310300_47	GCAAGATTCTCGTCGAGTTAACCACCTTGTGTTGCACGCTACGGAGTACGCCACTAACTTCAGCTTCCCGATATCCGTCTTGCGTGCGATACGGAGTAACTGCGACCGTCGGCTTACGCTTGGTATATTACTACGAAAGAGATCCGAGATGTGCCTTACA
EYA4_310300_48	GCAAGATTCTCGTCGAGTAACAAAATAGGTGGCCTGACGCTACGGAGTACGCCACTAACTTCAGCTTCCCGATATCCGTCTTGCGTGCGATACGGAGTAACTGCGACCGTCGGCTTACATCAAGACCATGTAATTTCCATGATCCGAGATGTGCCTTACA
EYA4_310300_49	GCAAGATTCTCGTCGAGTACTTTGACTCCCAACTACGACGCTACGGAGTACGCCACTAACTTCAGCTTCCCGATATCCGTCTTGCGTGCGATACGGAGTAACTGCGACCGTCGGCTTACAGCATCATGAGCCAAAGTTGCGATCCGAGATGTGCCTTACA
EYA4_310300_50	GCAAGATTCTCGTCGAGTTGTCAAGGGTTTCTGTTATGACGCTACGGAGTACGCCACTAACTTCAGCTTCCCGATATCCGTCTTGCGTGCGATACGGAGTAACTGCGACCGTCGGCTTACGCATTATGGACATCTCACAAGATCCGAGATGTGCCTTACA
FLT1_201200_1	GCAAGATTCTCGTCGAGTACTTTAGACTGTCATGCTAATGCGTATCGGTAGTCGCAACGCAACTTCAGCTTCCCGATATCCGAGAACTTGCGCGGATACACGTCGTACTTCGACGGCACTCAGCCATCAGCAGTTCCACCGATCCGAGATGTGCCTTACA
FLT1_201200_2	GCAAGATTCTCGTCGAGTATGTATACACAGGGGAAGAAATCCGTATCGGTAGTCGCAACGCAACTTCAGCTTCCCGATATCCGAGAACTTGCGCGGATACACGTCGTACTTCGACGGCACTCATGCCTGCAGAGCCAGGAGATCCGAGATGTGCCTTACA
FLT1_201200_3	GCAAGATTCTCGTCGAGTAGATTCAGGCACCTATGCCGTATCGGTAGTCGCAACGCAACTTCAGCTTCCCGATATCCGAGAACTTGCGCGGATACACGTCGTACTTCGACGGCACTCACCATCATGAATGTTTCCCTGCAGATCCGAGATGTGCCTTACA
FLT1_201200_4	GCAAGATTCTCGTCGAGTACTCCATCACTCTTAATCTTACCCGTATCGGTAGTCGCAACGCAACTTCAGCTTCCCGATATCCGAGAACTTGCGCGGATACACGTCGTACTTCGACGGCACTCAGGCCATCACTAAGGAGCGATCCGAGATGTGCCTTACA
FLT1_201200_5	GCAAGATTCTCGTCGAGTAAAATGGCCATCACTAAGGCGTATCGGTAGTCGCAACGCAACTTCAGCTTCCCGATATCCGAGAACTTGCGCGGATACACGTCGTACTTCGACGGCACTCACACTACAGTATTAGCAAGCAAGATCCGAGATGTGCCTTACA
FLT1_201200_6	GCAAGATTCTCGTCGAGTAATAACAGAACAATGCACTACCGTATCGGTAGTCGCAACGCAACTTCAGCTTCCCGATATCCGAGAACTTGCGCGGATACACGTCGTACTTCGACGGCACTCAGATTTTACTGCGGACAGTTGATCCGAGATGTGCCTTACA
FLT1_201200_7	GCAAGATTCTCGTCGAGTTTTTACTGCGGACAGTTAATCGTATCGGTAGTCGCAACGCAACTTCAGCTTCCCGATATCCGAGAACTTGCGCGGATACACGTCGTACTTCGACGGCACTCAATACAGAGACGTTACTTGGAGATCCGAGATGTGCCTTACA
FLT1_201200_8	GCAAGATTCTCGTCGAGTACCTGAAACTGTCTTGCACAGTCGTATCGGTAGTCGCAACGCAACTTCAGCTTCCCGATATCCGAGAACTTGCGCGGATACACGTCGTACTTCGACGGCACTCATGCCGACGGAAGGAGAGGGATCCGAGATGTGCCTTACA
FLT1_201200_9	GCAAGATTCTCGTCGAGTAAAATGCCGACGGAAGGACGTATCGGTAGTCGCAACGCAACTTCAGCTTCCCGATATCCGAGAACTTGCGCGGATACACGTCGTACTTCGACGGCACTCATGGGTTTCATGTTAACTTGGAAGATCCGAGATGTGCCTTACA
FLT1_201200_10	GCAAGATTCTCGTCGAGTTGTGGGAAGAAACATAAGCTCGTATCGGTAGTCGCAACGCAACTTCAGCTTCCCGATATCCGAGAACTTGCGCGGATACACGTCGTACTTCGACGGCACTCAGCTTCCAATAAAGTTGGGACGATCCGAGATGTGCCTTACA
FLT1_201200_11	GCAAGATTCTCGTCGAGTTGACTCTAGAATTTCTGGAATCTCGTATCGGTAGTCGCAACGCAACTTCAGCTTCCCGATATCCGAGAACTTGCGCGGATACACGTCGTACTTCGACGGCACTCAAGCACCTTGGTTGTGGCGATCCGAGATGTGCCTTACA
FLT1_201200_12	GCAAGATTCTCGTCGAGTATGGCAATAATAGAAGGAAAGACGTATCGGTAGTCGCAACGCAACTTCAGCTTCCCGATATCCGAGAACTTGCGCGGATACACGTCGTACTTCGACGGCACTCAGAGAGCATCACTCAGCGCGATCCGAGATGTGCCTTACA
FLT1_201200_13	GCAAGATTCTCGTCGAGTACATGGGAAACAGAATTGAGAGCGTATCGGTAGTCGCAACGCAACTTCAGCTTCCCGATATCCGAGAACTTGCGCGGATACACGTCGTACTTCGACGGCACTCATCCTGGATGCTGACAGCAGATCCGAGATGTGCCTTACA
FLT1_201200_14	GCAAGATTCTCGTCGAGTTGTAACCATAATCATTCCGAAGCCGTATCGGTAGTCGCAACGCAACTTCAGCTTCCCGATATCCGAGAACTTGCGCGGATACACGTCGTACTTCGACGGCACTCAAGTGGTTCTGGCACCCCGATCCGAGATGTGCCTTACA
FLT1_201200_15	GCAAGATTCTCGTCGAGTATGGTATCCCTCAACCTACAATCGTATCGGTAGTCGCAACGCAACTTCAGCTTCCCGATATCCGAGAACTTGCGCGGATACACGTCGTACTTCGACGGCACTCATCCTGACTTGTACCGCATGATCCGAGATGTGCCTTACA
FLT1_201200_16	GCAAGATTCTCGTCGAGTAAATCCTGACTTGTACCGCATATCGTATCGGTAGTCGCAACGCAACTTCAGCTTCCCGATATCCGAGAACTTGCGCGGATACACGTCGTACTTCGACGGCACTCACCCACTGGGCAGCAGACGATCCGAGATGTGCCTTACA
FLT1_201200_17	GCAAGATTCTCGTCGAGTTTTCCAGACCCGGCTCTCCGTATCGGTAGTCGCAACGCAACTTCAGCTTCCCGATATCCGAGAACTTGCGCGGATACACGTCGTACTTCGACGGCACTCATTACGAAAAGGCCGTGTCATCGGATCCGAGATGTGCCTTACA
FLT1_201200_18	GCAAGATTCTCGTCGAGTTTAAAAACCTCACTGCCACCGTATCGGTAGTCGCAACGCAACTTCAGCTTCCCGATATCCGAGAACTTGCGCGGATACACGTCGTACTTCGACGGCACTCAGCATAAAACAGTCAAATGTGTGATCCGAGATGTGCCTTACA
FLT1_201200_19	GCAAGATTCTCGTCGAGTATTATACAATCTTGCTGAGCACGTATCGGTAGTCGCAACGCAACTTCAGCTTCCCGATATCCGAGAACTTGCGCGGATACACGTCGTACTTCGACGGCACTCAACTGAAGAGGATGCAGGGAGATCCGAGATGTGCCTTACA
FLT1_201200_20	GCAAGATTCTCGTCGAGTTAATTATCAAGGACGTAACTGACGTATCGGTAGTCGCAACGCAACTTCAGCTTCCCGATATCCGAGAACTTGCGCGGATACACGTCGTACTTCGACGGCACTCATGACTCGTGGCTACTCGTGATCCGAGATGTGCCTTACA
FLT1_201200_21	GCAAGATTCTCGTCGAGTTATTTGACTCGTGGCTACTCGTATCGGTAGTCGCAACGCAACTTCAGCTTCCCGATATCCGAGAACTTGCGCGGATACACGTCGTACTTCGACGGCACTCAGCGACTGAGAAATCTGCTCGCGATCCGAGATGTGCCTTACA
FLT1_201200_22	GCAAGATTCTCGTCGAGTACTGAGAAATCTGCTCGCCGTATCGGTAGTCGCAACGCAACTTCAGCTTCCCGATATCCGAGAACTTGCGCGGATACACGTCGTACTTCGACGGCACTCAGTTAAAAGATGGGTTACCTGCGGATCCGAGATGTGCCTTACA
FLT1_201200_23	GCAAGATTCTCGTCGAGTTCTTACCGGCTCTCTATGAAAGTCGTATCGGTAGTCGCAACGCAACTTCAGCTTCCCGATATCCGAGAACTTGCGCGGATACACGTCGTACTTCGACGGCACTCACCGTAGCTGGCAAGCGGGATCCGAGATGTGCCTTACA
FLT1_201200_24	GCAAGATTCTCGTCGAGTTGAAACCGTAGCTGGCAAGCGTATCGGTAGTCGCAACGCAACTTCAGCTTCCCGATATCCGAGAACTTGCGCGGATACACGTCGTACTTCGACGGCACTCAACATCGAAAACAGCAGGTGCTGATCCGAGATGTGCCTTACA
FLT1_201200_25	GCAAGATTCTCGTCGAGTTCGAAAACAGCAGGTGCTCGTATCGGTAGTCGCAACGCAACTTCAGCTTCCCGATATCCGAGAACTTGCGCGGATACACGTCGTACTTCGACGGCACTCAAAGCATTCATCACTGTGAAACAGATCCGAGATGTGCCTTACA
FLT1_201200_26	GCAAGATTCTCGTCGAGTTGTTAACACCTCAGTGCATACGTATCGGTAGTCGCAACGCAACTTCAGCTTCCCGATATCCGAGAACTTGCGCGGATACACGTCGTACTTCGACGGCACTCAAGTGGACCATCATTCAAATCGATCCGAGATGTGCCTTACA
FLT1_201200_27	GCAAGATTCTCGTCGAGTTAAGGAGTGGACCATCATTCGTATCGGTAGTCGCAACGCAACTTCAGCTTCCCGATATCCGAGAACTTGCGCGGATACACGTCGTACTTCGACGGCACTCAAAGGACTTTATACTTGTCGTGGATCCGAGATGTGCCTTACA
FLT1_201200_28	GCAAGATTCTCGTCGAGTATTCCCATGCCAACATATTCTCGTATCGGTAGTCGCAACGCAACTTCAGCTTCCCGATATCCGAGAACTTGCGCGGATACACGTCGTACTTCGACGGCACTCACGACGAATTGACCAAAGCAGATCCGAGATGTGCCTTACA
FLT1_201200_29	GCAAGATTCTCGTCGAGTAGGCGACGAATTGACCAACGTATCGGTAGTCGCAACGCAACTTCAGCTTCCCGATATCCGAGAACTTGCGCGGATACACGTCGTACTTCGACGGCACTCAGAAAAATAAGAGAGCTTCCGTAGATCCGAGATGTGCCTTACA
FLT1_201200_30	GCAAGATTCTCGTCGAGTAGTTCAAATGACCTGGAGTTCGTATCGGTAGTCGCAACGCAACTTCAGCTTCCCGATATCCGAGAACTTGCGCGGATACACGTCGTACTTCGACGGCACTCAACCACTCCCTTGAACACGAGGATCCGAGATGTGCCTTACA
FLT1_201200_31	GCAAGATTCTCGTCGAGTAAATTACTTAGAGGCCATACTCTCGTATCGGTAGTCGCAACGCAACTTCAGCTTCCCGATATCCGAGAACTTGCGCGGATACACGTCGTACTTCGACGGCACTCAGCACACCACGCCCAGTCGATCCGAGATGTGCCTTACA
FLT1_201200_32	GCAAGATTCTCGTCGAGTAATAAGCACACCACGCCCGTATCGGTAGTCGCAACGCAACTTCAGCTTCCCGATATCCGAGAACTTGCGCGGATACACGTCGTACTTCGACGGCACTCAGCCAATACAATCATAGATGTCCAGATCCGAGATGTGCCTTACA
FLT1_201200_33	GCAAGATTCTCGTCGAGTACTATCTCACACATCGACACGTATCGGTAGTCGCAACGCAACTTCAGCTTCCCGATATCCGAGAACTTGCGCGGATACACGTCGTACTTCGACGGCACTCAATGGGCATTTGTATAAGACAAGATCCGAGATGTGCCTTACA
FLT1_201200_34	GCAAGATTCTCGTCGAGTAACAGTCAATGGGCATTTGTCGTATCGGTAGTCGCAACGCAACTTCAGCTTCCCGATATCCGAGAACTTGCGCGGATACACGTCGTACTTCGACGGCACTCAGGGCTTCTGACCTGTGAAGCGATCCGAGATGTGCCTTACA
FLT1_201200_35	GCAAGATTCTCGTCGAGTTCATCATATCAAATGCAACGTCGTATCGGTAGTCGCAACGCAACTTCAGCTTCCCGATATCCGAGAACTTGCGCGGATACACGTCGTACTTCGACGGCACTCATGGGACAGTAGAAAGGGCTGATCCGAGATGTGCCTTACA
FLT1_201200_36	GCAAGATTCTCGTCGAGTAATCTGGGACAGTAGAAAGGGCGTATCGGTAGTCGCAACGCAACTTCAGCTTCCCGATATCCGAGAACTTGCGCGGATACACGTCGTACTTCGACGGCACTCATCCCTGATGGAAAACGCATGATCCGAGATGTGCCTTACA
FLT1_201200_37	GCAAGATTCTCGTCGAGTCCCTGATGGAAAACGCACGTATCGGTAGTCGCAACGCAAAACTTCAGCTTCCCGATATCCGAGAACTTGCGCGGATACACGTCGTACTTCGACGGCACTCAGTTTCCACTTGACACTTTGATGATCCGAGATGTGCCTTACA
FLT1_201200_38	GCAAGATTCTCGTCGAGTTTACGTCACCTAACATCACTGTTCGTATCGGTAGTCGCAACGCAACTTCAGCTTCCCGATATCCGAGAACTTGCGCGGATACACGTCGTACTTCGACGGCACTCACGTCATTCCCTGCCGGGGATCCGAGATGTGCCTTACA
FLT1_201200_39	GCAAGATTCTCGTCGAGTTCATTCCCTGCCGGGTTACGTATCGGTAGTCGCAACGCAACTTCAGCTTCCCGATATCCGAGAACTTGCGCGGATACACGTCGTACTTCGACGGCACTCAATGACTGAAGGAAGGGAGCTCGGATCCGAGATGTGCCTTACA
FLT1_201200_40	GCAAGATTCTCGTCGAGTTTATACACATGACTGAAGGAAGCGTATCGGTAGTCGCAACGCAACTTCAGCTTCCCGATATCCGAGAACTTGCGCGGATACACGTCGTACTTCGACGGCACTCAACAGTGAAATCCCCGAAAGATCCGAGATGTGCCTTACA
FLT1_201200_41	GCAAGATTCTCGTCGAGTTGTACAGTGAAATCCCCGCGTATCGGTAGTCGCAACGCAACTTCAGCTTCCCGATATCCGAGAACTTGCGCGGATACACGTCGTACTTCGACGGCACTCAACAGGTAGACCTTTCGTAGAGAGATCCGAGATGTGCCTTACA
FLT1_201200_42	GCAAGATTCTCGTCGAGTGAAGGAAACAGAATCTGCACGTATCGGTAGTCGCAACGCAACTTCAGCTTCCCGATATCCGAGAACTTGCGCGGATACACGTCGTACTTCGACGGCACTCAAGCTGTACCTACTTCAAAGAAGATCCGAGATGTGCCTTACA
FLT1_201200_43	GCAAGATTCTCGTCGAGTTCTACAGCTGCAAATATCTAGCTCGTATCGGTAGTCGCAACGCAACTTCAGCTTCCCGATATCCGAGAACTTGCGCGGATACACGTCGTACTTCGACGGCACTCAAGCAAACCACACTGGCTGATCCGAGATGTGCCTTACA
FLT1_201200_44	GCAAGATTCTCGTCGAGTAACAATTCTGCAGTACTTTAACCGTATCGGTAGTCGCAACGCAACTTCAGCTTCCCGATATCCGAGAACTTGCGCGGATACACGTCGTACTTCGACGGCACTCACCTGTGGAAGAAATGGCAGATCCGAGATGTGCCTTACA
FLT1_201200_45	GCAAGATTCTCGTCGAGTATAACTAAATCTGCCTGTGGCGTATCGGTAGTCGCAACGCAACTTCAGCTTCCCGATATCCGAGAACTTGCGCGGATACACGTCGTACTTCGACGGCACTCAAGGAAAGCGAAAGGCTGAGCGATCCGAGATGTGCCTTACA
FLT1_201200_46	GCAAGATTCTCGTCGAGTATGGTCTTTGCCTGAAATGGTGCGTATCGGTAGTCGCAACGCAACTTCAGCTTCCCGATATCCGAGAACTTGCGCGGATACACGTCGTACTTCGACGGCACTCAGGGGGAAGCAGCCCATAAGATCCGAGATGTGCCTTACA
FLT1_201200_47	GCAAGATTCTCGTCGAGTAGGCCAGACACTGCATCTCCCGTATCGGTAGTCGCAACGCAACTTCAGCTTCCCGATATCCGAGAACTTGCGCGGATACACGTCGTACTTCGACGGCACTCAACCCAGCACATCATGCAAGCGATCCGAGATGTGCCTTACA
FLT1_201200_48	GCAAGATTCTCGTCGAGTACCCAGCACATCATGCAACGTATCGGTAGTCGCAACGCAACTTCAGCTTCCCGATATCCGAGAACTTGCGCGGATACACGTCGTACTTCGACGGCACTCATCCTGAACTGAGTTTAAAAGGCGATCCGAGATGTGCCTTACA
FLT1_201200_49	GCAAGATTCTCGTCGAGTTCAGCTACTGGGACACCGGCGTATCGGTAGTCGCAACGCAAAAAACTTCAGCTTCCCGATATCCGAGAACTTGCGCGGATACACGTCGTACTTCGACGGCACTCACGTCGCGCTCACCATGGGATCCGAGATGTGCCTTACA
FLT1_201200_50	GCAAGATTCTCGTCGAGTAGTGGTTGTCTCCTGGCTGGCGTATCGGTAGTCGCAACGCAAAACTTCAGCTTCCCGATATCCGAGAACTTGCGCGGATACACGTCGTACTTCGACGGCACTCAGCGAGGATTACCCGGGGAGATCCGAGATGTGCCTTACA
ADARB2_100103_1	GCAAGATTCTCGTCGAGTTTAGTTTTCAGCATTTTGTAAGCTGTATCGCGCTCGATTGGCAAACTTCAGCTTCCCGATATCCGGAATTGTCCGCGCTCTACGACATGCGATTAACCGCGACTGTCTCCCAGTGTGCCCCGGATCCGAGATGTGCCTTACA
ADARB2_100103_2	GCAAGATTCTCGTCGAGTACACTTTATTTCCCAACTCATCTGTATCGCGCTCGATTGGCAAACTTCAGCTTCCCGATATCCGGAATTGTCCGCGCTCTACGACATGCGATTAACCGCGACTGCAAACCCTGGTGAGAGGAGATCCGAGATGTGCCTTACA
ADARB2_100103_3	GCAAGATTCTCGTCGAGTAGTCATTTTTGGACTCTCCTGATGTATCGCGCTCGATTGGCAAACTTCAGCTTCCCGATATCCGGAATTGTCCGCGCTCTACGACATGCGATTAACCGCGACTGTGCACAGGGAGTTGCTGCGATCCGAGATGTGCCTTACA
ADARB2_100103_4	GCAAGATTCTCGTCGAGTTCCTTTGTTCTGCTGCCGTGTGTATCGCGCTCGATTGGCAAACTTCAGCTTCCCGATATCCGGAATTGTCCGCGCTCTACGACATGCGATTAACCGCGACTGCCTGTCCCAAAACTCCTGGCGATCCGAGATGTGCCTTACA
ADARB2_100103_5	GCAAGATTCTCGTCGAGTTTTCTGGGAAGCCTGAGAGTGTATCGCGCTCGATTGGCAAACTTCAGCTTCCCGATATCCGGAATTGTCCGCGCTCTACGACATGCGATTAACCGCGACTGAGGAGCTTCCTTCTCAGGCTGGATCCGAGATGTGCCTTACA
ADARB2_100103_6	GCAAGATTCTCGTCGAGTACAGGGACCAACCAGAGATGCTGTATCGCGCTCGATTGGCAAAAACTTCAGCTTCCCGATATCCGGAATTGTCCGCGCTCTACGACATGCGATTAACCGCGACTGAGGCAGGAGCAGAGGCCGATCCGAGATGTGCCTTACA
ADARB2_100103_7	GCAAGATTCTCGTCGAGTAGGCAGCTCTTAGCAGGGACTGTATCGCGCTCGATTGGCAAAAACTTCAGCTTCCCGATATCCGGAATTGTCCGCGCTCTACGACATGCGATTAACCGCGACTGAGAGGCAGTAGCACCCCCGATCCGAGATGTGCCTTACA
ADARB2_100103_8	GCAAGATTCTCGTCGAGTAGGTGGAAATTTAGAAGCCCTGTTGTATCGCGCTCGATTGGCAAACTTCAGCTTCCCGATATCCGGAATTGTCCGCGCTCTACGACATGCGATTAACCGCGACTGGCAGAGCTCGCGGTTGGGATCCGAGATGTGCCTTACA
ADARB2_100103_9	GCAAGATTCTCGTCGAGTTCCCACATACCTCCAAAGCCTGTGTATCGCGCTCGATTGGCAAAACTTCAGCTTCCCGATATCCGGAATTGTCCGCGCTCTACGACATGCGATTAACCGCGACTGATGTCAGGGAGCCGCCAGATCCGAGATGTGCCTTACA
ADARB2_100103_10	GCAAGATTCTCGTCGAGTAAATACAGAGGATATCAATGCCTGTATCGCGCTCGATTGGCAAACTTCAGCTTCCCGATATCCGGAATTGTCCGCGCTCTACGACATGCGATTAACCGCGACTGTGGAGAGCCATAAACAGTGATCCGAGATGTGCCTTACA
ADARB2_100103_11	GCAAGATTCTCGTCGAGTTCTTATCAACAAAGTCGCATGTGTATCGCGCTCGATTGGCAAACTTCAGCTTCCCGATATCCGGAATTGTCCGCGCTCTACGACATGCGATTAACCGCGACTGTGTTTTCACAGGGAGCTTTGATCCGAGATGTGCCTTACA
ADARB2_100103_12	GCAAGATTCTCGTCGAGTTTGTGATGAGTCCTGTTCCTTGTATCGCGCTCGATTGGCAAACTTCAGCTTCCCGATATCCGGAATTGTCCGCGCTCTACGACATGCGATTAACCGCGACTGTCTATCACACCATGCTGACTGATCCGAGATGTGCCTTACA
ADARB2_100103_13	GCAAGATTCTCGTCGAGTATTGTTTCCTTTCCATTCCTTGTATCGCGCTCGATTGGCAAACTTCAGCTTCCCGATATCCGGAATTGTCCGCGCTCTACGACATGCGATTAACCGCGACTGGGATGTGCAGGTCGATAGCTGATCCGAGATGTGCCTTACA
ADARB2_100103_14	GCAAGATTCTCGTCGAGTGCAGCCGTGTGTGATATCAAGGTGTATCGCGCTCGATTGGCAAACTTCAGCTTCCCGATATCCGGAATTGTCCGCGCTCTACGACATGCGATTAACCGCGACTGACCTCCAGCCCCGGTTTTGATCCGAGATGTGCCTTACA
ADARB2_100103_15	GCAAGATTCTCGTCGAGTTAGTCAAAAAGTTAGTGTCTGGTGTATCGCGCTCGATTGGCAAACTTCAGCTTCCCGATATCCGGAATTGTCCGCGCTCTACGACATGCGATTAACCGCGACTGGGTTTCCGGCCTGGTTCTGATCCGAGATGTGCCTTACA
ADARB2_100103_16	GCAAGATTCTCGTCGAGTTAAAACCAGCACCACCTTTATGTATCGCGCTCGATTGGCAAACTTCAGCTTCCCGATATCCGGAATTGTCCGCGCTCTACGACATGCGATTAACCGCGACTGGGCCCCTACAAAAGTCCTCAGATCCGAGATGTGCCTTACA
ADARB2_100103_17	GCAAGATTCTCGTCGAGTTAGTCTATATTCATGCCTGCTGTATCGCGCTCGATTGGCAAACTTCAGCTTCCCGATATCCGGAATTGTCCGCGCTCTACGACATGCGATTAACCGCGACTGCCCTTGCTTCAGATTTTCTGGATCCGAGATGTGCCTTACA
ADARB2_100103_18	GCAAGATTCTCGTCGAGTAGCCCCTTGCTTCAGATTTTCTGTGTATCGCGCTCGATTGGCAAACTTCAGCTTCCCGATATCCGGAATTGTCCGCGCTCTACGACATGCGATTAACCGCGACTGACCACCTGACACCGCCAGATCCGAGATGTGCCTTACA
ADARB2_100103_19	GCAAGATTCTCGTCGAGTGGGGCTGATGAAGTCAGGCCTGTATCGCGCTCGATTGGCAAAAACTTCAGCTTCCCGATATCCGGAATTGTCCGCGCTCTACGACATGCGATTAACCGCGACTGGCTGGGCACGACACAAGGGATCCGAGATGTGCCTTACA
ADARB2_100103_20	GCAAGATTCTCGTCGAGTAGTAGGGGATGGGTCACTTTCTTGTATCGCGCTCGATTGGCAAACTTCAGCTTCCCGATATCCGGAATTGTCCGCGCTCTACGACATGCGATTAACCGCGACTGTACGCTGGGCACGACACAGATCCGAGATGTGCCTTACA
ADARB2_100103_21	GCAAGATTCTCGTCGAGTGTGAGGGGGCAAGACACAAGTGTATCGCGCTCGATTGGCAAAACTTCAGCTTCCCGATATCCGGAATTGTCCGCGCTCTACGACATGCGATTAACCGCGACTGGCCACCCATTCCCCTCCAAGATCCGAGATGTGCCTTACA
ADARB2_100103_22	GCAAGATTCTCGTCGAGTAGTTTTGACCACTGAATTGGTCTTGTATCGCGCTCGATTGGCAAACTTCAGCTTCCCGATATCCGGAATTGTCCGCGCTCTACGACATGCGATTAACCGCGACTGGGCCATGTCTGCCCTGCGATCCGAGATGTGCCTTACA
ADARB2_100103_23	GCAAGATTCTCGTCGAGTTCAGAACATCCCAGCACCACTGTATCGCGCTCGATTGGCAAAACTTCAGCTTCCCGATATCCGGAATTGTCCGCGCTCTACGACATGCGATTAACCGCGACTGTTTCGCCCTCAGGTCCAGGGATCCGAGATGTGCCTTACA
ADARB2_100103_24	GCAAGATTCTCGTCGAGTAGATGGAAGGGCTCGTGTTGAATGTATCGCGCTCGATTGGCAAACTTCAGCTTCCCGATATCCGGAATTGTCCGCGCTCTACGACATGCGATTAACCGCGACTGGCTGTGCCACCTCTGCAGGATCCGAGATGTGCCTTACA
ADARB2_100103_25	GCAAGATTCTCGTCGAGTGGATTCCCACAGCCCTGGATTGTATCGCGCTCGATTGGCAAACTTCAGCTTCCCGATATCCGGAATTGTCCGCGCTCTACGACATGCGATTAACCGCGACTGCCTGGAAGACCCAGGTCCCAGATCCGAGATGTGCCTTACA
ADARB2_100103_26	GCAAGATTCTCGTCGAGTAGAGCTGGGTCCCAGGATTCTGTATCGCGCTCGATTGGCAAAACTTCAGCTTCCCGATATCCGGAATTGTCCGCGCTCTACGACATGCGATTAACCGCGACTGAGCCCCAAGAGTTCCCGGAGATCCGAGATGTGCCTTACA
ADARB2_100103_27	GCAAGATTCTCGTCGAGTTCCTAGGATTCCACAGTGCCAGTGTATCGCGCTCGATTGGCAAAACTTCAGCTTCCCGATATCCGGAATTGTCCGCGCTCTACGACATGCGATTAACCGCGACTGAGCCAGGAAGGGCCAGGGATCCGAGATGTGCCTTACA
ADARB2_100103_28	GCAAGATTCTCGTCGAGTTGAAAGGAGAAGGTAGTCGAGGTGTATCGCGCTCGATTGGCAAACTTCAGCTTCCCGATATCCGGAATTGTCCGCGCTCTACGACATGCGATTAACCGCGACTGGTCCCAGGCCCTGGGTAGGATCCGAGATGTGCCTTACA
ADARB2_100103_29	GCAAGATTCTCGTCGAGTGAAGGCCGATAGCGACATGTATCGCGCTCGATTGGCAAACTTCAGCTTCCCGATATCCGGAATTGTCCGCGCTCTACGACATGCGATTAACCGCGACTGAGGAGAGATTAAAGCTCTTCAGAGATCCGAGATGTGCCTTACA
ADARB2_100103_30	GCAAGATTCTCGTCGAGTATTAAGTCCACAGGAGACTCTGTATCGCGCTCGATTGGCAAACTTCAGCTTCCCGATATCCGGAATTGTCCGCGCTCTACGACATGCGATTAACCGCGACTGACAAGTGTATGGATTCGTGTGATCCGAGATGTGCCTTACA
ADARB2_100103_31	GCAAGATTCTCGTCGAGTCTCGGAAAGCGCTCGGCTGTATCGCGCTCGATTGGCAAAAAACTTCAGCTTCCCGATATCCGGAATTGTCCGCGCTCTACGACATGCGATTAACCGCGACTGGCAGGGTCTGATTCACGGGAGATCCGAGATGTGCCTTACA
ADARB2_100103_32	GCAAGATTCTCGTCGAGTTAAGCAGATTTCACTGTCACAGGTGTATCGCGCTCGATTGGCAAACTTCAGCTTCCCGATATCCGGAATTGTCCGCGCTCTACGACATGCGATTAACCGCGACTGCGAGGGGGCCTGTGTTGGATCCGAGATGTGCCTTACA
ADARB2_100103_33	GCAAGATTCTCGTCGAGTGAATGCGTGGGAGCACGGTGTATCGCGCTCGATTGGCAAAAACTTCAGCTTCCCGATATCCGGAATTGTCCGCGCTCTACGACATGCGATTAACCGCGACTGTCAGAAGTGAGCGCTCCCCTGATCCGAGATGTGCCTTACA
ADARB2_100103_34	GCAAGATTCTCGTCGAGTAGCCCCAGAGAAACCAATAAGAATGTATCGCGCTCGATTGGCAAACTTCAGCTTCCCGATATCCGGAATTGTCCGCGCTCTACGACATGCGATTAACCGCGACTGAAAGCCATGCCCACCCCGATCCGAGATGTGCCTTACA
ADARB2_100103_35	GCAAGATTCTCGTCGAGTTTCAGGCAAAGGGGTTTTAGCTTGTATCGCGCTCGATTGGCAAACTTCAGCTTCCCGATATCCGGAATTGTCCGCGCTCTACGACATGCGATTAACCGCGACTGTCTGAGGGAGGGGCTCCAGATCCGAGATGTGCCTTACA
ADARB2_100103_36	GCAAGATTCTCGTCGAGTAGTGTGCAATGTTTGGACGAGTGTATCGCGCTCGATTGGCAAACTTCAGCTTCCCGATATCCGGAATTGTCCGCGCTCTACGACATGCGATTAACCGCGACTGGGTGTCCCAGAAACACGCGGATCCGAGATGTGCCTTACA
ADARB2_100103_37	GCAAGATTCTCGTCGAGTTTCTACTGACTCTCTAGGCTGCGTGTATCGCGCTCGATTGGCAAACTTCAGCTTCCCGATATCCGGAATTGTCCGCGCTCTACGACATGCGATTAACCGCGACTGACCGGAGCAGCAGCAGTGATCCGAGATGTGCCTTACA
ADARB2_100103_38	GCAAGATTCTCGTCGAGTTCTGTGAAACAGCAGCTGTTCAATGTATCGCGCTCGATTGGCAAACTTCAGCTTCCCGATATCCGGAATTGTCCGCGCTCTACGACATGCGATTAACCGCGACTGGGGCGCACACCTACCAGGATCCGAGATGTGCCTTACA
ADARB2_100103_39	GCAAGATTCTCGTCGAGTACATCCTCTTCCATCTCTACGTTGTATCGCGCTCGATTGGCAAACTTCAGCTTCCCGATATCCGGAATTGTCCGCGCTCTACGACATGCGATTAACCGCGACTGGCTACCGGCTGCGAGAGAGATCCGAGATGTGCCTTACA
ADARB2_100103_40	GCAAGATTCTCGTCGAGTCTACACGCAGCTGGAGCTGTGTATCGCGCTCGATTGGCAAAAACTTCAGCTTCCCGATATCCGGAATTGTCCGCGCTCTACGACATGCGATTAACCGCGACTGGGGCGTTCCTGCACTTCCTGATCCGAGATGTGCCTTACA
ADARB2_100103_41	GCAAGATTCTCGTCGAGTGGTGGTGAATGACTGCCACGTGTATCGCGCTCGATTGGCAAAACTTCAGCTTCCCGATATCCGGAATTGTCCGCGCTCTACGACATGCGATTAACCGCGACTGACCTCAGTGACCAGGGGCTGATCCGAGATGTGCCTTACA
ADARB2_100103_42	GCAAGATTCTCGTCGAGTGCGCTGGCAGGAATCGTCTGTATCGCGCTCGATTGGCAAAAAACTTCAGCTTCCCGATATCCGGAATTGTCCGCGCTCTACGACATGCGATTAACCGCGACTGCATGCACGCCCGCCATAAAGATCCGAGATGTGCCTTACA
ADARB2_100103_43	GCAAGATTCTCGTCGAGTTGGTCACACAGAAGTTCCGTGTATCGCGCTCGATTGGCAAACTTCAGCTTCCCGATATCCGGAATTGTCCGCGCTCTACGACATGCGATTAACCGCGACTGTCGCAGACTCCATATCCCAGCGATCCGAGATGTGCCTTACA
ADARB2_100103_44	GCAAGATTCTCGTCGAGTTTCGACATCCAGATGCCCGTGTATCGCGCTCGATTGGCAAAAAAACTTCAGCTTCCCGATATCCGGAATTGTCCGCGCTCTACGACATGCGATTAACCGCGACTGCCGCACTGCAGGAGCTGGATCCGAGATGTGCCTTACA
ADARB2_100103_45	GCAAGATTCTCGTCGAGTCCAGGAGTTCGAGCCCCTGTATCGCGCTCGATTGGCAAAAAAAACTTCAGCTTCCCGATATCCGGAATTGTCCGCGCTCTACGACATGCGATTAACCGCGACTGTTTCCCCGACACGCTCTTGATCCGAGATGTGCCTTACA
ADARB2_100103_46	GCAAGATTCTCGTCGAGTCCTTCGTGCAGTTCCCCAACTGTATCGCGCTCGATTGGCAAAAACTTCAGCTTCCCGATATCCGGAATTGTCCGCGCTCTACGACATGCGATTAACCGCGACTGCGGAGCTGGCACTCAGGTGATCCGAGATGTGCCTTACA
ADARB2_100103_47	GCAAGATTCTCGTCGAGTAGGTGAACGGGCTCACGTTTGTATCGCGCTCGATTGGCAAAAAAACTTCAGCTTCCCGATATCCGGAATTGTCCGCGCTCTACGACATGCGATTAACCGCGACTGCTTCGCGGTAGCGGTGGGATCCGAGATGTGCCTTACA
ADARB2_100103_48	GCAAGATTCTCGTCGAGTTGGAAGAAGCTGTCGTGGTCTGTATCGCGCTCGATTGGCAAACTTCAGCTTCCCGATATCCGGAATTGTCCGCGCTCTACGACATGCGATTAACCGCGACTGTGTGCAAACTGCAGCTGGTCGATCCGAGATGTGCCTTACA
ADARB2_100103_49	GCAAGATTCTCGTCGAGTGAACCGCAACGTGGGCAATGTATCGCGCTCGATTGGCAAAAAAACTTCAGCTTCCCGATATCCGGAATTGTCCGCGCTCTACGACATGCGATTAACCGCGACTGCAGCGCGGAGGTGAAGGAGATCCGAGATGTGCCTTACA
ADARB2_100103_50	GCAAGATTCTCGTCGAGTGGGAGCCCAGAGCAGGAGTGTATCGCGCTCGATTGGCAAAACTTCAGCTTCCCGATATCCGGAATTGTCCGCGCTCTACGACATGCGATTAACCGCGACTGCAAAAGTAGCCTCCCTGCGCTGATCCGAGATGTGCCTTACA
DPP4_012020_1	GCAAGATTCTCGTCGAGTTTGCCCTGTTAAAAGATGAATCTTGCGTGCGATACGGAGTAACTTCAGCTTCCCGATATCCGCTACTTCGTCGCGTCAGACCTACCATTCGCGTGCGATTCCTGAGATGTGAACACATCAGCGATCCGAGATGTGCCTTACA
DPP4_012020_2	GCAAGATTCTCGTCGAGTAACTGAGATGTGAACACATCATCTTGCGTGCGATACGGAGTAACTTCAGCTTCCCGATATCCGCTACTTCGTCGCGTCAGACCTACCATTCGCGTGCGATTCCAGTGAAAGAGGCAGCTTGAGATCCGAGATGTGCCTTACA
DPP4_012020_3	GCAAGATTCTCGTCGAGTAAAGCATTGTAAATGTGCTTTTCTTGCGTGCGATACGGAGTAACTTCAGCTTCCCGATATCCGCTACTTCGTCGCGTCAGACCTACCATTCGCGTGCGATTCCACACAGCAAGGGTGATGGGGATCCGAGATGTGCCTTACA
DPP4_012020_4	GCAAGATTCTCGTCGAGTTATAGGTGCTACAAAAACACATCTTGCGTGCGATACGGAGTAACTTCAGCTTCCCGATATCCGCTACTTCGTCGCGTCAGACCTACCATTCGCGTGCGATTCCCCCAGGTGCCAGTTATGGCGATCCGAGATGTGCCTTACA
DPP4_012020_5	GCAAGATTCTCGTCGAGTAAGAAATGTAAGGGAAACTGCTCTTGCGTGCGATACGGAGTAACTTCAGCTTCCCGATATCCGCTACTTCGTCGCGTCAGACCTACCATTCGCGTGCGATTCCAGCAGTTGAAAAGACTCCAGATCCGAGATGTGCCTTACA
DPP4_012020_6	GCAAGATTCTCGTCGAGTAGTAAAACCACAGCAGTTGAATCTTGCGTGCGATACGGAGTAACTTCAGCTTCCCGATATCCGCTACTTCGTCGCGTCAGACCTACCATTCGCGTGCGATTCCTGCAAAGCACTGACTTCTAGATCCGAGATGTGCCTTACA
DPP4_012020_7	GCAAGATTCTCGTCGAGTAATATGCAAAGCACTGACTTTCTTGCGTGCGATACGGAGTAACTTCAGCTTCCCGATATCCGCTACTTCGTCGCGTCAGACCTACCATTCGCGTGCGATTCCCAAACAGTCTCAGGAAATCAGATCCGAGATGTGCCTTACA
DPP4_012020_8	GCAAGATTCTCGTCGAGTTTCTGAGAAAGACTATTCAAACATCTTGCGTGCGATACGGAGTAACTTCAGCTTCCCGATATCCGCTACTTCGTCGCGTCAGACCTACCATTCGCGTGCGATTCCGCCAGACTGGCACAGTTGATCCGAGATGTGCCTTACA
DPP4_012020_9	GCAAGATTCTCGTCGAGTAGAAGAGCTGTTCACAGCCAGACTACTTCGTCGCGTCAGACCAACTTCAGCTTCCCGATATCCGTCTTGCGTGCGATACGGAGTTACCATTCGCGTGCGATTCCACTGTCAGCTCCCCTCGGGATCCGAGATGTGCCTTACA
DPP4_012020_10	GCAAGATTCTCGTCGAGTGGGCATGGCTGGGAACCTCTTGCGTGCGATACGGAGTAACTTCAGCTTCCCGATATCCGCTACTTCGTCGCGTCAGACCTACCATTCGCGTGCGATTCCGGGATTAGGGAGAGAAGATAGCAGATCCGAGATGTGCCTTACA
DPP4_012020_11	GCAAGATTCTCGTCGAGTATAAGAGGGATTAGGGAGAGACTACTTCGTCGCGTCAGACCAACTTCAGCTTCCCGATATCCGTCTTGCGTGCGATACGGAGTTACCATTCGCGTGCGATTCCTCACTAGGGCAGGGACAGGGATCCGAGATGTGCCTTACA
DPP4_012020_12	GCAAGATTCTCGTCGAGTAGTGATGTCACTAGGGCAGGGTCTTGCGTGCGATACGGAGTAACTTCAGCTTCCCGATATCCGCTACTTCGTCGCGTCAGACCTACCATTCGCGTGCGATTCCGGGATGGCAAGATGTGGGCGATCCGAGATGTGCCTTACA
DPP4_012020_13	GCAAGATTCTCGTCGAGTATCTTTTTCTAACTGGACTGGTCTTGCGTGCGATACGGAGTAACTTCAGCTTCCCGATATCCGCTACTTCGTCGCGTCAGACCTACCATTCGCGTGCGATTCCTTCCCTGAGCAGGATTTTAGATCCGAGATGTGCCTTACA
DPP4_012020_14	GCAAGATTCTCGTCGAGTTCCCTGAGCAGGATTTTAATCTCTTGCGTGCGATACGGAGTAACTTCAGCTTCCCGATATCCGCTACTTCGTCGCGTCAGACCTACCATTCGCGTGCGATTCCATGGAGGCTTTGCATAGATGATCCGAGATGTGCCTTACA
DPP4_012020_15	GCAAGATTCTCGTCGAGTAGGAATTGTTTTTATGGAGGCTCTTGCGTGCGATACGGAGTAACTTCAGCTTCCCGATATCCGCTACTTCGTCGCGTCAGACCTACCATTCGCGTGCGATTCCAGCTGCTGAAACAACAAATGATCCGAGATGTGCCTTACA
DPP4_012020_16	GCAAGATTCTCGTCGAGTTTAAAATCATTTCTGCATCAGCTCTTGCGTGCGATACGGAGTAACTTCAGCTTCCCGATATCCGCTACTTCGTCGCGTCAGACCTACCATTCGCGTGCGATTCCCCGGTCGGGTTTTATTGTGATCCGAGATGTGCCTTACA
DPP4_012020_17	GCAAGATTCTCGTCGAGTAGGTTACCTTTGTTCCCATCTTGCGTGCGATACGGAGTAACTTCAGCTTCCCGATATCCGCTACTTCGTCGCGTCAGACCTACCATTCGCGTGCGATTCCCACACTCAAATCAAGAAACTTAGATCCGAGATGTGCCTTACA
DPP4_012020_18	GCAAGATTCTCGTCGAGTAATACCATGCCATTTAAAGCTCTTGCGTGCGATACGGAGTAACTTCAGCTTCCCGATATCCGCTACTTCGTCGCGTCAGACCTACCATTCGCGTGCGATTCCTCTTTACCTTAGCACCTCAAGATCCGAGATGTGCCTTACA
DPP4_012020_19	GCAAGATTCTCGTCGAGTTAAAACAATGTTTCTCTTTACCTTCTTGCGTGCGATACGGAGTAACTTCAGCTTCCCGATATCCGCTACTTCGTCGCGTCAGACCTACCATTCGCGTGCGATTCCCCACATGAGCCACTTCAGATCCGAGATGTGCCTTACA
DPP4_012020_20	GCAAGATTCTCGTCGAGTACATATATATACCCACATGAGCCTCTTGCGTGCGATACGGAGTAACTTCAGCTTCCCGATATCCGCTACTTCGTCGCGTCAGACCTACCATTCGCGTGCGATTCCAGCAGCACAGCACACCAGATCCGAGATGTGCCTTACA
DPP4_012020_21	GCAAGATTCTCGTCGAGTAATAGCTAGCAGCACAGCTCTTGCGTGCGATACGGAGTAACTTCAGCTTCCCGATATCCGCTACTTCGTCGCGTCAGACCTACCATTCGCGTGCGATTCCGGTATACTGATGAAGACCATGGGATCCGAGATGTGCCTTACA
DPP4_012020_22	GCAAGATTCTCGTCGAGTAGAAGACAACCTTGACCATTATCTTGCGTGCGATACGGAGTAACTTCAGCTTCCCGATATCCGCTACTTCGTCGCGTCAGACCTACCATTCGCGTGCGATTCCACATGGGTCTCCCAACTCCGATCCGAGATGTGCCTTACA
DPP4_012020_23	GCAAGATTCTCGTCGAGTTGTATCCCGGTGGGAGTACTATCTTGCGTGCGATACGGAGTAAAACTTCAGCTTCCCGATATCCGCTACTTCGTCGCGTCAGACCTACCATTCGCGTGCGATTCCGGAATAGCCGTGGCGCCGATCCGAGATGTGCCTTACA
DPP4_012020_24	GCAAGATTCTCGTCGAGTAACGAATTGCAATTTGGGGTCTTGCGTGCGATACGGAGTAACTTCAGCTTCCCGATATCCGCTACTTCGTCGCGTCAGACCTACCATTCGCGTGCGATTCCAAATGGGATTTGTGGACAACAGATCCGAGATGTGCCTTACA
DPP4_012020_25	GCAAGATTCTCGTCGAGTAGACTGGGAACATTTGAAGTTCTTGCGTGCGATACGGAGTAACTTCAGCTTCCCGATATCCGCTACTTCGTCGCGTCAGACCTACCATTCGCGTGCGATTCCTCATGCATGCAATCAACAGAGATCCGAGATGTGCCTTACA
DPP4_012020_26	GCAAGATTCTCGTCGAGTAGACAATTCAGCTTTGGATAAAATCTTGCGTGCGATACGGAGTAACTTCAGCTTCCCGATATCCGCTACTTCGTCGCGTCAGACCTACCATTCGCGTGCGATTCCGGGCTGAGAGTCCTGGAGATCCGAGATGTGCCTTACA
DPP4_012020_27	GCAAGATTCTCGTCGAGTATCCGGAAAGGTGTCAGTACTTCTTGCGTGCGATACGGAGTAACTTCAGCTTCCCGATATCCGCTACTTCGTCGCGTCAGACCTACCATTCGCGTGCGATTCCTGCCTCAGTTGTGAGCTGAGATCCGAGATGTGCCTTACA
DPP4_012020_28	GCAAGATTCTCGTCGAGTGTGACATGCCTCAGTTGTCTTGCGTGCGATACGGAGTAACTTCAGCTTCCCGATATCCGCTACTTCGTCGCGTCAGACCTACCATTCGCGTGCGATTCCTCCAACTTAGTGACTATACAAAAGATCCGAGATGTGCCTTACA
DPP4_012020_29	GCAAGATTCTCGTCGAGTTAGAAGCTCTAACCAGTGATTTCTTGCGTGCGATACGGAGTAACTTCAGCTTCCCGATATCCGCTACTTCGTCGCGTCAGACCTACCATTCGCGTGCGATTCCACCTGGGAAGTCATCGGGAGATCCGAGATGTGCCTTACA
DPP4_012020_30	GCAAGATTCTCGTCGAGTCAGACACATTTGCTATTTCCTCTTGCGTGCGATACGGAGTAACTTCAGCTTCCCGATATCCGCTACTTCGTCGCGTCAGACCTACCATTCGCGTGCGATTCCATCAGCAATGAAGAAGGTTAGATCCGAGATGTGCCTTACA
DPP4_012020_31	GCAAGATTCTCGTCGAGTTTTACCCTTGATGGTAATAGCTTCTTGCGTGCGATACGGAGTAACTTCAGCTTCCCGATATCCGCTACTTCGTCGCGTCAGACCTACCATTCGCGTGCGATTCCAGGCCTTCAGAACCTCATGATCCGAGATGTGCCTTACA
DPP4_012020_32	GCAAGATTCTCGTCGAGTTATGATGAATCCAGTGGAAGTCTTGCGTGCGATACGGAGTAACTTCAGCTTCCCGATATCCGCTACTTCGTCGCGTCAGACCTACCATTCGCGTGCGATTCCCGGTCATGGATATTTGTGACGATCCGAGATGTGCCTTACA
DPP4_012020_33	GCAAGATTCTCGTCGAGTTTCAGAACTATTCGGTCATGGACTACTTCGTCGCGTCAGACCAACTTCAGCTTCCCGATATCCGTCTTGCGTGCGATACGGAGTTACCATTCGCGTGCGATTCCTGCAGTGGCTCAGGAGGAGATCCGAGATGTGCCTTACA
DPP4_012020_34	GCAAGATTCTCGTCGAGTAGAAAGAATTTCTTTGCAGTGGTCTTGCGTGCGATACGGAGTAACTTCAGCTTCCCGATATCCGCTACTTCGTCGCGTCAGACCTACCATTCGCGTGCGATTCCTGTGACATGGGCAACACAGATCCGAGATGTGCCTTACA
DPP4_012020_35	GCAAGATTCTCGTCGAGTACTTCCATACAAATCACTGCTTCTTGCGTGCGATACGGAGTAACTTCAGCTTCCCGATATCCGCTACTTCGTCGCGTCAGACCTACCATTCGCGTGCGATTCCCAGCTCAGTCACCAATGCAGATCCGAGATGTGCCTTACA
DPP4_012020_36	GCAAGATTCTCGTCGAGTACACAGAAGTCCCACTTATTTCTTGCGTGCGATACGGAGTAACTTCAGCTTCCCGATATCCGCTACTTCGTCGCGTCAGACCTACCATTCGCGTGCGATTCCAGCATATGCCCAATTTAACGGATCCGAGATGTGCCTTACA
DPP4_012020_37	GCAAGATTCTCGTCGAGTTTTTTTAGCATATGCCCAATTTTCTTGCGTGCGATACGGAGTAACTTCAGCTTCCCGATATCCGCTACTTCGTCGCGTCAGACCTACCATTCGCGTGCGATTCCGTGGTCTCCAAACGGCACGATCCGAGATGTGCCTTACA
DPP4_012020_38	GCAAGATTCTCGTCGAGTGGTCTCCAAACGGCACTTTTTCTTGCGTGCGATACGGAGTAACTTCAGCTTCCCGATATCCGCTACTTCGTCGCGTCAGACCTACCATTCGCGTGCGATTCCTGCCTACTCTGCTCTGTGGTGATCCGAGATGTGCCTTACA
DPP4_012020_39	GCAAGATTCTCGTCGAGTTGGTCACCAGTGGGTCATAATCTTGCGTGCGATACGGAGTAACTTCAGCTTCCCGATATCCGCTACTTCGTCGCGTCAGACCTACCATTCGCGTGCGATTCCACAACACACAGTGGGTCACAGATCCGAGATGTGCCTTACA
DPP4_012020_40	GCAAGATTCTCGTCGAGTAGGATTCCAAACAACACACATCTTGCGTGCGATACGGAGTAACTTCAGCTTCCCGATATCCGCTACTTCGTCGCGTCAGACCTACCATTCGCGTGCGATTCCGGCAGCTGATTACAGAAGAGGATCCGAGATGTGCCTTACA
DPP4_012020_41	GCAAGATTCTCGTCGAGTACACAGCTTCATATGACATTTATTCTTGCGTGCGATACGGAGTAACTTCAGCTTCCCGATATCCGCTACTTCGTCGCGTCAGACCTACCATTCGCGTGCGATTCCGCAATGGAGGCATTCCTGATCCGAGATGTGCCTTACA
DPP4_012020_42	GCAAGATTCTCGTCGAGTATTCTCTTAGAATACAACTACGTTCTTGCGTGCGATACGGAGTAACTTCAGCTTCCCGATATCCGCTACTTCGTCGCGTCAGACCTACCATTCGCGTGCGATTCCCTCCTGATGGGCAGTTTGATCCGAGATGTGCCTTACA
DPP4_012020_43	GCAAGATTCTCGTCGAGTCAGTTTTCTTGGAGAACAGTTCTTGCGTGCGATACGGAGTAACTTCAGCTTCCCGATATCCGCTACTTCGTCGCGTCAGACCTACCATTCGCGTGCGATTCCTGCTGAATATGGAAACAGCTGATCCGAGATGTGCCTTACA
DPP4_012020_44	GCAAGATTCTCGTCGAGTTGGTTCTGCTGAACAAAGGTCTTGCGTGCGATACGGAGTAAAAACTTCAGCTTCCCGATATCCGCTACTTCGTCGCGTCAGACCTACCATTCGCGTGCGATTCCCCATCATCACCGTGCCCGGATCCGAGATGTGCCTTACA
DPP4_012020_45	GCAAGATTCTCGTCGAGTTGCGCTTGTCACCATCATCACTCTTGCGTGCGATACGGAGTAAAACTTCAGCTTCCCGATATCCGCTACTTCGTCGCGTCAGACCTACCATTCGCGTGCGATTCCGGACTGCTGGGTGCTGCGATCCGAGATGTGCCTTACA
DPP4_012020_46	GCAAGATTCTCGTCGAGTGGGACTGCTGGGTGCTGTCTTGCGTGCGATACGGAGTAAAACTTCAGCTTCCCGATATCCGCTACTTCGTCGCGTCAGACCTACCATTCGCGTGCGATTCCGACACCGTGGAAGGTTCTTCTGATCCGAGATGTGCCTTACA
DPP4_012020_47	GCAAGATTCTCGTCGAGTAGGAGACGCCGACGATGACTACTTCGTCGCGTCAGACCAACTTCAGCTTCCCGATATCCGTCTTGCGTGCGATACGGAGTTACCATTCGCGTGCGATTCCCTTCTCTGAACGCTCACTTCCGGATCCGAGATGTGCCTTACA
DPP4_012020_48	GCAAGATTCTCGTCGAGTTCCTTCTCTGAACGCTCACTTCTCTTGCGTGCGATACGGAGTAACTTCAGCTTCCCGATATCCGCTACTTCGTCGCGTCAGACCTACCATTCGCGTGCGATTCCGGTGACTTCTGCCTGCGCGATCCGAGATGTGCCTTACA
DPP4_012020_49	GCAAGATTCTCGTCGAGTGAGCAGCGGTGCAGGACTCTTGCGTGCGATACGGAGTAAAAAAACTTCAGCTTCCCGATATCCGCTACTTCGTCGCGTCAGACCTACCATTCGCGTGCGATTCCGAGTGACTCCACCGCCCGGATCCGAGATGTGCCTTACA
DPP4_012020_50	GCAAGATTCTCGTCGAGTAACTTGCCAGCGGCGAGTCTTGCGTGCGATACGGAGTAAAAACTTCAGCTTCCCGATATCCGCTACTTCGTCGCGTCAGACCTACCATTCGCGTGCGATTCCAATGTTTAACTCGGGGCCGAGATCCGAGATGTGCCTTACA
LHFPL3_331000_1	GCAAGATTCTCGTCGAGTGCGAGGCTCCGTGAGTGTGACGCTACGGAGTACGCCACTAAAAAACTTCAGCTTCCCGATATCCGCTGGTTCGGGCGTACCTAACAGAACTTGCGCGGATACACGCAGGGGAGTTGCAGCGCGATCCGAGATGTGCCTTACA
LHFPL3_331000_2	GCAAGATTCTCGTCGAGTACCACACCAACTATGTGCGGAAACGCTACGGAGTACGCCACTAACTTCAGCTTCCCGATATCCGCTGGTTCGGGCGTACCTAACAGAACTTGCGCGGATACACGAGGAGGCTGCCAAGCTGTGATCCGAGATGTGCCTTACA
LHFPL3_331000_3	GCAAGATTCTCGTCGAGTGAACTCGCGGGCCATCGACGCTACGGAGTACGCCACTAAAAAACTTCAGCTTCCCGATATCCGCTGGTTCGGGCGTACCTAACAGAACTTGCGCGGATACACGACCACACCAACTATGTGCGGATCCGAGATGTGCCTTACA
LHFPL3_331000_4	GCAAGATTCTCGTCGAGTACCATCTGCTTTGCCATCGTCACGCTACGGAGTACGCCACTAACTTCAGCTTCCCGATATCCGCTGGTTCGGGCGTACCTAACAGAACTTGCGCGGATACACGCGTGCTGTGGGCCATCTTCGATCCGAGATGTGCCTTACA
LHFPL3_331000_5	GCAAGATTCTCGTCGAGTCATCCAGCCCTACTGGATAGGACGCTACGGAGTACGCCACTAACTTCAGCTTCCCGATATCCGCTGGTTCGGGCGTACCTAACAGAACTTGCGCGGATACACGTCGTCAACGTGGTGTGCTTGATCCGAGATGTGCCTTACA
LHFPL3_331000_6	GCAAGATTCTCGTCGAGTCTTCCACTACTGCATCGGCAACACGCTACGGAGTACGCCACTAACTTCAGCTTCCCGATATCCGCTGGTTCGGGCGTACCTAACAGAACTTGCGCGGATACACGAGCCGGCTATTTCGGGCTGATCCGAGATGTGCCTTACA
LHFPL3_331000_7	GCAAGATTCTCGTCGAGTCTCCCGGGAGCTGACCTGACGCTACGGAGTACGCCACTAAAAAACTTCAGCTTCCCGATATCCGCTGGTTCGGGCGTACCTAACAGAACTTGCGCGGATACACGCTGCATCGGCAACGGCTTGATCCGAGATGTGCCTTACA
LHFPL3_331000_8	GCAAGATTCTCGTCGAGTCTTCTCCACGCTGCCCTCACGCTACGGAGTACGCCACTAAAAAACTTCAGCTTCCCGATATCCGCTGGTTCGGGCGTACCTAACAGAACTTGCGCGGATACACGCAGGGGCAGCTTCACGGAGATCCGAGATGTGCCTTACA
LHFPL3_331000_9	GCAAGATTCTCGTCGAGTTTCTTTATCGGCCTCTCCATGAACGCTACGGAGTACGCCACTAACTTCAGCTTCCCGATATCCGCTGGTTCGGGCGTACCTAACAGAACTTGCGCGGATACACGGCCTTCAAAGCCGCCTCCGATCCGAGATGTGCCTTACA
LHFPL3_331000_10	GCAAGATTCTCGTCGAGTTCATCATTGCCTGCATCATTTGACGCTACGGAGTACGCCACTAACTTCAGCTTCCCGATATCCGCTGGTTCGGGCGTACCTAACAGAACTTGCGCGGATACACGTCGGCCTCTCCATGATGCGATCCGAGATGTGCCTTACA
LHFPL3_331000_11	GCAAGATTCTCGTCGAGTTACAAGATATGTGCCTGGATGCACGCTACGGAGTACGCCACTAACTTCAGCTTCCCGATATCCGCTGGTTCGGGCGTACCTAACAGAACTTGCGCGGATACACGTGCAACACGGCCACTGTGGATCCGAGATGTGCCTTACA
LHFPL3_331000_12	GCAAGATTCTCGTCGAGTTGTATGATTTTCCCTGATGGCTGACGCTACGGAGTACGCCACTAACTTCAGCTTCCCGATATCCGCTGGTTCGGGCGTACCTAACAGAACTTGCGCGGATACACGCCTGCCTTGTGCTTGGCGATCCGAGATGTGCCTTACA
LHFPL3_331000_13	GCAAGATTCTCGTCGAGTAGATGAAGTAAAACGGATGTGACGCTACGGAGTACGCCACTAACTTCAGCTTCCCGATATCCGCTGGTTCGGGCGTACCTAACAGAACTTGCGCGGATACACGTCCCTGATGGCTGGGACTCGATCCGAGATGTGCCTTACA
LHFPL3_331000_14	GCAAGATTCTCGTCGAGTAGACAAGTACACTCTTGGGACGCTACGGAGTACGCCACTAACTTCAGCTTCCCGATATCCGCTGGTTCGGGCGTACCTAACAGAACTTGCGCGGATACACGACGGATGTGTGGAGAAAAGACGATCCGAGATGTGCCTTACA
LHFPL3_331000_15	GCAAGATTCTCGTCGAGTTGGGCATACATCCTGGCTATTATACGCTACGGAGTACGCCACTAACTTCAGCTTCCCGATATCCGCTGGTTCGGGCGTACCTAACAGAACTTGCGCGGATACACGGGGCTTGCTCAGTCCGCGATCCGAGATGTGCCTTACA
LHFPL3_331000_16	GCAAGATTCTCGTCGAGTATTATTGGAATTTTGGATGCCCACGCTACGGAGTACGCCACTAACTTCAGCTTCCCGATATCCGCTGGTTCGGGCGTACCTAACAGAACTTGCGCGGATACACGTGGGCATACATCCTGGCTGATCCGAGATGTGCCTTACA
LHFPL3_331000_17	GCAAGATTCTCGTCGAGTACTGAAGGCAGAAAACAAAGACGCTACGGAGTACGCCACTAACTTCAGCTTCCCGATATCCGCTGGTTCGGGCGTACCTAACAGAACTTGCGCGGATACACGGACAGCTTGATGGCAGAGGAGATCCGAGATGTGCCTTACA
LHFPL3_331000_18	GCAAGATTCTCGTCGAGTAACAGCTTTTGTACATCAACACGCTACGGAGTACGCCACTAACTTCAGCTTCCCGATATCCGCTGGTTCGGGCGTACCTAACAGAACTTGCGCGGATACACGAACAGCTAAACGAATCGAATGATCCGAGATGTGCCTTACA
LHFPL3_331000_19	GCAAGATTCTCGTCGAGTTCAAGAAGGAATACGCCTGACGCTACGGAGTACGCCACTAACTTCAGCTTCCCGATATCCGCTGGTTCGGGCGTACCTAACAGAACTTGCGCGGATACACGAACAGCTTTTGTACATCAACAGATCCGAGATGTGCCTTACA
LHFPL3_331000_20	GCAAGATTCTCGTCGAGTATTTTCTGGAAAGAGATGTGATACGCTACGGAGTACGCCACTAACTTCAGCTTCCCGATATCCGCTGGTTCGGGCGTACCTAACAGAACTTGCGCGGATACACGTCAGCAGAGATGGGAGTGGATCCGAGATGTGCCTTACA
LHFPL3_331000_21	GCAAGATTCTCGTCGAGTAATGTTTTCATAGGAGCCGACGCTACGGAGTACGCCACTAACTTCAGCTTCCCGATATCCGCTGGTTCGGGCGTACCTAACAGAACTTGCGCGGATACACGGCATCTTAGAAAATGCCTCTGGATCCGAGATGTGCCTTACA
LHFPL3_331000_22	GCAAGATTCTCGTCGAGTTTCTTCATCTCTACCATTCATTTACGCTACGGAGTACGCCACTAACTTCAGCTTCCCGATATCCGCTGGTTCGGGCGTACCTAACAGAACTTGCGCGGATACACGGGAGCCGTGACCTTTGGGATCCGAGATGTGCCTTACA
LHFPL3_331000_23	GCAAGATTCTCGTCGAGTAGAGACGTAACGCTTCAAACGCTACGGAGTACGCCACTAACTTCAGCTTCCCGATATCCGCTGGTTCGGGCGTACCTAACAGAACTTGCGCGGATACACGAGTTACAACCACTCAGTTATTAGATCCGAGATGTGCCTTACA
LHFPL3_331000_24	GCAAGATTCTCGTCGAGTTTTTACCAAGTCTGTGTTCTGACGCTACGGAGTACGCCACTAACTTCAGCTTCCCGATATCCGCTGGTTCGGGCGTACCTAACAGAACTTGCGCGGATACACGAGACGTAACGCTTCAAACTGATCCGAGATGTGCCTTACA
LHFPL3_331000_25	GCAAGATTCTCGTCGAGTATAGGTTCCCAAGCAACAACGCTACGGAGTACGCCACTAACTTCAGCTTCCCGATATCCGCTGGTTCGGGCGTACCTAACAGAACTTGCGCGGATACACGACAGGAAGTACATCTTTACATCGATCCGAGATGTGCCTTACA
LHFPL3_331000_26	GCAAGATTCTCGTCGAGTGATTTCCCTATCTTTCAGGAAAACGCTACGGAGTACGCCACTAACTTCAGCTTCCCGATATCCGCTGGTTCGGGCGTACCTAACAGAACTTGCGCGGATACACGAGGTTCCCAAGCAACATAGATCCGAGATGTGCCTTACA
LHFPL3_331000_27	GCAAGATTCTCGTCGAGTACAGCATCAAGGAACTCTACGCTACGGAGTACGCCACTAACTTCAGCTTCCCGATATCCGCTGGTTCGGGCGTACCTAACAGAACTTGCGCGGATACACGAGATTTCCCTATCTTTCAGGAAGATCCGAGATGTGCCTTACA
LHFPL3_331000_28	GCAAGATTCTCGTCGAGTACTGATGGGCACTCATTTTACGCTACGGAGTACGCCACTAACTTCAGCTTCCCGATATCCGCTGGTTCGGGCGTACCTAACAGAACTTGCGCGGATACACGTCCATGTCTTCTATTTCCCTTGATCCGAGATGTGCCTTACA
LHFPL3_331000_29	GCAAGATTCTCGTCGAGTAGTTAACAACTAACCAGTGGACACGCTACGGAGTACGCCACTAACTTCAGCTTCCCGATATCCGCTGGTTCGGGCGTACCTAACAGAACTTGCGCGGATACACGTGGCTGACATCTGGAAGTGATCCGAGATGTGCCTTACA
LHFPL3_331000_30	GCAAGATTCTCGTCGAGTAACAATCATTTGCTCCCAGACGCTACGGAGTACGCCACTAACTTCAGCTTCCCGATATCCGCTGGTTCGGGCGTACCTAACAGAACTTGCGCGGATACACGAACAACTAACCAGTGGACTTCGATCCGAGATGTGCCTTACA
LHFPL3_331000_31	GCAAGATTCTCGTCGAGTTCATCACCCTCACCACATATCCTACGCTACGGAGTACGCCACTAACTTCAGCTTCCCGATATCCGCTGGTTCGGGCGTACCTAACAGAACTTGCGCGGATACACGCTCCCAGGCTTCCCCCAGATCCGAGATGTGCCTTACA
LHFPL3_331000_32	GCAAGATTCTCGTCGAGTTGCTAATATCCAACAACAAACAACGCTACGGAGTACGCCACTAACTTCAGCTTCCCGATATCCGCTGGTTCGGGCGTACCTAACAGAACTTGCGCGGATACACGCACCCTCACCACATATCCGATCCGAGATGTGCCTTACA
LHFPL3_331000_33	GCAAGATTCTCGTCGAGTTGAGAATGAACACAAGCTAAAAACGCTACGGAGTACGCCACTAACTTCAGCTTCCCGATATCCGCTGGTTCGGGCGTACCTAACAGAACTTGCGCGGATACACGTTGAAATAGCCCATTGCCGATCCGAGATGTGCCTTACA
LHFPL3_331000_34	GCAAGATTCTCGTCGAGTATACCTAAGGAGAAAACATGGACGCTACGGAGTACGCCACTAACTTCAGCTTCCCGATATCCGCTGGTTCGGGCGTACCTAACAGAACTTGCGCGGATACACGGGAAGCCAAACCATGTTCTGATCCGAGATGTGCCTTACA
LHFPL3_331000_35	GCAAGATTCTCGTCGAGTAACACAAGAAGTGATACAGATACGCTACGGAGTACGCCACTAACTTCAGCTTCCCGATATCCGCTGGTTCGGGCGTACCTAACAGAACTTGCGCGGATACACGAGAACATCAGATGGAGGATGATCCGAGATGTGCCTTACA
LHFPL3_331000_36	GCAAGATTCTCGTCGAGTATTTTAGCCAAATGTTTCTGGACGCTACGGAGTACGCCACTAACTTCAGCTTCCCGATATCCGCTGGTTCGGGCGTACCTAACAGAACTTGCGCGGATACACGCTGTTAGGACCACATTCCTGATCCGAGATGTGCCTTACA
LHFPL3_331000_37	GCAAGATTCTCGTCGAGTTCTTTTCACCATAAATGGCATTACGCTACGGAGTACGCCACTAACTTCAGCTTCCCGATATCCGCTGGTTCGGGCGTACCTAACAGAACTTGCGCGGATACACGTGTTTCTGGTACGGGCCAGATCCGAGATGTGCCTTACA
LHFPL3_331000_38	GCAAGATTCTCGTCGAGTTGGGTATGCTCAAAGGAACGCTACGGAGTACGCCACTAACTTCAGCTTCCCGATATCCGCTGGTTCGGGCGTACCTAACAGAACTTGCGCGGATACACGTTCAAATGGCTAAAAGCATATTAGATCCGAGATGTGCCTTACA
LHFPL3_331000_39	GCAAGATTCTCGTCGAGTAAAACCCAATTCACAGAGATGACGCTACGGAGTACGCCACTAACTTCAGCTTCCCGATATCCGCTGGTTCGGGCGTACCTAACAGAACTTGCGCGGATACACGTGGGTATGCTCAAAGGAGTGATCCGAGATGTGCCTTACA
LHFPL3_331000_40	GCAAGATTCTCGTCGAGTTCTAAAGAACCAAATTAAGGGAACGCTACGGAGTACGCCACTAACTTCAGCTTCCCGATATCCGCTGGTTCGGGCGTACCTAACAGAACTTGCGCGGATACACGTCACAGAGATGTGGCTTTGATCCGAGATGTGCCTTACA
LHFPL3_331000_41	GCAAGATTCTCGTCGAGTACTACATCCATAACACCCTACGCTACGGAGTACGCCACTAACTTCAGCTTCCCGATATCCGCTGGTTCGGGCGTACCTAACAGAACTTGCGCGGATACACGTGCTTTAAGTATTAGCTCCCTGATCCGAGATGTGCCTTACA
LHFPL3_331000_42	GCAAGATTCTCGTCGAGTTCTAATCCATGCAAACTACAACGCTACGGAGTACGCCACTAACTTCAGCTTCCCGATATCCGCTGGTTCGGGCGTACCTAACAGAACTTGCGCGGATACACGAACAAAGGGTATTGGCTTTCGATCCGAGATGTGCCTTACA
LHFPL3_331000_43	GCAAGATTCTCGTCGAGTATTCCATCGGGAGTCCTAACGCTACGGAGTACGCCACTAACTTCAGCTTCCCGATATCCGCTGGTTCGGGCGTACCTAACAGAACTTGCGCGGATACACGCTCTAATCCATGCAAACTACAAGATCCGAGATGTGCCTTACA
LHFPL3_331000_44	GCAAGATTCTCGTCGAGTTCACTAACAGTGGTATGAACAAACGCTACGGAGTACGCCACTAACTTCAGCTTCCCGATATCCGCTGGTTCGGGCGTACCTAACAGAACTTGCGCGGATACACGTCCATCGGGAGTCCTACAGATCCGAGATGTGCCTTACA
LHFPL3_331000_45	GCAAGATTCTCGTCGAGTATTTAGCATACCACAGTGCACGCTACGGAGTACGCCACTAACTTCAGCTTCCCGATATCCGCTGGTTCGGGCGTACCTAACAGAACTTGCGCGGATACACGTTGCCATAAAACCTAAGTGTAGATCCGAGATGTGCCTTACA
LHFPL3_331000_46	GCAAGATTCTCGTCGAGTTTGACGATGTACCATTTGTATACGCTACGGAGTACGCCACTAACTTCAGCTTCCCGATATCCGCTGGTTCGGGCGTACCTAACAGAACTTGCGCGGATACACGGTGCTCTGAAGATGGGTCAGATCCGAGATGTGCCTTACA
LHFPL3_331000_47	GCAAGATTCTCGTCGAGTTCTGTTCTGTTGTATTGCGTCACGCTACGGAGTACGCCACTAACTTCAGCTTCCCGATATCCGCTGGTTCGGGCGTACCTAACAGAACTTGCGCGGATACACGAGGTGACTCCCTTTCTCATGATCCGAGATGTGCCTTACA
EPB41L4A_303001_1	GCAAGATTCTCGTCGAGTAGTGAAGTTTTACATTTGTGATACGCTACGGAGTACGCCACTAACTTCAGCTTCCCGATATCCGGACGAACGGTCGAGATTTACGAGTGTCGCGCAACTTAGCGTCACGGAACTCATCTCATGATCCGAGATGTGCCTTACA
EPB41L4A_303001_2	GCAAGATTCTCGTCGAGTTCACGGAACTCATCTCATAACGCTACGGAGTACGCCACTAACTTCAGCTTCCCGATATCCGGACGAACGGTCGAGATTTACGAGTGTCGCGCAACTTAGCGGGTTTCCCTAAGAAAATCCTAGATCCGAGATGTGCCTTACA
EPB41L4A_303001_3	GCAAGATTCTCGTCGAGTACTCTTTCTCAGGTTTCCCACGCTACGGAGTACGCCACTAACTTCAGCTTCCCGATATCCGGACGAACGGTCGAGATTTACGAGTGTCGCGCAACTTAGCGTGACACATACCTTTAGTCTCAGATCCGAGATGTGCCTTACA
EPB41L4A_303001_4	GCAAGATTCTCGTCGAGTTGTGAAAAATATGACACATACCTACGCTACGGAGTACGCCACTAACTTCAGCTTCCCGATATCCGGACGAACGGTCGAGATTTACGAGTGTCGCGCAACTTAGCGTTCCCCCAGTTTTGCCTGATCCGAGATGTGCCTTACA
EPB41L4A_303001_5	GCAAGATTCTCGTCGAGTAAGTGGACTAACGGTATCTTACGCTACGGAGTACGCCACTAACTTCAGCTTCCCGATATCCGGACGAACGGTCGAGATTTACGAGTGTCGCGCAACTTAGCGGCCAAAACTGTCTCAAAAGTGATCCGAGATGTGCCTTACA
EPB41L4A_303001_6	GCAAGATTCTCGTCGAGTTAATAGCCATCTTACAAGCCACGCTACGGAGTACGCCACTAACTTCAGCTTCCCGATATCCGGACGAACGGTCGAGATTTACGAGTGTCGCGCAACTTAGCGTGTAACACTCTCACCTCCCAGATCCGAGATGTGCCTTACA
EPB41L4A_303001_7	GCAAGATTCTCGTCGAGTTTTTGTAACACTCTCACCTCCACGCTACGGAGTACGCCACTAACTTCAGCTTCCCGATATCCGGACGAACGGTCGAGATTTACGAGTGTCGCGCAACTTAGCGACCTACCTCTTCAGCCTCAGATCCGAGATGTGCCTTACA
EPB41L4A_303001_8	GCAAGATTCTCGTCGAGTTACCTACCTCTTCAGCCTCAACGCTACGGAGTACGCCACTAACTTCAGCTTCCCGATATCCGGACGAACGGTCGAGATTTACGAGTGTCGCGCAACTTAGCGCTGAAGTGGTCTGGCTTCTTGATCCGAGATGTGCCTTACA
EPB41L4A_303001_9	GCAAGATTCTCGTCGAGTTGAAGTGGTCTGGCTTCTACGCTACGGAGTACGCCACTAACTTCAGCTTCCCGATATCCGGACGAACGGTCGAGATTTACGAGTGTCGCGCAACTTAGCGTTTAATAAAGCCAGAGGGAGCCGATCCGAGATGTGCCTTACA
EPB41L4A_303001_10	GCAAGATTCTCGTCGAGTGTTCAACTACCTTTTCTTGCACGCTACGGAGTACGCCACTAACTTCAGCTTCCCGATATCCGGACGAACGGTCGAGATTTACGAGTGTCGCGCAACTTAGCGAGACAACAATAAGCAACCTAGATCCGAGATGTGCCTTACA
EPB41L4A_303001_11	GCAAGATTCTCGTCGAGTAGTTATGGACACCTCCACTATACGCTACGGAGTACGCCACTAACTTCAGCTTCCCGATATCCGGACGAACGGTCGAGATTTACGAGTGTCGCGCAACTTAGCGTGCAAGCTGGACACCTAGCGATCCGAGATGTGCCTTACA
EPB41L4A_303001_12	GCAAGATTCTCGTCGAGTATCTAGGGTCATTATGCTCATCAACGCTACGGAGTACGCCACTAACTTCAGCTTCCCGATATCCGGACGAACGGTCGAGATTTACGAGTGTCGCGCAACTTAGCGTGCTGCTCCCCAGCTGAGATCCGAGATGTGCCTTACA
EPB41L4A_303001_13	GCAAGATTCTCGTCGAGTCTCATTTATACCCATGGCCTTAACGCTACGGAGTACGCCACTAACTTCAGCTTCCCGATATCCGGACGAACGGTCGAGATTTACGAGTGTCGCGCAACTTAGCGCCTCTACCACCAGCAGATGATCCGAGATGTGCCTTACA
EPB41L4A_303001_14	GCAAGATTCTCGTCGAGTTCTTCCTCTACCACCAGCACGCTACGGAGTACGCCACTAACTTCAGCTTCCCGATATCCGGACGAACGGTCGAGATTTACGAGTGTCGCGCAACTTAGCGTCAAACTTCAGACCCTAGGCCCGATCCGAGATGTGCCTTACA
EPB41L4A_303001_15	GCAAGATTCTCGTCGAGTCCTTGCCATTAATTAGTGGAACGCTACGGAGTACGCCACTAACTTCAGCTTCCCGATATCCGGACGAACGGTCGAGATTTACGAGTGTCGCGCAACTTAGCGTTCTGGCTTATCATGCTTTAGATCCGAGATGTGCCTTACA
EPB41L4A_303001_16	GCAAGATTCTCGTCGAGTTATCTTTAGTCATTGCCCTCACGCTACGGAGTACGCCACTAACTTCAGCTTCCCGATATCCGGACGAACGGTCGAGATTTACGAGTGTCGCGCAACTTAGCGGCCAGTTTTCTTGCAAGCAGGATCCGAGATGTGCCTTACA
EPB41L4A_303001_17	GCAAGATTCTCGTCGAGTCCCTCCCGCCAAGCAACACGCTACGGAGTACGCCACTAACTTCAGCTTCCCGATATCCGGACGAACGGTCGAGATTTACGAGTGTCGCGCAACTTAGCGACTATCTTTCACAACCACAAACCGATCCGAGATGTGCCTTACA
EPB41L4A_303001_18	GCAAGATTCTCGTCGAGTGGATGCTCTTCTCCCAGCCTACGCTACGGAGTACGCCACTAACTTCAGCTTCCCGATATCCGGACGAACGGTCGAGATTTACGAGTGTCGCGCAACTTAGCGTGTCTCTCCACCTGTGCTTTGATCCGAGATGTGCCTTACA
EPB41L4A_303001_19	GCAAGATTCTCGTCGAGTAAATACTTATGCAGGACATCTACGCTACGGAGTACGCCACTAACTTCAGCTTCCCGATATCCGGACGAACGGTCGAGATTTACGAGTGTCGCGCAACTTAGCGACTTTGCAATCTACAGGGAGATCCGAGATGTGCCTTACA
EPB41L4A_303001_20	GCAAGATTCTCGTCGAGTTAGATGACTTTGCAATCTACAACGCTACGGAGTACGCCACTAACTTCAGCTTCCCGATATCCGGACGAACGGTCGAGATTTACGAGTGTCGCGCAACTTAGCGTTTGTACCTTTCCTCTCCAGATCCGAGATGTGCCTTACA
EPB41L4A_303001_21	GCAAGATTCTCGTCGAGTTATTTTGTACCTTTCCTCTCCACGCTACGGAGTACGCCACTAACTTCAGCTTCCCGATATCCGGACGAACGGTCGAGATTTACGAGTGTCGCGCAACTTAGCGACCTGCTCTCCCCAGTGACGATCCGAGATGTGCCTTACA
EPB41L4A_303001_22	GCAAGATTCTCGTCGAGTTCTAATTCACCTGCTCTCCCCAGACGCTACGGAGTACGCCACTAACTTCAGCTTCCCGATATCCGGACGAACGGTCGAGATTTACGAGTGTCGCGCAACTTAGCGTCCACCCTGCTTGGCCAGATCCGAGATGTGCCTTACA
EPB41L4A_303001_23	GCAAGATTCTCGTCGAGTTGGTTCTCAACTAGTGCCCAGATACGCTACGGAGTACGCCACTAACTTCAGCTTCCCGATATCCGGACGAACGGTCGAGATTTACGAGTGTCGCGCAACTTAGCGTCTTCCCAGGGCTGGGCGATCCGAGATGTGCCTTACA
EPB41L4A_303001_24	GCAAGATTCTCGTCGAGTAATAGTACAAGTGGGAGGACGTACGCTACGGAGTACGCCACTAACTTCAGCTTCCCGATATCCGGACGAACGGTCGAGATTTACGAGTGTCGCGCAACTTAGCGGCAGCTAGCCTGCTGTGCGATCCGAGATGTGCCTTACA
EPB41L4A_303001_25	GCAAGATTCTCGTCGAGTATGCATCTGATGAACATTCTACGCTACGGAGTACGCCACTAACTTCAGCTTCCCGATATCCGGACGAACGGTCGAGATTTACGAGTGTCGCGCAACTTAGCGTCCACCACAACCAAGACCAGGATCCGAGATGTGCCTTACA
EPB41L4A_303001_26	GCAAGATTCTCGTCGAGTCCACCACAACCAAGACCACGCTACGGAGTACGCCACTAACTTCAGCTTCCCGATATCCGGACGAACGGTCGAGATTTACGAGTGTCGCGCAACTTAGCGTCATTTCTATCTTGTGTCTGTGTGATCCGAGATGTGCCTTACA
EPB41L4A_303001_27	GCAAGATTCTCGTCGAGTTTTCTTCAGCATGAGAAAATACACGCTACGGAGTACGCCACTAACTTCAGCTTCCCGATATCCGGAGTGTCGCGCAACTTAGCGGACGAACGGTCGAGATTTACATCTCAGACCTGCAAGTAGATCCGAGATGTGCCTTACA
EPB41L4A_303001_28	GCAAGATTCTCGTCGAGTACTTTTGAAACTGTGAAATAGGTACGCTACGGAGTACGCCACTAACTTCAGCTTCCCGATATCCGGACGAACGGTCGAGATTTACGAGTGTCGCGCAACTTAGCGTTGTGTGCGCCACTGGTGATCCGAGATGTGCCTTACA
EPB41L4A_303001_29	GCAAGATTCTCGTCGAGTAGGGGTGGGAAGGTTGTGTACGCTACGGAGTACGCCACTAACTTCAGCTTCCCGATATCCGGACGAACGGTCGAGATTTACGAGTGTCGCGCAACTTAGCGTCCTGATGAAGGGTCAAGGGTGATCCGAGATGTGCCTTACA
EPB41L4A_303001_30	GCAAGATTCTCGTCGAGTAAACACACAGCAAAAACAATAAACGCTACGGAGTACGCCACTAACTTCAGCTTCCCGATATCCGGACGAACGGTCGAGATTTACGAGTGTCGCGCAACTTAGCGACAAACAACCTGGCTGGAGATCCGAGATGTGCCTTACA
EPB41L4A_303001_31	GCAAGATTCTCGTCGAGTTCAGACATCTACAAACAACCTACGCTACGGAGTACGCCACTAACTTCAGCTTCCCGATATCCGGACGAACGGTCGAGATTTACGAGTGTCGCGCAACTTAGCGGCCTGATGGAAGAAAAACCGATCCGAGATGTGCCTTACA
EPB41L4A_303001_32	GCAAGATTCTCGTCGAGTTCTTCGGATGCTCAGGGTTCTACGCTACGGAGTACGCCACTAAACTTCAGCTTCCCGATATCCGGACGAACGGTCGAGATTTACGAGTGTCGCGCAACTTAGCGCCACTTCCGGTGACCCGTGATCCGAGATGTGCCTTACA
EPB41L4A_303001_33	GCAAGATTCTCGTCGAGTAAAGAAGAGTTATGGAAGCACAACGCTACGGAGTACGCCACTAACTTCAGCTTCCCGATATCCGGACGAACGGTCGAGATTTACGAGTGTCGCGCAACTTAGCGAGCCCCGATATCCAAGCAGATCCGAGATGTGCCTTACA
EPB41L4A_303001_34	GCAAGATTCTCGTCGAGTTGGAAGTGACAATGATTCTGTACACGCTACGGAGTACGCCACTAACTTCAGCTTCCCGATATCCGGACGAACGGTCGAGATTTACGAGTGTCGCGCAACTTAGCGCGCCGAAACCCCTCCTGGATCCGAGATGTGCCTTACA
EPB41L4A_303001_35	GCAAGATTCTCGTCGAGTAATCTCATGCACCGTGGGACGCTACGGAGTACGCCACTAACTTCAGCTTCCCGATATCCGGACGAACGGTCGAGATTTACGAGTGTCGCGCAACTTAGCGAGCCCTGATACCCAAAGAAGCAGATCCGAGATGTGCCTTACA
EPB41L4A_303001_36	GCAAGATTCTCGTCGAGTAAGCGAATAGCACAAACACACGCTACGGAGTACGCCACTAACTTCAGCTTCCCGATATCCGGACGAACGGTCGAGATTTACGAGTGTCGCGCAACTTAGCGAGTCGAAGCAAGACTTACCCTGATCCGAGATGTGCCTTACA
EPB41L4A_303001_37	GCAAGATTCTCGTCGAGTTCACTGTCAAGAAAACTCAGACGCTACGGAGTACGCCACTAACTTCAGCTTCCCGATATCCGGACGAACGGTCGAGATTTACGAGTGTCGCGCAACTTAGCGTGCCAGAAAATGAATCCAATGATCCGAGATGTGCCTTACA
EPB41L4A_303001_38	GCAAGATTCTCGTCGAGTTTTTTGAAGCTCGGAGTAAAACGCTACGGAGTACGCCACTAACTTCAGCTTCCCGATATCCGGACGAACGGTCGAGATTTACGAGTGTCGCGCAACTTAGCGGTGTAACGAAACCTCATTCTGATCCGAGATGTGCCTTACA
EPB41L4A_303001_39	GCAAGATTCTCGTCGAGTTTTGAACTCAGAGTACTGGGACGCTACGGAGTACGCCACTAACTTCAGCTTCCCGATATCCGGACGAACGGTCGAGATTTACGAGTGTCGCGCAACTTAGCGTTCACTTCAAGGAGACTCAAGATCCGAGATGTGCCTTACA
EPB41L4A_303001_40	GCAAGATTCTCGTCGAGTTCACTTCAAGGAGACTCAATTACGCTACGGAGTACGCCACTAACTTCAGCTTCCCGATATCCGGACGAACGGTCGAGATTTACGAGTGTCGCGCAACTTAGCGGGCCTCGGATTACAAAGGTGATCCGAGATGTGCCTTACA
EPB41L4A_303001_41	GCAAGATTCTCGTCGAGTTACAAGAATAAAAAGCAAGTGGACGCTACGGAGTACGCCACTAACTTCAGCTTCCCGATATCCGGACGAACGGTCGAGATTTACGAGTGTCGCGCAACTTAGCGCCGGTTGGTGTTGTTGTGGATCCGAGATGTGCCTTACA
EPB41L4A_303001_42	GCAAGATTCTCGTCGAGTTTTCTTAGGATTAACTCCGGACGCTACGGAGTACGCCACTAACTTCAGCTTCCCGATATCCGGACGAACGGTCGAGATTTACGAGTGTCGCGCAACTTAGCGGGAGAAAACAAGTCTGAGTAGATCCGAGATGTGCCTTACA
EPB41L4A_303001_43	GCAAGATTCTCGTCGAGTGCCCTGTCCCGTCAACACACGCTACGGAGTACGCCACTAAACTTCAGCTTCCCGATATCCGGACGAACGGTCGAGATTTACGAGTGTCGCGCAACTTAGCGAGATGTCCTTCAGGGCCGTCTGATCCGAGATGTGCCTTACA
EPB41L4A_303001_44	GCAAGATTCTCGTCGAGTCTGTGACAGAAGCCATCAGACGCTACGGAGTACGCCACTAACTTCAGCTTCCCGATATCCGGACGAACGGTCGAGATTTACGAGTGTCGCGCAACTTAGCGAGATTATTTTGGGCTACGTTAGATCCGAGATGTGCCTTACA
EPB41L4A_303001_45	GCAAGATTCTCGTCGAGTTAGATTATTTTGGGCTACGTTACGCTACGGAGTACGCCACTAACTTCAGCTTCCCGATATCCGGACGAACGGTCGAGATTTACGAGTGTCGCGCAACTTAGCGCACGTAAACCTTGTGGAGAGATCCGAGATGTGCCTTACA
EPB41L4A_303001_46	GCAAGATTCTCGTCGAGTATTCCATCACGTAAACCTTGACGCTACGGAGTACGCCACTAACTTCAGCTTCCCGATATCCGGACGAACGGTCGAGATTTACGAGTGTCGCGCAACTTAGCGTCCGTTGTCCTTGACCACGTGATCCGAGATGTGCCTTACA
EPB41L4A_303001_47	GCAAGATTCTCGTCGAGTCAACCGACATGGGCTGTTTCTACGCTACGGAGTACGCCACTAACTTCAGCTTCCCGATATCCGGACGAACGGTCGAGATTTACGAGTGTCGCGCAACTTAGCGTCCTGGCTGGAGACGACCAGATCCGAGATGTGCCTTACA
EPB41L4A_303001_48	GCAAGATTCTCGTCGAGTCTCTCCTGGCTGGAGACGACACGCTACGGAGTACGCCACTAAAACTTCAGCTTCCCGATATCCGGACGAACGGTCGAGATTTACGAGTGTCGCGCAACTTAGCGCGCCTCGGTGGTAGCTTTGATCCGAGATGTGCCTTACA
EPB41L4A_303001_49	GCAAGATTCTCGTCGAGTATTAATGCATCGCGCTTGAGTGACGCTACGGAGTACGCCACTAACTTCAGCTTCCCGATATCCGGACGAACGGTCGAGATTTACGAGTGTCGCGCAACTTAGCGCCACGGCGCGGACAATAAGATCCGAGATGTGCCTTACA
EPB41L4A_303001_50	GCAAGATTCTCGTCGAGTTTTCCGCCTTTCTCGCTCCACGCTACGGAGTACGCCACTAAAAAACTTCAGCTTCCCGATATCCGGACGAACGGTCGAGATTTACGAGTGTCGCGCAACTTAGCGGCTGACTCTCCCGGGCTGATCCGAGATGTGCCTTACA
TRPC3_302002_1	GCAAGATTCTCGTCGAGTATCTTTCTTTCCATGTCTTTTTACGCTACGGAGTACGCCACTAACTTCAGCTTCCCGATATCCGCTACTTCGTCGCGTCAGACCACGTCTGCGTACCGGCTTAGTCATCATCCAAGGTGGTAGATCCGAGATGTGCCTTACA
TRPC3_302002_2	GCAAGATTCTCGTCGAGTAGCTCATAGAGGTGTTTTAGGACGCTACGGAGTACGCCACTAACTTCAGCTTCCCGATATCCGCTACTTCGTCGCGTCAGACCACGTCTGCGTACCGGCTTAGAGGGGTTCCTAGTCCCTGGGATCCGAGATGTGCCTTACA
TRPC3_302002_3	GCAAGATTCTCGTCGAGTATGGGACAAACCATTTAACTACGCTACGGAGTACGCCACTAACTTCAGCTTCCCGATATCCGCTACTTCGTCGCGTCAGACCACGTCTGCGTACCGGCTTAGGCCACACTAATGACTGTGGTGATCCGAGATGTGCCTTACA
TRPC3_302002_4	GCAAGATTCTCGTCGAGTAGCTTTTGTAAATGGGAAGATAAACGCTACGGAGTACGCCACTAACTTCAGCTTCCCGATATCCGCTACTTCGTCGCGTCAGACCACGTCTGCGTACCGGCTTAGGCAAGCCAAGTGAAAGCGATCCGAGATGTGCCTTACA
TRPC3_302002_5	GCAAGATTCTCGTCGAGTTGTAAGTGCCTGCTGTATTACGCTACGGAGTACGCCACTAACTTCAGCTTCCCGATATCCGCTACTTCGTCGCGTCAGACCACGTCTGCGTACCGGCTTAGTGTTCGAAAAGTTGGGTACTTGATCCGAGATGTGCCTTACA
TRPC3_302002_6	GCAAGATTCTCGTCGAGTTTTTTCCTTAGGACATCTCTCAACGCTACGGAGTACGCCACTAACTTCAGCTTCCCGATATCCGCTACTTCGTCGCGTCAGACCACGTCTGCGTACCGGCTTAGTCAAAGCCCCAGGACTCTGATCCGAGATGTGCCTTACA
TRPC3_302002_7	GCAAGATTCTCGTCGAGTAGCATTTAAACAGGACCAAAAACGCTACGGAGTACGCCACTAACTTCAGCTTCCCGATATCCGCTACTTCGTCGCGTCAGACCACGTCTGCGTACCGGCTTAGGGGGCAACTCAGAGAAGGGGATCCGAGATGTGCCTTACA
TRPC3_302002_8	GCAAGATTCTCGTCGAGTTTTTCCCTAGTCACTTTTAACAACGCTACGGAGTACGCCACTAACTTCAGCTTCCCGATATCCGCTACTTCGTCGCGTCAGACCACGTCTGCGTACCGGCTTAGGCTCTGGGTCAGCAAGTCGATCCGAGATGTGCCTTACA
TRPC3_302002_9	GCAAGATTCTCGTCGAGTCCATGTGGATAAAAAGCTGACACGCTACGGAGTACGCCACTAACTTCAGCTTCCCGATATCCGCTACTTCGTCGCGTCAGACCACGTCTGCGTACCGGCTTAGAAGCCTCATGGTATCCACAGATCCGAGATGTGCCTTACA
TRPC3_302002_10	GCAAGATTCTCGTCGAGTAAAAATGTTGAATGAAAAAGTGGACGCTACGGAGTACGCCACTAACTTCAGCTTCCCGATATCCGCTACTTCGTCGCGTCAGACCACGTCTGCGTACCGGCTTAGTCTTCTTTGCGGTTGGAGATCCGAGATGTGCCTTACA
TRPC3_302002_11	GCAAGATTCTCGTCGAGTAGCTCTTTAGACATGAAGACACGCTACGGAGTACGCCACTAACTTCAGCTTCCCGATATCCGCTACTTCGTCGCGTCAGACCACGTCTGCGTACCGGCTTAGTCATTGCTATCATGCAGAAAGATCCGAGATGTGCCTTACA
TRPC3_302002_12	GCAAGATTCTCGTCGAGTTCAAGTCGTATAGGAATACGAAACGCTACGGAGTACGCCACTAACTTCAGCTTCCCGATATCCGCTACTTCGTCGCGTCAGACCACGTCTGCGTACCGGCTTAGGTCTGCAGTCAGTTGCTGGATCCGAGATGTGCCTTACA
TRPC3_302002_13	GCAAGATTCTCGTCGAGTAGACTATAAAACACTCAAAGCATACGCTACGGAGTACGCCACTAACTTCAGCTTCCCGATATCCGCTACTTCGTCGCGTCAGACCACGTCTGCGTACCGGCTTAGTTCCCCAGTCACTTCAGGATCCGAGATGTGCCTTACA
TRPC3_302002_14	GCAAGATTCTCGTCGAGTTTAATGGGAAAAGGCATGCAGACGCTACGGAGTACGCCACTAACTTCAGCTTCCCGATATCCGCTACTTCGTCGCGTCAGACCACGTCTGCGTACCGGCTTAGTCCGCAATGCCTCTTGACTGATCCGAGATGTGCCTTACA
TRPC3_302002_15	GCAAGATTCTCGTCGAGTCGTTGCTTACAATGATTGACATACGCTACGGAGTACGCCACTAACTTCAGCTTCCCGATATCCGCTACTTCGTCGCGTCAGACCACGTCTGCGTACCGGCTTAGTGGGGCATTTATTGCCATGATCCGAGATGTGCCTTACA
TRPC3_302002_16	GCAAGATTCTCGTCGAGTTCCCCAGGTGTGTTTCAGTTACGCTACGGAGTACGCCACTAACTTCAGCTTCCCGATATCCGCTACTTCGTCGCGTCAGACCACGTCTGCGTACCGGCTTAGTGGAAAGACATGGCCAAGCAGATCCGAGATGTGCCTTACA
TRPC3_302002_17	GCAAGATTCTCGTCGAGTAAGAAATAGGAAAGAGCAGTGACGCTACGGAGTACGCCACTAACTTCAGCTTCCCGATATCCGCTACTTCGTCGCGTCAGACCACGTCTGCGTACCGGCTTAGTGGAGGGTCTGCTCATGGGGATCCGAGATGTGCCTTACA
TRPC3_302002_18	GCAAGATTCTCGTCGAGTCATATCTCACCTGTGAGCTACGCTACGGAGTACGCCACTAACTTCAGCTTCCCGATATCCGCTACTTCGTCGCGTCAGACCACGTCTGCGTACCGGCTTAGTGAGATATCAACAGCTGACTTGATCCGAGATGTGCCTTACA
TRPC3_302002_19	GCAAGATTCTCGTCGAGTTATAACCATCTAATTTCTGCCTACGCTACGGAGTACGCCACTAACTTCAGCTTCCCGATATCCGCTACTTCGTCGCGTCAGACCACGTCTGCGTACCGGCTTAGGCAGGGTTGTCATTTTGTGATCCGAGATGTGCCTTACA
TRPC3_302002_20	GCAAGATTCTCGTCGAGTTAGACTTACGTTTGTTGTTTTTACGCTACGGAGTACGCCACTAACTTCAGCTTCCCGATATCCGCTACTTCGTCGCGTCAGACCACGTCTGCGTACCGGCTTAGACTGCTTGCTTTCTGTCTGATCCGAGATGTGCCTTACA
TRPC3_302002_21	GCAAGATTCTCGTCGAGTAAGAATTTAACAACAAAATGGGTACGCTACGGAGTACGCCACTAACTTCAGCTTCCCGATATCCGCTACTTCGTCGCGTCAGACCACGTCTGCGTACCGGCTTAGCCACTGAGCCCCAAGTGGATCCGAGATGTGCCTTACA
TRPC3_302002_22	GCAAGATTCTCGTCGAGTTGTCCAAGTTCTGAAGAGGACGCTACGGAGTACGCCACTAACTTCAGCTTCCCGATATCCGCTACTTCGTCGCGTCAGACCACGTCTGCGTACCGGCTTAGACTATGTAGCATACCTTCCCTGATCCGAGATGTGCCTTACA
TRPC3_302002_23	GCAAGATTCTCGTCGAGTTTGTGTTGAAAAGCCCAATACGCTACGGAGTACGCCACTAACTTCAGCTTCCCGATATCCGCTACTTCGTCGCGTCAGACCACGTCTGCGTACCGGCTTAGTGACATTACAGTGGCATACCAGATCCGAGATGTGCCTTACA
TRPC3_302002_24	GCAAGATTCTCGTCGAGTTCAGAAGGATATAGAAATGGGAAACGCTACGGAGTACGCCACTAACTTCAGCTTCCCGATATCCGCTACTTCGTCGCGTCAGACCACGTCTGCGTACCGGCTTAGTGCAGAAGGAGAAGGCTGATCCGAGATGTGCCTTACA
TRPC3_302002_25	GCAAGATTCTCGTCGAGTAGTTCCTAGTCCAAAATCATTTACGCTACGGAGTACGCCACTAACTTCAGCTTCCCGATATCCGCTACTTCGTCGCGTCAGACCACGTCTGCGTACCGGCTTAGACCTCCACCTTTCAGTCTGATCCGAGATGTGCCTTACA
TRPC3_302002_26	GCAAGATTCTCGTCGAGTAGTTTGCTCGTTCAAAACTTACGCTACGGAGTACGCCACTAACTTCAGCTTCCCGATATCCGCTACTTCGTCGCGTCAGACCACGTCTGCGTACCGGCTTAGTGACAGTGATGTAGAATGGAGATCCGAGATGTGCCTTACA
TRPC3_302002_27	GCAAGATTCTCGTCGAGTTTACTCAACATGCTAATTGCTACGCTACGGAGTACGCCACTAACTTCAGCTTCCCGATATCCGCTACTTCGTCGCGTCAGACCACGTCTGCGTACCGGCTTAGTGTAACTATGGTGGTCGTTGATCCGAGATGTGCCTTACA
TRPC3_302002_28	GCAAGATTCTCGTCGAGTACATCCTCCCTGCAAATGAACGCTACGGAGTACGCCACTAACTTCAGCTTCCCGATATCCGCTACTTCGTCGCGTCAGACCACGTCTGCGTACCGGCTTAGTCAGCTTCTCTCGGATTGCGTGATCCGAGATGTGCCTTACA
TRPC3_302002_29	GCAAGATTCTCGTCGAGTTCAGATTATATCTGAAGGCCTTTACGCTACGGAGTACGCCACTAACTTCAGCTTCCCGATATCCGCTACTTCGTCGCGTCAGACCACGTCTGCGTACCGGCTTAGTGGCTCCCTTCTGACCCGATCCGAGATGTGCCTTACA
TRPC3_302002_30	GCAAGATTCTCGTCGAGTACCAGAGATACAGTATTTCACTACGCTACGGAGTACGCCACTAACTTCAGCTTCCCGATATCCGCTACTTCGTCGCGTCAGACCACGTCTGCGTACCGGCTTAGCAGTGAAGTGACACTCCCGATCCGAGATGTGCCTTACA
TRPC3_302002_31	GCAAGATTCTCGTCGAGTACAGTATGTGGACAGTTACGTCACGCTACGGAGTACGCCACTAACTTCAGCTTCCCGATATCCGCTACTTCGTCGCGTCAGACCACGTCTGCGTACCGGCTTAGTCAGGCAACGAAGGCACAGATCCGAGATGTGCCTTACA
TRPC3_302002_32	GCAAGATTCTCGTCGAGTAGGGAATACATTTTGCAGTTGACGCTACGGAGTACGCCACTAACTTCAGCTTCCCGATATCCGCTACTTCGTCGCGTCAGACCACGTCTGCGTACCGGCTTAGGCTCTGGCTGGAAGGACCTGATCCGAGATGTGCCTTACA
TRPC3_302002_33	GCAAGATTCTCGTCGAGTTTACATGGACTGAAATGCTAAACGCTACGGAGTACGCCACTAACTTCAGCTTCCCGATATCCGCTACTTCGTCGCGTCAGACCACGTCTGCGTACCGGCTTAGAGGGTGAAAACCACCCAGTGATCCGAGATGTGCCTTACA
TRPC3_302002_34	GCAAGATTCTCGTCGAGTATATCACAGTTACTGACTATCCCACGCTACGGAGTACGCCACTAACTTCAGCTTCCCGATATCCGCTACTTCGTCGCGTCAGACCACGTCTGCGTACCGGCTTAGCATCACCACGCTGCCCAGATCCGAGATGTGCCTTACA
TRPC3_302002_35	GCAAGATTCTCGTCGAGTTAGCTATCAAGTGTCTCGTTGACGCTACGGAGTACGCCACTAACTTCAGCTTCCCGATATCCGCTACTTCGTCGCGTCAGACCACGTCTGCGTACCGGCTTAGGGCCTAAGGGAGCAGACCAGATCCGAGATGTGCCTTACA
TRPC3_302002_36	GCAAGATTCTCGTCGAGTACACAGGCACAAAGCTTCATTAACGCTACGGAGTACGCCACTAACTTCAGCTTCCCGATATCCGCTACTTCGTCGCGTCAGACCACGTCTGCGTACCGGCTTAGAGCAGAGCCTCTGGAGGTGATCCGAGATGTGCCTTACA
TRPC3_302002_37	GCAAGATTCTCGTCGAGTTGCAATGCAAAGACTTTGTAACGCTACGGAGTACGCCACTAACTTCAGCTTCCCGATATCCGCTACTTCGTCGCGTCAGACCACGTCTGCGTACCGGCTTAGTGACTATCGGAAGCTCTCCAGATCCGAGATGTGCCTTACA
TRPC3_302002_38	GCAAGATTCTCGTCGAGTGCTGGCCAACATAGAGAAGGAGACGCTACGGAGTACGCCACTAACTTCAGCTTCCCGATATCCGCTACTTCGTCGCGTCAGACCACGTCTGCGTACCGGCTTAGCAGCAACGAGCTGGCCAAGATCCGAGATGTGCCTTACA
[truncated: 3,098 more rows]

## Sheet: gene lengths and correlations
gene_name	constitutive_exon_length	corr_snareseq
ABI3BP	7547	0.895597
ABO	1914	0.88028
ADARB2	8713	0.934062
ADGRV1	22211	0.896146
APBB1IP	3460	0.996914
APOD	1121	0.809803
AQP4	5684	0.953177
ASIP	845	0.403338
ATP10A	9527	0.88382
ATP1A2	5435	0.965253
CALB2	1467	0.790513
CBLN2	2965	0.779909
CCN2	2338	0.898876
CFAP299	932	0.0990614
CMTM8	1170	-0.056598
COBLL1	10764	0.925595
COL15A1	5433	0.00901722
COL22A1	6840	0.562162
COL5A2	7112	0.613211
COLEC12	5724	0.855406
CPNE8	4241	0.858185
CRH	1288	0.968441
CRHBP	1778	0.985057
CSF1R	3989	0.350576
CUX2	7082	0.649529
DCN	12377	0.628184
DOCK8	8416	0.906779
DPP4	5198	0.815169
EBF1	5422	0.553724
ELFN1	4428	0.880244
EPB41L4A	4670	0.487942
EPHX4	1436	0.868639
ERG	5370	0.80112
EYA4	6066	0.979981
FAM85B	792	0.256113
FBN2	12594	0.30328
FEZF2	2228	0.991958
FLT1	12565	0.989746
FLT3	3826	0.61198
FYB1	5700	0.983115
GAD1	4795	0.983655
GAD2	5604	0.976139
GBE1	3014	0.586809
GLI3	11621	0.959513
HGF	9629	0.778331
HTR2C	4842	0.991798
ITGA1	10736	0.787162
LAMA3	13408	0.961265
LAMP5	2042	0.854528
LHFPL3	3282	0.90783
LHX6	5151	0.984488
LINC00290	593	0.295323
LINC00609	583	0.190616
LINC00970	1129	0.302747
LINC01202	4388	0.812587
LINC01830	569	0.689875
LINC02218	1223	0.775417
LINC02424	1264	0.646025
MAL	1084	0.978622
MBP	16050	0.752731
MCTP2	8689	0.146866
MDFIC	5956	0.938283
MIR34AHG	8705	0.811132
MOBP	4051	0.985014
MOXD1	5155	0.882932
MYOM2	5008	0.889095
NDST4	3449	-0.158741
NHS	9578	0.710688
NNAT	1329	0.835549
NPNT	5165	0.526692
NPR3	9400	0.976893
NPSR1	2695	-0.204329
NPY	893	0.824135
NRGN	1213	0.948952
NTNG2	4673	0.98063
NXPH2	2709	0.936544
OTOGL	11143	0.788639
PAWR	10191	0.931463
PCP4	534	0.990289
PCP4L1	1406	0.918709
PDGFD	4263	0.964112
PDGFRA	8244	0.56714
PHLDB2	11399	0.91981
PLAAT1	1063	0.739074
POSTN	3379	0.964489
PRB2	1431	0.520644
PTGDS	1496	0.959539
PVALB	854	0.97594
RAB27B	7154	0.912963
RGS10	1046	0.829269
RIT2	1218	0.895273
RNF175	1358	0.609566
RORB	9621	0.928653
RTN4RL1	3614	0.844334
RYR1	15670	0.755109
SAT1	1049	0.743232
SATB2	7989	0.965866
SEMA3E	8065	0.974807
SEMA5A	12068	0.889001
SLC17A7	3032	0.984878
SLC24A4	10597	0.66435
SMYD1	4385	0.863203
SST	607	0.998889
ST18	6556	0.933164
SULF1	6664	0.801675
SYT6	5064	0.654208
TAC1	1063	0.590452
TAFA1	2373	0.832849
TAFA4	3255	0.857389
TENM1	13547	0.891749
TESC	1024	0.944298
THEMIS	4309	0.950757
TLL1	7961	0.896117
TMSB10	461	0.920186
TOX2	3009	0.89291
TRPC3	9152	0.92538
TSHZ2	12630	0.911853
UCHL1	1411	0.223604
VCAN	12960	0.986443
VIP	1585	0.999095
ZBTB7C	7610	0.762969
