# Supplementary material for: Mapping human tissues with highly multiplexed RNA in situ hybridization
Source: Nat Commun. 2024 Mar 20;15:2511. doi: 10.1038/s41467-024-46437-y (PMC10954689; doi:10.1038/s41467-024-46437-y)
Supplement: Supplementary file 7 — Supplementary Data 3 [file 41467_2024_46437_MOESM7_ESM.xlsx]

## Sheet: padlocks
probe name (genename_barcode_integer)	sequence (AP1V4_arm1_dc1_rcaPrimer_dc2_dc3_arm2_AP2V4)
A2M_3030200_1	GTAGACTGGAAGAGCACTGTTTCTCAGAGCTCCACAGAAGACACGCTACGGAGTACGCCACTCTTCAGCTTCCCGATATCCGGACGAACGGTCGAGATTTACTACCATTCGCGTGCGATTCCTGCTTTGCTGGAGTCCTGTGATCGGATACGCATGAGGCTA
A2M_3030200_2	GTAGACTGGAAGAGCACTGTTAACTTGTGATGAACCCAAAGACGCTACGGAGTACGCCACTCTTCAGCTTCCCGATATCCGGACGAACGGTCGAGATTTACTACCATTCGCGTGCGATTCCGGAGTGCAGACTCTGCCTCAGATCGGATACGCATGAGGCTA
A2M_3030200_3	GTAGACTGGAAGAGCACTGTTATACAGCATGAAAGTGACAGGAGACGCTACGGAGTACGCCACTCTTCAGCTTCCCGATATCCGGACGAACGGTCGAGATTTACTACCATTCGCGTGCGATTCCCCAGAGCTGCCTGGGGAGATCGGATACGCATGAGGCTA
A2M_3030200_4	GTAGACTGGAAGAGCACTGTTATCACGAAGCAGCAGAATACGCTACGGAGTACGCCACTCTTCAGCTTCCCGATATCCGGACGAACGGTCGAGATTTACTACCATTCGCGTGCGATTCCTGCAACCAACATCGTGAAGTGGGATCGGATACGCATGAGGCTA
A2M_3030200_5	GTAGACTGGAAGAGCACTGTTTAACCAGGACAAGAGGAAGGAAACGCTACGGAGTACGCCACTCTTCAGCTTCCCGATATCCGGACGAACGGTCGAGATTTACTACCATTCGCGTGCGATTCCTGCTTTTGCCCTGGCAGGGATCGGATACGCATGAGGCTA
A2M_3030200_6	GTAGACTGGAAGAGCACTGTTACATCTTCATCGATGAAGCACACACGCTACGGAGTACGCCACTCTTCAGCTTCCCGATATCCGGACGAACGGTCGAGATTTACTACCATTCGCGTGCGATTCCTGCCCAAGCTCGAGCCTGATCGGATACGCATGAGGCTA
A2M_3030200_7	GTAGACTGGAAGAGCACTGTTTATGGTCCTCTTTGCTCCTAACACGCTACGGAGTACGCCACTCTTCAGCTTCCCGATATCCGGACGAACGGTCGAGATTTACTACCATTCGCGTGCGATTCCTGGCTGTGGAGAGCAGAAGATCGGATACGCATGAGGCTA
A2M_3030200_8	GTAGACTGGAAGAGCACTGTTAATGTGGTAGAAGAATCTGCCCACGCTACGGAGTACGCCACTCTTCAGCTTCCCGATATCCGGACGAACGGTCGAGATTTACTACCATTCGCGTGCGATTCCTCCCTGAAACTGCCACCAGATCGGATACGCATGAGGCTA
A2M_3030200_9	GTAGACTGGAAGAGCACTGTTACTAGAGTCTCAAGAGCTGTGTGACGCTACGGAGTACGCCACTCTTCAGCTTCCCGATATCCGGACGAACGGTCGAGATTTACTACCATTCGCGTGCGATTCCACTGTGAGCGCAGAGGCGATCGGATACGCATGAGGCTA
A2M_3030200_10	GTAGACTGGAAGAGCACTGTTCCTAGCTGTCCCAGTGGAGAAGACGCTACGGAGTACGCCACTCTTCAGCTTCCCGATATCCGGACGAACGGTCGAGATTTACTACCATTCGCGTGCGATTCCGGAAGCCTCTCCCGCCTTGATCGGATACGCATGAGGCTA
A2M_3030200_11	GTAGACTGGAAGAGCACTGTTTACGAAAGTACTTCCCTGAGACACGCTACGGAGTACGCCACTCTTCAGCTTCCCGATATCCGGACGAACGGTCGAGATTTACTACCATTCGCGTGCGATTCCAGCCTCACACGGAGACCGGATCGGATACGCATGAGGCTA
A2M_3030200_12	GTAGACTGGAAGAGCACTGTTATGAAATGCATGGACCTGAACGCTACGGAGTACGCCACTCTTCAGCTTCCCGATATCCGGACGAACGGTCGAGATTTACTACCATTCGCGTGCGATTCCTGTGTCCACAGCTTCAACAGTGATCGGATACGCATGAGGCTA
A2M_3030200_13	GTAGACTGGAAGAGCACTGTTTTGAATGACCAGGACAATGAAGAACGCTACGGAGTACGCCACTCTTCAGCTTCCCGATATCCGGACGAACGGTCGAGATTTACTACCATTCGCGTGCGATTCCCTGGCTTCCCTGGGCCTGATCGGATACGCATGAGGCTA
A2M_3030200_14	GTAGACTGGAAGAGCACTGTTTCATGAAGCCTGATGCTGAGCTACGCTACGGAGTACGCCACTCTTCAGCTTCCCGATATCCGGACGAACGGTCGAGATTTACTACCATTCGCGTGCGATTCCTGGACCAAAGCGTGCTGCGATCGGATACGCATGAGGCTA
A2M_3030200_15	GTAGACTGGAAGAGCACTGTTTGCTCATCTATGCTGTTTTACCTACGCTACGGAGTACGCCACTCTTCAGCTTCCCGATATCCGGACGAACGGTCGAGATTTACTACCATTCGCGTGCGATTCCTGCTCCTGTCGCTCGGTGATCGGATACGCATGAGGCTA
A2M_3030200_16	GTAGACTGGAAGAGCACTGTTGGGGCTGAAGAAGCTCTCCTTACGCTACGGAGTACGCCACTCTTCAGCTTCCCGATATCCGGACGAACGGTCGAGATTTACTACCATTCGCGTGCGATTCCTGAATGGAGGCACCCTGCTGATCGGATACGCATGAGGCTA
A2M_3030200_17	GTAGACTGGAAGAGCACTGTTTTGTACAGTTCTCTATCAACACACGCTACGGAGTACGCCACTCTTCAGCTTCCCGATATCCGGACGAACGGTCGAGATTTACTACCATTCGCGTGCGATTCCCCACGGATGAGCATGGCCGATCGGATACGCATGAGGCTA
A2M_3030200_18	GTAGACTGGAAGAGCACTGTTAAATCACAAGAACCATAACCAACGCTACGGAGTACGCCACTCTTCAGCTTCCCGATATCCGGACGAACGGTCGAGATTTACTACCATTCGCGTGCGATTCCACTGGAAGGCAGTCCAGTGGATCGGATACGCATGAGGCTA
A2M_3030200_19	GTAGACTGGAAGAGCACTGTTAAGAGGAAGGAGTATGAAATGAACGCTACGGAGTACGCCACTCTTCAGCTTCCCGATATCCGGACGAACGGTCGAGATTTACTACCATTCGCGTGCGATTCCACCAAGGTCTTCCAGCTGGATCGGATACGCATGAGGCTA
A2M_3030200_20	GTAGACTGGAAGAGCACTGTTTGAAGATTCACAGGCTTTCTGTGACGCTACGGAGTACGCCACTCTTCAGCTTCCCGATATCCGGACGAACGGTCGAGATTTACTACCATTCGCGTGCGATTCCGCTTCCGACTGCCACGGGATCGGATACGCATGAGGCTA
A2M_3030200_21	GTAGACTGGAAGAGCACTGTTAATCACCATCTTGGAAGAAGACGCTACGGAGTACGCCACTCTTCAGCTTCCCGATATCCGGACGAACGGTCGAGATTTACTACCATTCGCGTGCGATTCCCAAGTAACAGTGCCAAAGATGATCGGATACGCATGAGGCTA
A2M_3030200_22	GTAGACTGGAAGAGCACTGTTACAAGGTGGTGGTACAGAAGAAAACGCTACGGAGTACGCCACTCTTCAGCTTCCCGATATCCGGACGAACGGTCGAGATTTACTACCATTCGCGTGCGATTCCGCCCTTCCAGGGCTCCTGATCGGATACGCATGAGGCTA
A2M_3030200_23	GTAGACTGGAAGAGCACTGTTTAAGAACGAGGACAGTCTGGTACGCTACGGAGTACGCCACTCTTCAGCTTCCCGATATCCGGACGAACGGTCGAGATTTACTACCATTCGCGTGCGATTCCAGCGGACCACAGTGATGGTGATCGGATACGCATGAGGCTA
A2M_3030200_24	GTAGACTGGAAGAGCACTGTTCCACACTGAGACCACTGAGAAGACGCTACGGAGTACGCCACTCTTCAGCTTCCCGATATCCGGACGAACGGTCGAGATTTACTACCATTCGCGTGCGATTCCTCTGGTCCCCTCCCTGCTGATCGGATACGCATGAGGCTA
A2M_3030200_25	GTAGACTGGAAGAGCACTGTTCTTCTCCTCTTGGTCCTCCACGCTACGGAGTACGCCACTCTTCAGCTTCCCGATATCCGGACGAACGGTCGAGATTTACTACCATTCGCGTGCGATTCCCTCCTTCATCCAAGTCTGGTTGATCGGATACGCATGAGGCTA
A2M_3030200_26	GTAGACTGGAAGAGCACTGTTAGAGAATGTTCAGAGACCTCACGCTACGGAGTACGCCACTCTTCAGCTTCCCGATATCCGGACGAACGGTCGAGATTTACTACCATTCGCGTGCGATTCCAGGCCATCAATGACCTTTCCGATCGGATACGCATGAGGCTA
ABCA13_2020003_1	GTAGACTGGAAGAGCACTGTTACTTCTGTTTAACAACTCTGAATCGTATCGGTAGTCGCAACGCCTTCAGCTTCCCGATATCCGCTACTTCGTCGCGTCAGACCCTCTCGTAGCGTGCGATGAGGCTCTCTGGAGGAAAGGGATCGGATACGCATGAGGCTA
ABCA13_2020003_2	GTAGACTGGAAGAGCACTGTTATTGACTAAATACTGGCAACACGTATCGGTAGTCGCAACGCCTTCAGCTTCCCGATATCCGCTACTTCGTCGCGTCAGACCCTCTCGTAGCGTGCGATGAGACCTGGGAGGATTATTTGTGATCGGATACGCATGAGGCTA
ABCA13_2020003_3	GTAGACTGGAAGAGCACTGTTAAGTGAAGATGATGGTCGTACGTATCGGTAGTCGCAACGCCTTCAGCTTCCCGATATCCGCTACTTCGTCGCGTCAGACCCTCTCGTAGCGTGCGATGAGAGCCATGGAGATGCTGCAGAGATCGGATACGCATGAGGCTA
ABCA13_2020003_4	GTAGACTGGAAGAGCACTGTTAAAATGGGATAAGGCATCTCCGTATCGGTAGTCGCAACGCCTTCAGCTTCCCGATATCCGCTACTTCGTCGCGTCAGACCCTCTCGTAGCGTGCGATGAGTGCTACTCTGAGTTGCAAGCGATCGGATACGCATGAGGCTA
ABCA13_2020003_5	GTAGACTGGAAGAGCACTGTTAAATTGTGAAAGTCTTAGCAAGCGTATCGGTAGTCGCAACGCCTTCAGCTTCCCGATATCCGCTACTTCGTCGCGTCAGACCCTCTCGTAGCGTGCGATGAGGTCCTCGCCGAATCAGCTGATCGGATACGCATGAGGCTA
ABCA13_2020003_6	GTAGACTGGAAGAGCACTGTTTCAGGGAATCCCATCATGACGTATCGGTAGTCGCAACGCCTTCAGCTTCCCGATATCCGCTACTTCGTCGCGTCAGACCCTCTCGTAGCGTGCGATGAGAGCCTCGAGGAAACTTGGTCAGATCGGATACGCATGAGGCTA
ABCA13_2020003_7	GTAGACTGGAAGAGCACTGTTTCCAAATCTCGAATGAGACTCGTATCGGTAGTCGCAACGCCTTCAGCTTCCCGATATCCGCTACTTCGTCGCGTCAGACCCTCTCGTAGCGTGCGATGAGTGAGGAGCTTCGCTCTTCCAGATCGGATACGCATGAGGCTA
ABCA13_2020003_8	GTAGACTGGAAGAGCACTGTTAAAGTGTATTCTCTGATTGTGTCGTATCGGTAGTCGCAACGCCTTCAGCTTCCCGATATCCGCTACTTCGTCGCGTCAGACCCTCTCGTAGCGTGCGATGAGTGTAGCCTGCCAGGGTCAGATCGGATACGCATGAGGCTA
ABCA13_2020003_9	GTAGACTGGAAGAGCACTGTTTCTTTGAGTATCTTCCTGAGTTTCGTATCGGTAGTCGCAACGCCTTCAGCTTCCCGATATCCGCTACTTCGTCGCGTCAGACCCTCTCGTAGCGTGCGATGAGTGCCAAAGCCCAGCACGGATCGGATACGCATGAGGCTA
ABCA13_2020003_10	GTAGACTGGAAGAGCACTGTTTTTGGTTCTTTCCAGTTTGTCGTATCGGTAGTCGCAACGCCTTCAGCTTCCCGATATCCGCTACTTCGTCGCGTCAGACCCTCTCGTAGCGTGCGATGAGTCCAGGCCAGAAGTTCAGCTGATCGGATACGCATGAGGCTA
ABCA13_2020003_11	GTAGACTGGAAGAGCACTGTTTTCCTAAAACCCATATTGCATCGTATCGGTAGTCGCAACGCCTTCAGCTTCCCGATATCCGCTACTTCGTCGCGTCAGACCCTCTCGTAGCGTGCGATGAGTGGTGCTTTGGTGTGGACCGATCGGATACGCATGAGGCTA
ABCA13_2020003_12	GTAGACTGGAAGAGCACTGTTTTTTCCAGAGAAGTGGAAGTCGTATCGGTAGTCGCAACGCCTTCAGCTTCCCGATATCCGCTACTTCGTCGCGTCAGACCCTCTCGTAGCGTGCGATGAGACTGCTGGAAATGTCCAGCCGATCGGATACGCATGAGGCTA
ABCA13_2020003_13	GTAGACTGGAAGAGCACTGTTCTTGGGCAGCATCTTGGTCAATCGTATCGGTAGTCGCAACGCCTTCAGCTTCCCGATATCCGCTACTTCGTCGCGTCAGACCCTCTCGTAGCGTGCGATGAGCGCTGGACGCTTCCGTTTGATCGGATACGCATGAGGCTA
ABCA13_2020003_14	GTAGACTGGAAGAGCACTGTTGGAACCAGCAGCACAGACTCCGTATCGGTAGTCGCAACGCCTTCAGCTTCCCGATATCCGCTACTTCGTCGCGTCAGACCCTCTCGTAGCGTGCGATGAGAGACTGGGCAGGAAGCCCTGATCGGATACGCATGAGGCTA
ABCA13_2020003_15	GTAGACTGGAAGAGCACTGTTTGGTCAGAAAGTTGGTGTATGAGCGTATCGGTAGTCGCAACGCCTTCAGCTTCCCGATATCCGCTACTTCGTCGCGTCAGACCCTCTCGTAGCGTGCGATGAGGGTGTCTGTGGCCAGCAGATCGGATACGCATGAGGCTA
ABCA13_2020003_16	GTAGACTGGAAGAGCACTGTTAGAACATGGCTGTGTTGACCATCGTATCGGTAGTCGCAACGCCTTCAGCTTCCCGATATCCGCTACTTCGTCGCGTCAGACCCTCTCGTAGCGTGCGATGAGTCCTGGCCTGGTTCCTGGGATCGGATACGCATGAGGCTA
ABCA13_2020003_17	GTAGACTGGAAGAGCACTGTTTGATTCTTTTTGATTCAAGCCTTCGTATCGGTAGTCGCAACGCCTTCAGCTTCCCGATATCCGCTACTTCGTCGCGTCAGACCCTCTCGTAGCGTGCGATGAGTGGCTGGGTTTGCTGGAGATCGGATACGCATGAGGCTA
ABCA13_2020003_18	GTAGACTGGAAGAGCACTGTTAGAAAAGGCAATACTTTCTAAGTCGTATCGGTAGTCGCAACGCCTTCAGCTTCCCGATATCCGCTACTTCGTCGCGTCAGACCCTCTCGTAGCGTGCGATGAGTGTGGGTTTCTTGGTGGGATCGGATACGCATGAGGCTA
ABCA13_2020003_19	GTAGACTGGAAGAGCACTGTTTGTCTGTGACCAAGGAATATGAGCGTATCGGTAGTCGCAACGCCTTCAGCTTCCCGATATCCGCTACTTCGTCGCGTCAGACCCTCTCGTAGCGTGCGATGAGCCCGGGAGTCACCCTGGGATCGGATACGCATGAGGCTA
ABCA13_2020003_20	GTAGACTGGAAGAGCACTGTTTCTGGAACCATCATCATCAATGGCGTATCGGTAGTCGCAACGCCTTCAGCTTCCCGATATCCGCTACTTCGTCGCGTCAGACCCTCTCGTAGCGTGCGATGAGGGCTCCACCCTCCCACTGATCGGATACGCATGAGGCTA
ABCA13_2020003_21	GTAGACTGGAAGAGCACTGTTACATTCTGCTCAAGTACCGAGAACGTATCGGTAGTCGCAACGCCTTCAGCTTCCCGATATCCGCTACTTCGTCGCGTCAGACCCTCTCGTAGCGTGCGATGAGCCGGCATAGCCTGTGGGGATCGGATACGCATGAGGCTA
ABCA13_2020003_22	GTAGACTGGAAGAGCACTGTTTGAAGCTGAAGCGCTGAGTGACGTATCGGTAGTCGCAACGCCTTCAGCTTCCCGATATCCGCTACTTCGTCGCGTCAGACCCTCTCGTAGCGTGCGATGAGTCACAACCCACCACCTGGAGATCGGATACGCATGAGGCTA
ABCA13_2020003_23	GTAGACTGGAAGAGCACTGTTGAGTCAGAGCTGCAGAACCACCGTATCGGTAGTCGCAACGCCTTCAGCTTCCCGATATCCGCTACTTCGTCGCGTCAGACCCTCTCGTAGCGTGCGATGAGTCACATTGCCCTGGGGACTGATCGGATACGCATGAGGCTA
ABCA13_2020003_24	GTAGACTGGAAGAGCACTGTTCCTGCTGCTGCCAGTCCCGTATCGGTAGTCGCAACGCAAACTTCAGCTTCCCGATATCCGCTACTTCGTCGCGTCAGACCCTCTCGTAGCGTGCGATGAGGAAGAGCACCCTCGCCGAGATCGGATACGCATGAGGCTA
ABCA13_2020003_25	GTAGACTGGAAGAGCACTGTTTGTTGAATCTCTCAGGCTTCAATCGTATCGGTAGTCGCAACGCCTTCAGCTTCCCGATATCCGCTACTTCGTCGCGTCAGACCCTCTCGTAGCGTGCGATGAGCCACCTGGGCCACACACGATCGGATACGCATGAGGCTA
ABCA13_2020003_26	GTAGACTGGAAGAGCACTGTTAATGGAAACATATCAAAACCCCCGTATCGGTAGTCGCAACGCCTTCAGCTTCCCGATATCCGCTACTTCGTCGCGTCAGACCCTCTCGTAGCGTGCGATGAGAGTGAAGCTGGAGGTGCAGATCGGATACGCATGAGGCTA
ABCA13_2020003_27	GTAGACTGGAAGAGCACTGTTACCTACCCCCTACTGTGGACGTATCGGTAGTCGCAACGCCTTCAGCTTCCCGATATCCGCTACTTCGTCGCGTCAGACCCTCTCGTAGCGTGCGATGAGACAACCTTATTTTGTGGCAGCGATCGGATACGCATGAGGCTA
ABCA13_2020003_28	GTAGACTGGAAGAGCACTGTTGGGATTCTCCATCCTGTCTGCACGTATCGGTAGTCGCAACGCCTTCAGCTTCCCGATATCCGCTACTTCGTCGCGTCAGACCCTCTCGTAGCGTGCGATGAGGGCCCTCTGCATCGTGCTGATCGGATACGCATGAGGCTA
ABCA13_2020003_29	GTAGACTGGAAGAGCACTGTTTATTGTCGCCTTCCAGTTAACAGCGTATCGGTAGTCGCAACGCCTTCAGCTTCCCGATATCCGCTACTTCGTCGCGTCAGACCCTCTCGTAGCGTGCGATGAGTGCCTGTGTGTTGCCGTGATCGGATACGCATGAGGCTA
ABCA13_2020003_30	GTAGACTGGAAGAGCACTGTTTTCATTTCCTATGTCTCACTAAACGTATCGGTAGTCGCAACGCCTTCAGCTTCCCGATATCCGCTACTTCGTCGCGTCAGACCCTCTCGTAGCGTGCGATGAGCCAGTTCGGACGTGGCTGATCGGATACGCATGAGGCTA
ABCA13_2020003_31	GTAGACTGGAAGAGCACTGTTTACTATTTTTCCTCAATTCTGTCCGTATCGGTAGTCGCAACGCCTTCAGCTTCCCGATATCCGCTACTTCGTCGCGTCAGACCCTCTCGTAGCGTGCGATGAGGTCCTCAAGTGGGTCTTGATCGGATACGCATGAGGCTA
ABCA13_2020003_32	GTAGACTGGAAGAGCACTGTTATCTTCTAAGGATACAGATGTTGCGTATCGGTAGTCGCAACGCCTTCAGCTTCCCGATATCCGCTACTTCGTCGCGTCAGACCCTCTCGTAGCGTGCGATGAGCTCCAAGGCACAGTCAAGATCGGATACGCATGAGGCTA
ABCA13_2020003_33	GTAGACTGGAAGAGCACTGTTACTTTCAAAATGCTGAATGGTGCGTATCGGTAGTCGCAACGCCTTCAGCTTCCCGATATCCGCTACTTCGTCGCGTCAGACCCTCTCGTAGCGTGCGATGAGGGAGCTGGGAAGAGCACGGATCGGATACGCATGAGGCTA
ABCA13_2020003_34	GTAGACTGGAAGAGCACTGTTTCTGACTGGTTGGGAACATCTCCGTATCGGTAGTCGCAACGCCTTCAGCTTCCCGATATCCGCTACTTCGTCGCGTCAGACCCTCTCGTAGCGTGCGATGAGGGATGCCCTGGACGAGCTGATCGGATACGCATGAGGCTA
ABCA13_2020003_35	GTAGACTGGAAGAGCACTGTTTGGGGAAACCTGACATTCTTTTACGTATCGGTAGTCGCAACGCCTTCAGCTTCCCGATATCCGCTACTTCGTCGCGTCAGACCCTCTCGTAGCGTGCGATGAGTACAGCCCTGGCCCTGGGATCGGATACGCATGAGGCTA
ABCA13_2020003_36	GTAGACTGGAAGAGCACTGTTACAATAATGAAGGAGGTTCGGGACGTATCGGTAGTCGCAACGCCTTCAGCTTCCCGATATCCGCTACTTCGTCGCGTCAGACCCTCTCGTAGCGTGCGATGAGAGCGGTACCTGTGGCAAGATCGGATACGCATGAGGCTA
ABCA13_2020003_37	GTAGACTGGAAGAGCACTGTTAGACTGGCCATAATGGTTAACGTATCGGTAGTCGCAACGCCTTCAGCTTCCCGATATCCGCTACTTCGTCGCGTCAGACCCTCTCGTAGCGTGCGATGAGAGTGTGAGGCTCTTTGCACAGATCGGATACGCATGAGGCTA
ABCA13_2020003_38	GTAGACTGGAAGAGCACTGTTATCAACATTGCACTGTTTCTGCGTATCGGTAGTCGCAACGCCTTCAGCTTCCCGATATCCGCTACTTCGTCGCGTCAGACCCTCTCGTAGCGTGCGATGAGTGGCTCTGTAAGGAAGCAAGATCGGATACGCATGAGGCTA
ABCA13_2020003_39	GTAGACTGGAAGAGCACTGTTTAGCTGACTTGTTCAAAGTTCGTATCGGTAGTCGCAACGCCTTCAGCTTCCCGATATCCGCTACTTCGTCGCGTCAGACCCTCTCGTAGCGTGCGATGAGGCCAAAAAGATGGGGATGCCGATCGGATACGCATGAGGCTA
ABCA13_2020003_40	GTAGACTGGAAGAGCACTGTTAAACATTTGTTCTCTTTACCATGCGTATCGGTAGTCGCAACGCCTTCAGCTTCCCGATATCCGCTACTTCGTCGCGTCAGACCCTCTCGTAGCGTGCGATGAGTTTGGGGAGCTCCTCCAGATCGGATACGCATGAGGCTA
ACSL4_0020320_1	GTAGACTGGAAGAGCACTGTTACTACCCCTTGATTTTCCATCTCTACTTCGTCGCGTCAGACCCTTCAGCTTCCCGATATCCGACTCTACCGGCAATCGCGTCACGTCTGCGTACCGGCTTAGAGGGACCAGGGAGATGCCGATCGGATACGCATGAGGCTA
ACSL4_0020320_2	GTAGACTGGAAGAGCACTGTTAAAATTTTAGGCAAGTTTTCCCCTACTTCGTCGCGTCAGACCCTTCAGCTTCCCGATATCCGACTCTACCGGCAATCGCGTCACGTCTGCGTACCGGCTTAGTTCAGCGTTTTGCAAGGTGATCGGATACGCATGAGGCTA
ACSL4_0020320_3	GTAGACTGGAAGAGCACTGTTAACTTGGGAGTGTGGTTTCCTACTTCGTCGCGTCAGACCCTTCAGCTTCCCGATATCCGACTCTACCGGCAATCGCGTCACGTCTGCGTACCGGCTTAGAGGGACTGATGTTTGTGCAGTGATCGGATACGCATGAGGCTA
ACSL4_0020320_4	GTAGACTGGAAGAGCACTGTTTATAATGAATGACTTCCCCAATCTACTTCGTCGCGTCAGACCCTTCAGCTTCCCGATATCCGACTCTACCGGCAATCGCGTCACGTCTGCGTACCGGCTTAGAATTTTAGCAAAGCGGGTGATCGGATACGCATGAGGCTA
ACSL4_0020320_5	GTAGACTGGAAGAGCACTGTTACTGAACCTGGGAAAGAGATACTCTACCGGCAATCGCGTCCTTCAGCTTCCCGATATCCGCTACTTCGTCGCGTCAGACCACGTCTGCGTACCGGCTTAGAATTAGAACCCTTGCACAGCGATCGGATACGCATGAGGCTA
ACSL4_0020320_6	GTAGACTGGAAGAGCACTGTTAAATTCTCTTCCAACCATTTATCCTACTTCGTCGCGTCAGACCCTTCAGCTTCCCGATATCCGACTCTACCGGCAATCGCGTCACGTCTGCGTACCGGCTTAGAGTGCTGCAGGGCTTTAGATCGGATACGCATGAGGCTA
ACSL4_0020320_7	GTAGACTGGAAGAGCACTGTTTATTTCCCTTTAGCTGTGTTCTACTTCGTCGCGTCAGACCCTTCAGCTTCCCGATATCCGACTCTACCGGCAATCGCGTCACGTCTGCGTACCGGCTTAGTGCAGCTGAAATTGAAAAGTGATCGGATACGCATGAGGCTA
ACSL4_0020320_8	GTAGACTGGAAGAGCACTGTTATGTATGGGGGCAAATAAAACTACTTCGTCGCGTCAGACCCTTCAGCTTCCCGATATCCGACTCTACCGGCAATCGCGTCACGTCTGCGTACCGGCTTAGACCTCAAAGACATTGAACGAGATCGGATACGCATGAGGCTA
ACSL4_0020320_9	GTAGACTGGAAGAGCACTGTTAGAAGGAACTTGGGTTGATATCTACTTCGTCGCGTCAGACCCTTCAGCTTCCCGATATCCGACTCTACCGGCAATCGCGTCACGTCTGCGTACCGGCTTAGTGGCACAACAGAAAGGGGTGATCGGATACGCATGAGGCTA
ACSL4_0020320_10	GTAGACTGGAAGAGCACTGTTTATTGACAACATCTGTGCTCTACTTCGTCGCGTCAGACCCTTCAGCTTCCCGATATCCGACTCTACCGGCAATCGCGTCACGTCTGCGTACCGGCTTAGTGCACTGAAGAATTGTCCACTGATCGGATACGCATGAGGCTA
ACSL4_0020320_11	GTAGACTGGAAGAGCACTGTTAATCGTAATTGGTGGACAGAACTACTTCGTCGCGTCAGACCCTTCAGCTTCCCGATATCCGACTCTACCGGCAATCGCGTCACGTCTGCGTACCGGCTTAGAGCCAAACCCCAGAGGTGAGATCGGATACGCATGAGGCTA
ACSL4_0020320_12	GTAGACTGGAAGAGCACTGTTTTATGGACTGACAGAATCATGTGCTACTTCGTCGCGTCAGACCCTTCAGCTTCCCGATATCCGACTCTACCGGCAATCGCGTCACGTCTGCGTACCGGCTTAGTGCCCAATTGGCCAGGGGATCGGATACGCATGAGGCTA
ACSL4_0020320_13	GTAGACTGGAAGAGCACTGTTAGAACTGACAGCAGAGATATCCTACTTCGTCGCGTCAGACCCTTCAGCTTCCCGATATCCGACTCTACCGGCAATCGCGTCACGTCTGCGTACCGGCTTAGTGCCTTTGGCTCATGTGCTGATCGGATACGCATGAGGCTA
ACSL4_0020320_14	GTAGACTGGAAGAGCACTGTTATGATGCATCATAGCAATTTGCTACTTCGTCGCGTCAGACCCTTCAGCTTCCCGATATCCGACTCTACCGGCAATCGCGTCACGTCTGCGTACCGGCTTAGTGGCCGACCTAAGGGAGTGGATCGGATACGCATGAGGCTA
ACSL4_0020320_15	GTAGACTGGAAGAGCACTGTTTTTGAGATTCACAGCATGCAACTACTTCGTCGCGTCAGACCCTTCAGCTTCCCGATATCCGACTCTACCGGCAATCGCGTCACGTCTGCGTACCGGCTTAGAGCAGAGTACCCTGAAGGAGATCGGATACGCATGAGGCTA
ACSL4_0020320_16	GTAGACTGGAAGAGCACTGTTAGCAGTAGTTCATGGGCTAAATCTACTTCGTCGCGTCAGACCCTTCAGCTTCCCGATATCCGACTCTACCGGCAATCGCGTCACGTCTGCGTACCGGCTTAGTGCCACACTTGGCAAAGAGATCGGATACGCATGAGGCTA
ACSL4_0020320_17	GTAGACTGGAAGAGCACTGTTAATGGATGATTGCAGCACAGACCTACTTCGTCGCGTCAGACCCTTCAGCTTCCCGATATCCGACTCTACCGGCAATCGCGTCACGTCTGCGTACCGGCTTAGTCTGTGAGACCAGGGCCGGATCGGATACGCATGAGGCTA
ACSL4_0020320_18	GTAGACTGGAAGAGCACTGTTAGGGAAATCCTAAGTGAAGAAAACTACTTCGTCGCGTCAGACCCTTCAGCTTCCCGATATCCGACTCTACCGGCAATCGCGTCACGTCTGCGTACCGGCTTAGAGGACAGCCTTGGGACCGATCGGATACGCATGAGGCTA
ACSL4_0020320_19	GTAGACTGGAAGAGCACTGTTAGAAGAAAAACGCTATGGCCTACTTCGTCGCGTCAGACCCTTCAGCTTCCCGATATCCGACTCTACCGGCAATCGCGTCACGTCTGCGTACCGGCTTAGGGTATTTTCTTACCAATGCCAGATCGGATACGCATGAGGCTA
ACSL4_0020320_20	GTAGACTGGAAGAGCACTGTTATTCTTACTGCTGCTTCTATTACTACTTCGTCGCGTCAGACCCTTCAGCTTCCCGATATCCGACTCTACCGGCAATCGCGTCACGTCTGCGTACCGGCTTAGTGCCTTGGCTGTACTGCTGATCGGATACGCATGAGGCTA
ACSL4_0020320_21	GTAGACTGGAAGAGCACTGTTGCGAGCTTTCCGAGTGCCCTACTTCGTCGCGTCAGACCACTTCAGCTTCCCGATATCCGACTCTACCGGCAATCGCGTCACGTCTGCGTACCGGCTTAGGGGCACGCGGTTCCTTTTTGATCGGATACGCATGAGGCTA
ACTA2_2000320_1	GTAGACTGGAAGAGCACTGTTTGACTCGTTACCTATGTGTTTCGTATCGGTAGTCGCAACGCCTTCAGCTTCCCGATATCCGACTCTACCGGCAATCGCGTCACGTCTGCGTACCGGCTTAGTCATTCCTAGCCAAAGCTCGATCGGATACGCATGAGGCTA
ACTA2_2000320_2	GTAGACTGGAAGAGCACTGTTATCCTCCCTTGAGAAGAGTTACGCGTATCGGTAGTCGCAACGCCTTCAGCTTCCCGATATCCGACTCTACCGGCAATCGCGTCACGTCTGCGTACCGGCTTAGGCCACTGCCGCATCCTCGATCGGATACGCATGAGGCTA
ACTA2_2000320_3	GTAGACTGGAAGAGCACTGTTTGTCTCTCTATGCCTCTGGACGCGTATCGGTAGTCGCAACGCCTTCAGCTTCCCGATATCCGACTCTACCGGCAATCGCGTCACGTCTGCGTACCGGCTTAGGGCTATCCAGGCGGTGCGATCGGATACGCATGAGGCTA
ACTA2_2000320_4	GTAGACTGGAAGAGCACTGTTAAGGCCAACCGGGAGAAAATGCGTATCGGTAGTCGCAACGCCTTCAGCTTCCCGATATCCGACTCTACCGGCAATCGCGTCACGTCTGCGTACCGGCTTAGAGGCACCCCTGAACCCCGATCGGATACGCATGAGGCTA
ACTA2_2000320_5	GTAGACTGGAAGAGCACTGTTAGAGCAAAAGAGGAATCCTGACCGTATCGGTAGTCGCAACGCCTTCAGCTTCCCGATATCCGACTCTACCGGCAATCGCGTCACGTCTGCGTACCGGCTTAGACGTGGGTGACGAAGCACGATCGGATACGCATGAGGCTA
ACTA2_2000320_6	GTAGACTGGAAGAGCACTGTTTGTTTTCCCATCCATTGTGGGACCGTATCGGTAGTCGCAACGCCTTCAGCTTCCCGATATCCGACTCTACCGGCAATCGCGTCACGTCTGCGTACCGGCTTAGGACGATGCTCCCAGGGCGATCGGATACGCATGAGGCTA
ACTA2_2000320_7	GTAGACTGGAAGAGCACTGTTAGCCAGTCTCCAACGCCTCCGTATCGGTAGTCGCAACGCAACTTCAGCTTCCCGATATCCGACTCTACCGGCAATCGCGTCACGTCTGCGTACCGGCTTAGTCCTAACAGCCCCCGGGGATCGGATACGCATGAGGCTA
ACTA2_2000320_8	GTAGACTGGAAGAGCACTGTTTCCCAGACTTCCGCTTCAATCGTATCGGTAGTCGCAACGCCTTCAGCTTCCCGATATCCGACTCTACCGGCAATCGCGTCACGTCTGCGTACCGGCTTAGCCTCCAGCGACCCTAAAGCTGATCGGATACGCATGAGGCTA
ADAM22_0300202_1	GTAGACTGGAAGAGCACTGTTAAACCCTGACTCATTTGTTGCCTGGTTCGGGCGTACCTAACCTTCAGCTTCCCGATATCCGTACCATTCGCGTGCGATTCCTCGTAACCCGTGCGAAGTGCACCAGGGCCATATCCGAGGGATCGGATACGCATGAGGCTA
ADAM22_0300202_2	GTAGACTGGAAGAGCACTGTTAAGTTTGCCATATCTGAAAATCCTGGTTCGGGCGTACCTAACCTTCAGCTTCCCGATATCCGTACCATTCGCGTGCGATTCCTCGTAACCCGTGCGAAGTGCACCTGGGCGACTGACAACGATCGGATACGCATGAGGCTA
ADAM22_0300202_3	GTAGACTGGAAGAGCACTGTTTTGGTGGGATTTGCTCGTTGCTGGTTCGGGCGTACCTAACCTTCAGCTTCCCGATATCCGTACCATTCGCGTGCGATTCCTCGTAACCCGTGCGAAGTGCGGAGCGGGGCAGCTTATAGATCGGATACGCATGAGGCTA
ADAM22_0300202_4	GTAGACTGGAAGAGCACTGTTAGTCATTAGCCCATAATATTGGTCTGGTTCGGGCGTACCTAACCTTCAGCTTCCCGATATCCGTACCATTCGCGTGCGATTCCTCGTAACCCGTGCGAAGTGCGGCTGTTACACTTGCCCGATCGGATACGCATGAGGCTA
ADAM22_0300202_5	GTAGACTGGAAGAGCACTGTTTGCCTTTTCAACAAACCTTCCTGGTTCGGGCGTACCTAACCTTCAGCTTCCCGATATCCGTACCATTCGCGTGCGATTCCTCGTAACCCGTGCGAAGTGCTGAATAGTGGAGGTGGTGCCGATCGGATACGCATGAGGCTA
ADAM22_0300202_6	GTAGACTGGAAGAGCACTGTTTGTAAGAAATGCACCTTGACTCTGGTTCGGGCGTACCTAACCTTCAGCTTCCCGATATCCGTACCATTCGCGTGCGATTCCTCGTAACCCGTGCGAAGTGCCCTTGAAGGAGCAGAGTGTGATCGGATACGCATGAGGCTA
ADAM22_0300202_7	GTAGACTGGAAGAGCACTGTTAGAAGCAGTAAATGATTGTGATACTGGTTCGGGCGTACCTAACCTTCAGCTTCCCGATATCCGTACCATTCGCGTGCGATTCCTCGTAACCCGTGCGAAGTGCATGGGCACTGTGTGCCGGATCGGATACGCATGAGGCTA
ADAM22_0300202_8	GTAGACTGGAAGAGCACTGTTAACTGTGGGAAAGACAAAGACCTGGTTCGGGCGTACCTAACCTTCAGCTTCCCGATATCCGTACCATTCGCGTGCGATTCCTCGTAACCCGTGCGAAGTGCTGAAGGGACGGAGAAGGGTGATCGGATACGCATGAGGCTA
ADAM22_0300202_9	GTAGACTGGAAGAGCACTGTTTCGATGGTGAAATCACATCTACCTGGTTCGGGCGTACCTAACCTTCAGCTTCCCGATATCCGTACCATTCGCGTGCGATTCCTCGTAACCCGTGCGAAGTGCTCCCAAGGCTTGGAGAACGATCGGATACGCATGAGGCTA
ADAM22_0300202_10	GTAGACTGGAAGAGCACTGTTAATGATGTGCTTAGAACACAGCTGGTTCGGGCGTACCTAACCTTCAGCTTCCCGATATCCGTACCATTCGCGTGCGATTCCTCGTAACCCGTGCGAAGTGCGGACACCTTGTGGTCCCCAGATCGGATACGCATGAGGCTA
ADAM22_0300202_11	GTAGACTGGAAGAGCACTGTTAACAGACACTGGATAGGTTCTCTGGTTCGGGCGTACCTAACCTTCAGCTTCCCGATATCCGTACCATTCGCGTGCGATTCCTCGTAACCCGTGCGAAGTGCTGAGCTGAAGTGTGTGTGTGATCGGATACGCATGAGGCTA
ADAM22_0300202_12	GTAGACTGGAAGAGCACTGTTTTTTAGTGCTGGCCCTCATACTGGTTCGGGCGTACCTAACCTTCAGCTTCCCGATATCCGTACCATTCGCGTGCGATTCCTCGTAACCCGTGCGAAGTGCAGGCATAATTGCTGGCACCAGATCGGATACGCATGAGGCTA
ADAM22_0300202_13	GTAGACTGGAAGAGCACTGTTAACTCAGCATCTAGTTCTAAGACTGGTTCGGGCGTACCTAACCTTCAGCTTCCCGATATCCGTACCATTCGCGTGCGATTCCTCGTAACCCGTGCGAAGTGCCCTCCCGGAGTCAGCACAGATCGGATACGCATGAGGCTA
ADAM22_0300202_14	GTAGACTGGAAGAGCACTGTTCTGTGAAAATGGGCGACCTGGTTCGGGCGTACCTAACCTTCAGCTTCCCGATATCCGTACCATTCGCGTGCGATTCCTCGTAACCCGTGCGAAGTGCGACACAAAACATATTTCAGACATGATCGGATACGCATGAGGCTA
ADAM22_0300202_15	GTAGACTGGAAGAGCACTGTTTGATGAGGACAAGAAAGTGAACTGGTTCGGGCGTACCTAACCTTCAGCTTCCCGATATCCGTACCATTCGCGTGCGATTCCTCGTAACCCGTGCGAAGTGCACCCAATGCCTCCACTTCCGATCGGATACGCATGAGGCTA
ADAM22_0300202_16	GTAGACTGGAAGAGCACTGTTATCACTGCAAATCTATCTGCTCTGGTTCGGGCGTACCTAACCTTCAGCTTCCCGATATCCGTACCATTCGCGTGCGATTCCTCGTAACCCGTGCGAAGTGCAGAAACCCAGGCTCATGGAGATCGGATACGCATGAGGCTA
ADAM22_0300202_17	GTAGACTGGAAGAGCACTGTTTTCCTAAGGTACAATAGTGGACTGGTTCGGGCGTACCTAACCTTCAGCTTCCCGATATCCGTACCATTCGCGTGCGATTCCTCGTAACCCGTGCGAAGTGCTGACCCAAATGTAGCAAGTGATCGGATACGCATGAGGCTA
ADAM22_0300202_18	GTAGACTGGAAGAGCACTGTTTTGAAAGGCCAATATCCCATACTGGTTCGGGCGTACCTAACCTTCAGCTTCCCGATATCCGTACCATTCGCGTGCGATTCCTCGTAACCCGTGCGAAGTGCTCTGCAGGACTTTAAAGCTGATCGGATACGCATGAGGCTA
ADAM22_0300202_19	GTAGACTGGAAGAGCACTGTTTCTTCAAAGACTATAAGCAGGTCTGGTTCGGGCGTACCTAACCTTCAGCTTCCCGATATCCGTACCATTCGCGTGCGATTCCTCGTAACCCGTGCGAAGTGCTCGTCATCCATCCAGTGAGATCGGATACGCATGAGGCTA
ADAM22_0300202_20	GTAGACTGGAAGAGCACTGTTTGGCAAAACTTTGTAGTCACCTGGTTCGGGCGTACCTAACCTTCAGCTTCCCGATATCCGTACCATTCGCGTGCGATTCCTCGTAACCCGTGCGAAGTGCTGGCCTGAAGTTTTGTTCCTGATCGGATACGCATGAGGCTA
ADAM22_0300202_21	GTAGACTGGAAGAGCACTGTTAGAATCTGATGCTTTGAAACATACTGGTTCGGGCGTACCTAACCTTCAGCTTCCCGATATCCGTACCATTCGCGTGCGATTCCTCGTAACCCGTGCGAAGTGCAACAGCTGGTGGGGGAAGATCGGATACGCATGAGGCTA
ADAM22_0300202_22	GTAGACTGGAAGAGCACTGTTCTTAAGAGGAATGGAATCTGCCTGGTTCGGGCGTACCTAACCTTCAGCTTCCCGATATCCGTACCATTCGCGTGCGATTCCTCGTAACCCGTGCGAAGTGCTCCTCATTTGCTGTGTGTTGATCGGATACGCATGAGGCTA
ADAM22_0300202_23	GTAGACTGGAAGAGCACTGTTTGTGATTGTTGATATGACCACTGGTTCGGGCGTACCTAACCTTCAGCTTCCCGATATCCGTACCATTCGCGTGCGATTCCTCGTAACCCGTGCGAAGTGCTTTTTCATGACAGGAAGGGAGATCGGATACGCATGAGGCTA
ADAM22_0300202_24	GTAGACTGGAAGAGCACTGTTAAGGCTAATGCTATAAGGTTTCTGGTTCGGGCGTACCTAACCTTCAGCTTCCCGATATCCGTACCATTCGCGTGCGATTCCTCGTAACCCGTGCGAAGTGCCCTGGTACTGAGTGTACAAGATCGGATACGCATGAGGCTA
ADAM22_0300202_25	GTAGACTGGAAGAGCACTGTTAATAACCTTCCTGTGGAACTCTGGTTCGGGCGTACCTAACCTTCAGCTTCCCGATATCCGTACCATTCGCGTGCGATTCCTCGTAACCCGTGCGAAGTGCTTGTAATTACCCGCCTTGGTGATCGGATACGCATGAGGCTA
ADAM22_0300202_26	GTAGACTGGAAGAGCACTGTTATTAAATATACAAGCACAGCATTCTGGTTCGGGCGTACCTAACCTTCAGCTTCCCGATATCCGTACCATTCGCGTGCGATTCCTCGTAACCCGTGCGAAGTGCCCACCGAGGTAGGTAGCGATCGGATACGCATGAGGCTA
ADAM22_0300202_27	GTAGACTGGAAGAGCACTGTTTGCCTGAGAAGTTCCATTTATCCCTGGTTCGGGCGTACCTAACCTTCAGCTTCCCGATATCCGTACCATTCGCGTGCGATTCCTCGTAACCCGTGCGAAGTGCACAGATTGGCACCCTGCGATCGGATACGCATGAGGCTA
ADAM22_0300202_28	GTAGACTGGAAGAGCACTGTTATCTGTGGAAAGGAATACATCGGCTGGTTCGGGCGTACCTAACCTTCAGCTTCCCGATATCCGTACCATTCGCGTGCGATTCCTCGTAACCCGTGCGAAGTGCTCCCCAGGGCACATGCAGATCGGATACGCATGAGGCTA
ADAM22_0300202_29	GTAGACTGGAAGAGCACTGTTCTCTTGTGGCTACTTTACCTCTGGTTCGGGCGTACCTAACCTTCAGCTTCCCGATATCCGTACCATTCGCGTGCGATTCCTCGTAACCCGTGCGAAGTGCTCCTGTCTATTGTCCCAGATGATCGGATACGCATGAGGCTA
ADAM22_0300202_30	GTAGACTGGAAGAGCACTGTTTTGTAGAGTATATGGAAGGGGCTGGTTCGGGCGTACCTAACCTTCAGCTTCCCGATATCCGTACCATTCGCGTGCGATTCCTCGTAACCCGTGCGAAGTGCTGGCAGGATATTGAGTAGCGATCGGATACGCATGAGGCTA
ADAM22_0300202_31	GTAGACTGGAAGAGCACTGTTTTTGCAGCATCATATCTACTTTCTGGTTCGGGCGTACCTAACCTTCAGCTTCCCGATATCCGTACCATTCGCGTGCGATTCCTCGTAACCCGTGCGAAGTGCTGAAACACTTGACTGCCAGATCGGATACGCATGAGGCTA
ADAM22_0300202_32	GTAGACTGGAAGAGCACTGTTTTAATTTGGGGCTCAAATGTCTGGTTCGGGCGTACCTAACCTTCAGCTTCCCGATATCCGTACCATTCGCGTGCGATTCCTCGTAACCCGTGCGAAGTGCACACTTCCGTGGAATAGGGCGATCGGATACGCATGAGGCTA
ADAM22_0300202_33	GTAGACTGGAAGAGCACTGTTTAAAAGTACACCTGCTGGGAATCTGGTTCGGGCGTACCTAACCTTCAGCTTCCCGATATCCGTACCATTCGCGTGCGATTCCTCGTAACCCGTGCGAAGTGCTGTGAGTAGCCCCGCTGTGATCGGATACGCATGAGGCTA
ADAM22_0300202_34	GTAGACTGGAAGAGCACTGTTACTTCTGGTTGTTTGTAAGCAGCTGGTTCGGGCGTACCTAACCTTCAGCTTCCCGATATCCGTACCATTCGCGTGCGATTCCTCGTAACCCGTGCGAAGTGCAGTCCCGCAAATGGAGCAGATCGGATACGCATGAGGCTA
ADAM22_0300202_35	GTAGACTGGAAGAGCACTGTTAAGAAGCAGAGAACTTTGGGAGCTGGTTCGGGCGTACCTAACCTTCAGCTTCCCGATATCCGTACCATTCGCGTGCGATTCCTCGTAACCCGTGCGAAGTGCTCAGGATGGGGAGGAGATGATCGGATACGCATGAGGCTA
ADAM22_0300202_36	GTAGACTGGAAGAGCACTGTTTGACTCTGAATACTTTGTGGTCTGGTTCGGGCGTACCTAACCTTCAGCTTCCCGATATCCGTACCATTCGCGTGCGATTCCTCGTAACCCGTGCGAAGTGCTGGCAGATTGACTGAGTGTGATCGGATACGCATGAGGCTA
ADAM22_0300202_37	GTAGACTGGAAGAGCACTGTTTTTCTTTTCTAATCCAGCACACTGGTTCGGGCGTACCTAACCTTCAGCTTCCCGATATCCGTACCATTCGCGTGCGATTCCTCGTAACCCGTGCGAAGTGCCCTGACTAGAAACCCCACTGATCGGATACGCATGAGGCTA
ADAM22_0300202_38	GTAGACTGGAAGAGCACTGTTTCCAAACTAGCACCCCCAAAAGCTGGTTCGGGCGTACCTAACCTTCAGCTTCCCGATATCCGTACCATTCGCGTGCGATTCCTCGTAACCCGTGCGAAGTGCTGCTGGAAGACTTGCCCCGATCGGATACGCATGAGGCTA
ADAM22_0300202_39	GTAGACTGGAAGAGCACTGTTTTGGTAATCAGGTAATCATGTGCTGGTTCGGGCGTACCTAACCTTCAGCTTCCCGATATCCGTACCATTCGCGTGCGATTCCTCGTAACCCGTGCGAAGTGCAGCAGCATGGTTTCACTTGATCGGATACGCATGAGGCTA
ADAM22_0300202_40	GTAGACTGGAAGAGCACTGTTTCAAATTTCTGGCACAGTTTCTGGTTCGGGCGTACCTAACCTTCAGCTTCCCGATATCCGTACCATTCGCGTGCGATTCCTCGTAACCCGTGCGAAGTGCAGGTCACTGTAACTTAAGGTGATCGGATACGCATGAGGCTA
ADCY3_0032003_1	GTAGACTGGAAGAGCACTGTTTTGCTACTGCTTTAAGAGAATGACGAACGGTCGAGATTTACCTTCAGCTTCCCGATATCCGTCGTACTTCGACGGCACTCACTCTCGTAGCGTGCGATGAGGCTCTTGCTACAGTCGCCTGATCGGATACGCATGAGGCTA
ADCY3_0032003_2	GTAGACTGGAAGAGCACTGTTCCAATCCCTGCCGTCCTTGGACGAACGGTCGAGATTTACCTTCAGCTTCCCGATATCCGTCGTACTTCGACGGCACTCACTCTCGTAGCGTGCGATGAGGTCCTTCCAGAGCCCTCGTTGATCGGATACGCATGAGGCTA
ADCY3_0032003_3	GTAGACTGGAAGAGCACTGTTAGTCCAAACCGGAAGGGAGAATTGACGAACGGTCGAGATTTACCTTCAGCTTCCCGATATCCGTCGTACTTCGACGGCACTCACTCTCGTAGCGTGCGATGAGGGCCTCGAGCCTGCAACGATCGGATACGCATGAGGCTA
ADCY3_0032003_4	GTAGACTGGAAGAGCACTGTTACTACGACATCTGGGGCAATACAGACGAACGGTCGAGATTTACCTTCAGCTTCCCGATATCCGTCGTACTTCGACGGCACTCACTCTCGTAGCGTGCGATGAGCGGAGCCCGGAAACCACGATCGGATACGCATGAGGCTA
ADCY3_0032003_5	GTAGACTGGAAGAGCACTGTTAAGGATACGCTCACCAACATCAAGACGAACGGTCGAGATTTACCTTCAGCTTCCCGATATCCGTCGTACTTCGACGGCACTCACTCTCGTAGCGTGCGATGAGACTTCGCGCTGGCCATGGATCGGATACGCATGAGGCTA
ADCY3_0032003_6	GTAGACTGGAAGAGCACTGTTGTCAACACCAATGGCTTTGCCGACGAACGGTCGAGATTTACCTTCAGCTTCCCGATATCCGTCGTACTTCGACGGCACTCACTCTCGTAGCGTGCGATGAGTTCAGGAGTCACCCCCGATGATCGGATACGCATGAGGCTA
ADCY3_0032003_7	GTAGACTGGAAGAGCACTGTTTTGCTGACTTCTACACAGAGGAGGACGAACGGTCGAGATTTACCTTCAGCTTCCCGATATCCGTCGTACTTCGACGGCACTCACTCTCGTAGCGTGCGATGAGTGCCTCCCTGCCCAACTGATCGGATACGCATGAGGCTA
ADCY3_0032003_8	GTAGACTGGAAGAGCACTGTTGGTCACCAACATGTTGCCTGAGGACGAACGGTCGAGATTTACCTTCAGCTTCCCGATATCCGTCGTACTTCGACGGCACTCACTCTCGTAGCGTGCGATGAGACGCTGGAACGAGGCCTTGATCGGATACGCATGAGGCTA
ADCY3_0032003_9	GTAGACTGGAAGAGCACTGTTTACTCTATGACGGTGATGGTGTGACGAACGGTCGAGATTTACCTTCAGCTTCCCGATATCCGTCGTACTTCGACGGCACTCACTCTCGTAGCGTGCGATGAGCCCCTGGTGCCTTCCAAGGATCGGATACGCATGAGGCTA
ADCY3_0032003_10	GTAGACTGGAAGAGCACTGTTTCTTTGATGAATACGACCACAAGACGAACGGTCGAGATTTACCTTCAGCTTCCCGATATCCGTCGTACTTCGACGGCACTCACTCTCGTAGCGTGCGATGAGTCTATGCCTGGCGTCCCGGATCGGATACGCATGAGGCTA
ADCY3_0032003_11	GTAGACTGGAAGAGCACTGTTTTCATCCTGGTGATGGCAAATGTGACGAACGGTCGAGATTTACCTTCAGCTTCCCGATATCCGTCGTACTTCGACGGCACTCACTCTCGTAGCGTGCGATGAGGGGCCATGCTCGCCATCGATCGGATACGCATGAGGCTA
ADCY3_0032003_12	GTAGACTGGAAGAGCACTGTTAGATTCTGCTCCTCATCCTGAGACGAACGGTCGAGATTTACCTTCAGCTTCCCGATATCCGTCGTACTTCGACGGCACTCACTCTCGTAGCGTGCGATGAGGTGACCTTCATGGTGGGGGGATCGGATACGCATGAGGCTA
ADCY3_0032003_13	GTAGACTGGAAGAGCACTGTTACTCGGTGGAGAAGGAGAAGCGACGAACGGTCGAGATTTACCTTCAGCTTCCCGATATCCGTCGTACTTCGACGGCACTCACTCTCGTAGCGTGCGATGAGCCCGAGATGGAAACCCGCTGATCGGATACGCATGAGGCTA
ADCY3_0032003_14	GTAGACTGGAAGAGCACTGTTTGGATGCCTCTGAAGATGAGCAGACGAACGGTCGAGATTTACCTTCAGCTTCCCGATATCCGTCGTACTTCGACGGCACTCACTCTCGTAGCGTGCGATGAGACCTGGCTGACCGAGTGGGATCGGATACGCATGAGGCTA
ADCY3_0032003_15	GTAGACTGGAAGAGCACTGTTTCCTCAAAGTCCAGCTCCCCGACGAACGGTCGAGATTTACCTTCAGCTTCCCGATATCCGTCGTACTTCGACGGCACTCACTCTCGTAGCGTGCGATGAGGCCCAATGGAGCACCAGCTGATCGGATACGCATGAGGCTA
ADCY3_0032003_16	GTAGACTGGAAGAGCACTGTTACCTAGAAGAGAAGGGTATTGAAGACGAACGGTCGAGATTTACCTTCAGCTTCCCGATATCCGTCGTACTTCGACGGCACTCACTCTCGTAGCGTGCGATGAGGGGCAGCCGCTGTGATTGATCGGATACGCATGAGGCTA
ADCY3_0032003_17	GTAGACTGGAAGAGCACTGTTTGTGGTCGACTGATGTCACTGTAGACGAACGGTCGAGATTTACCTTCAGCTTCCCGATATCCGTCGTACTTCGACGGCACTCACTCTCGTAGCGTGCGATGAGGCGCTGGCAGTACGACGGATCGGATACGCATGAGGCTA
ADCY3_0032003_18	GTAGACTGGAAGAGCACTGTTGTGAAGCTGCTCAACGAGCTCGACGAACGGTCGAGATTTACCTTCAGCTTCCCGATATCCGTCGTACTTCGACGGCACTCACTCTCGTAGCGTGCGATGAGTGCAGTGCCCAGGAGCTTGATCGGATACGCATGAGGCTA
ADCY3_0032003_19	GTAGACTGGAAGAGCACTGTTTGCTGAAAGACATGAAGAAAGAGACGAACGGTCGAGATTTACCTTCAGCTTCCCGATATCCGTCGTACTTCGACGGCACTCACTCTCGTAGCGTGCGATGAGAGCACGTGGCTGACGAGAGATCGGATACGCATGAGGCTA
ADCY3_0032003_20	GTAGACTGGAAGAGCACTGTTTGTGGGCATCATGTCCTACTACAGACGAACGGTCGAGATTTACCTTCAGCTTCCCGATATCCGTCGTACTTCGACGGCACTCACTCTCGTAGCGTGCGATGAGTACCTGTGCGCCATCGCGATCGGATACGCATGAGGCTA
ADCY3_0032003_21	GTAGACTGGAAGAGCACTGTTGCTCAAGGGGATGCAGCTGGACGAACGGTCGAGATTTACACTTCAGCTTCCCGATATCCGTCGTACTTCGACGGCACTCACTCTCGTAGCGTGCGATGAGCCAGCAGCAGCAGGAGGAGATCGGATACGCATGAGGCTA
ADCY3_0032003_22	GTAGACTGGAAGAGCACTGTTGGTCTTTGCAGCCCTCTTTGACGACGAACGGTCGAGATTTACCTTCAGCTTCCCGATATCCGTCGTACTTCGACGGCACTCACTCTCGTAGCGTGCGATGAGGACCCTGCTGGTGCTGGTGATCGGATACGCATGAGGCTA
ADCY3_0032003_23	GTAGACTGGAAGAGCACTGTTTCTCTAGGGCCAGTAGCAGACGACGAACGGTCGAGATTTACCTTCAGCTTCCCGATATCCGTCGTACTTCGACGGCACTCACTCTCGTAGCGTGCGATGAGCCTCCGTTCCCAGTCCACTGATCGGATACGCATGAGGCTA
ADGRB3_1302000_1	GTAGACTGGAAGAGCACTGTTGGATTCAGTTGGATACGGCGCTGTATCGCGCTCGATTGGCACTTCAGCTTCCCGATATCCGCTGGTTCGGGCGTACCTAACTCGTACTTCGACGGCACTCACCCCCTCGGTTTGGAGGTTGATCGGATACGCATGAGGCTA
ADGRB3_1302000_2	GTAGACTGGAAGAGCACTGTTTTAGAGCAAGAGCCTCCCTGAGTGTATCGCGCTCGATTGGCACTTCAGCTTCCCGATATCCGCTGGTTCGGGCGTACCTAACTCGTACTTCGACGGCACTCACGTGCCTGTGCTGGTGTCGATCGGATACGCATGAGGCTA
ADGRB3_1302000_3	GTAGACTGGAAGAGCACTGTTTTAAAATTAACTTGGCATCACTTGTATCGCGCTCGATTGGCACTTCAGCTTCCCGATATCCGCTGGTTCGGGCGTACCTAACTCGTACTTCGACGGCACTCAACTGCAGCCTAAAGACTTGATCGGATACGCATGAGGCTA
ADGRB3_1302000_4	GTAGACTGGAAGAGCACTGTTTATGTTTGGATTTAATGCTGCTGTATCGCGCTCGATTGGCACTTCAGCTTCCCGATATCCGCTGGTTCGGGCGTACCTAACTCGTACTTCGACGGCACTCATTTCCACCTATCTCCTGGTGATCGGATACGCATGAGGCTA
ADGRB3_1302000_5	GTAGACTGGAAGAGCACTGTTACTTTTCACTCCTGGCTTATCTGTATCGCGCTCGATTGGCACTTCAGCTTCCCGATATCCGCTGGTTCGGGCGTACCTAACTCGTACTTCGACGGCACTCAAAGGACCTTAGCTGCTCTAGATCGGATACGCATGAGGCTA
ADGRB3_1302000_6	GTAGACTGGAAGAGCACTGTTTGATGCTGCTAAATTTATGGCTGTATCGCGCTCGATTGGCACTTCAGCTTCCCGATATCCGCTGGTTCGGGCGTACCTAACTCGTACTTCGACGGCACTCAGGGTCCCTCAGGAACAAGCGATCGGATACGCATGAGGCTA
ADGRB3_1302000_7	GTAGACTGGAAGAGCACTGTTACCAGAACTTGTGTATCACCTTATGTATCGCGCTCGATTGGCACTTCAGCTTCCCGATATCCGCTGGTTCGGGCGTACCTAACTCGTACTTCGACGGCACTCAAAGGGTCGCAGGTGCGAGATCGGATACGCATGAGGCTA
ADGRB3_1302000_8	GTAGACTGGAAGAGCACTGTTAGGACCTGAAACACATCATAAGTGTATCGCGCTCGATTGGCACTTCAGCTTCCCGATATCCGCTGGTTCGGGCGTACCTAACTCGTACTTCGACGGCACTCATGGAGGAAGGCCGTGTGAGATCGGATACGCATGAGGCTA
ADGRB3_1302000_9	GTAGACTGGAAGAGCACTGTTAGAGAGTGCTATAACCCTGAATTGTATCGCGCTCGATTGGCACTTCAGCTTCCCGATATCCGCTGGTTCGGGCGTACCTAACTCGTACTTCGACGGCACTCAGGGCCATGGGCAGAAAGCGATCGGATACGCATGAGGCTA
ADGRB3_1302000_10	GTAGACTGGAAGAGCACTGTTAGGCGAATAAGGACCTGTCAGGTGTATCGCGCTCGATTGGCACTTCAGCTTCCCGATATCCGCTGGTTCGGGCGTACCTAACTCGTACTTCGACGGCACTCATGTGATGGCGGCTGGGAAGATCGGATACGCATGAGGCTA
ADGRB3_1302000_11	GTAGACTGGAAGAGCACTGTTATTCAATCAATGTCCCCTGAATGTGTATCGCGCTCGATTGGCACTTCAGCTTCCCGATATCCGCTGGTTCGGGCGTACCTAACTCGTACTTCGACGGCACTCACCAGCAGGCGACTTGGCGATCGGATACGCATGAGGCTA
ADGRB3_1302000_12	GTAGACTGGAAGAGCACTGTTTTGCAAGATGCATATCAAATGATGTATCGCGCTCGATTGGCACTTCAGCTTCCCGATATCCGCTGGTTCGGGCGTACCTAACTCGTACTTCGACGGCACTCATCTGGGAACAGCCGAGCTGATCGGATACGCATGAGGCTA
ADGRB3_1302000_13	GTAGACTGGAAGAGCACTGTTATGCTGGCAGGTGATGGAATGTGTATCGCGCTCGATTGGCACTTCAGCTTCCCGATATCCGCTGGTTCGGGCGTACCTAACTCGTACTTCGACGGCACTCACCTTGCTAAGGGGCAGCGAGATCGGATACGCATGAGGCTA
ADGRB3_1302000_14	GTAGACTGGAAGAGCACTGTTATGATGGACTTTCAGAATTCATGTATCGCGCTCGATTGGCACTTCAGCTTCCCGATATCCGCTGGTTCGGGCGTACCTAACTCGTACTTCGACGGCACTCAACACATTGTTGGAATGGGGGATCGGATACGCATGAGGCTA
ADGRB3_1302000_15	GTAGACTGGAAGAGCACTGTTTCTAACAGACATCAACTTTCCATGTATCGCGCTCGATTGGCACTTCAGCTTCCCGATATCCGCTGGTTCGGGCGTACCTAACTCGTACTTCGACGGCACTCAGCTTCCTGCAGCCTCTGTGATCGGATACGCATGAGGCTA
ADGRB3_1302000_16	GTAGACTGGAAGAGCACTGTTACCGATTCGTTTCTGGAGATAGTGTATCGCGCTCGATTGGCACTTCAGCTTCCCGATATCCGCTGGTTCGGGCGTACCTAACTCGTACTTCGACGGCACTCAAGGCCTGAACCCAAAACAGATCGGATACGCATGAGGCTA
ADGRB3_1302000_17	GTAGACTGGAAGAGCACTGTTATGTAAAACTGTGCTTACCGATGTGTATCGCGCTCGATTGGCACTTCAGCTTCCCGATATCCGCTGGTTCGGGCGTACCTAACTCGTACTTCGACGGCACTCAACGTGGTCCACCCAGGGGATCGGATACGCATGAGGCTA
ADGRB3_1302000_18	GTAGACTGGAAGAGCACTGTTTACCCTAATAGTAGGCAGTGTGTATCGCGCTCGATTGGCACTTCAGCTTCCCGATATCCGCTGGTTCGGGCGTACCTAACTCGTACTTCGACGGCACTCATCCTCTGGCACACCTTCAGTGATCGGATACGCATGAGGCTA
ADGRB3_1302000_19	GTAGACTGGAAGAGCACTGTTATCCAATATCCTCATACTGGTTGTATCGCGCTCGATTGGCACTTCAGCTTCCCGATATCCGCTGGTTCGGGCGTACCTAACTCGTACTTCGACGGCACTCATCTGCCTGTCTATCATCTCGATCGGATACGCATGAGGCTA
ADGRB3_1302000_20	GTAGACTGGAAGAGCACTGTTTCATATATGGCTGTAACTGGAAATGTATCGCGCTCGATTGGCACTTCAGCTTCCCGATATCCGCTGGTTCGGGCGTACCTAACTCGTACTTCGACGGCACTCATGACTGAGGCGTGGCAAGATCGGATACGCATGAGGCTA
ADGRB3_1302000_21	GTAGACTGGAAGAGCACTGTTAAAAGCTCAAACACAGAGCTGTATCGCGCTCGATTGGCACTTCAGCTTCCCGATATCCGCTGGTTCGGGCGTACCTAACTCGTACTTCGACGGCACTCACCAGAGATGGAATCCTAGATAGATCGGATACGCATGAGGCTA
ADGRB3_1302000_22	GTAGACTGGAAGAGCACTGTTTGTGCCAAGTGTGGAGTAGTTTTGTATCGCGCTCGATTGGCACTTCAGCTTCCCGATATCCGCTGGTTCGGGCGTACCTAACTCGTACTTCGACGGCACTCAAGCGGTTTGACGCTCAAAGATCGGATACGCATGAGGCTA
ADGRB3_1302000_23	GTAGACTGGAAGAGCACTGTTTGACAGATAAACGCTCCATATTGTGTATCGCGCTCGATTGGCACTTCAGCTTCCCGATATCCGCTGGTTCGGGCGTACCTAACTCGTACTTCGACGGCACTCAGTCTGCGGTTCTGGCCAGATCGGATACGCATGAGGCTA
ADGRB3_1302000_24	GTAGACTGGAAGAGCACTGTTATCCCATCAATGCAGATTCTGTATCGCGCTCGATTGGCACTTCAGCTTCCCGATATCCGCTGGTTCGGGCGTACCTAACTCGTACTTCGACGGCACTCAGCCGATTGAGAAACTGTCAGGGATCGGATACGCATGAGGCTA
ADGRB3_1302000_25	GTAGACTGGAAGAGCACTGTTAATAACAGGAACACTTTCTAGGATGTATCGCGCTCGATTGGCACTTCAGCTTCCCGATATCCGCTGGTTCGGGCGTACCTAACTCGTACTTCGACGGCACTCACCTTGCCGAGCAGCCACGATCGGATACGCATGAGGCTA
ADGRB3_1302000_26	GTAGACTGGAAGAGCACTGTTATGTACGGATGATAATTTGAGATGTATCGCGCTCGATTGGCACTTCAGCTTCCCGATATCCGCTGGTTCGGGCGTACCTAACTCGTACTTCGACGGCACTCAGCGGAGAACTGTGTACTTGATCGGATACGCATGAGGCTA
ADGRB3_1302000_27	GTAGACTGGAAGAGCACTGTTAGTTCAATATGAACTTAGAGCAATGTATCGCGCTCGATTGGCACTTCAGCTTCCCGATATCCGCTGGTTCGGGCGTACCTAACTCGTACTTCGACGGCACTCATCCCCCTGTAATGGACCGATCGGATACGCATGAGGCTA
ADGRB3_1302000_28	GTAGACTGGAAGAGCACTGTTGAGGCATATGGAACTATTTCATGTATCGCGCTCGATTGGCACTTCAGCTTCCCGATATCCGCTGGTTCGGGCGTACCTAACTCGTACTTCGACGGCACTCAAGGTCATGCATACAAGGAAGATCGGATACGCATGAGGCTA
ADGRB3_1302000_29	GTAGACTGGAAGAGCACTGTTTTACACCACAATCAATGTCTTTGTATCGCGCTCGATTGGCACTTCAGCTTCCCGATATCCGCTGGTTCGGGCGTACCTAACTCGTACTTCGACGGCACTCAACCCCAGTGAATACCCGCAGATCGGATACGCATGAGGCTA
ADGRB3_1302000_30	GTAGACTGGAAGAGCACTGTTTTTCTATCTGGACAGTGTGACTGTATCGCGCTCGATTGGCACTTCAGCTTCCCGATATCCGCTGGTTCGGGCGTACCTAACTCGTACTTCGACGGCACTCAAGACTTGGGAAGCCTGACAGATCGGATACGCATGAGGCTA
ADGRB3_1302000_31	GTAGACTGGAAGAGCACTGTTTGTAACCGCTTCATATGGTTGTATCGCGCTCGATTGGCACTTCAGCTTCCCGATATCCGCTGGTTCGGGCGTACCTAACTCGTACTTCGACGGCACTCAACCTCAAGCAACGATTCATGTGATCGGATACGCATGAGGCTA
ADGRB3_1302000_32	GTAGACTGGAAGAGCACTGTTGCTGCAGCTGTGTATAAAATTGTATCGCGCTCGATTGGCACTTCAGCTTCCCGATATCCGCTGGTTCGGGCGTACCTAACTCGTACTTCGACGGCACTCAAGCTCTGAGAAGCTTTCTCTGATCGGATACGCATGAGGCTA
ADGRG6_0330010_1	GTAGACTGGAAGAGCACTGTTACGCACACCCTACTTCCTCAGCTGGTTCGGGCGTACCTAACCTTCAGCTTCCCGATATCCGGACGAACGGTCGAGATTTACGAGTGTCGCGCAACTTAGCGTCCTCAGCACCAGCCCCGATCGGATACGCATGAGGCTA
ADGRG6_0330010_2	GTAGACTGGAAGAGCACTGTTCCTCGGCGCAGTAATGTCAACCTGGTTCGGGCGTACCTAACCTTCAGCTTCCCGATATCCGGAGTGTCGCGCAACTTAGCGGACGAACGGTCGAGATTTACATCTTGCGGCCAAAGGGGAGATCGGATACGCATGAGGCTA
ADGRG6_0330010_3	GTAGACTGGAAGAGCACTGTTTGGAAATGGAAGCCCAGTCCTCTGGTTCGGGCGTACCTAACCTTCAGCTTCCCGATATCCGGACGAACGGTCGAGATTTACGAGTGTCGCGCAACTTAGCGTCGAATGTGGAGCTGCCATGATCGGATACGCATGAGGCTA
ADGRG6_0330010_4	GTAGACTGGAAGAGCACTGTTTTTTGTCCAACCCTTCTGGGACCTGGTTCGGGCGTACCTAACCTTCAGCTTCCCGATATCCGGACGAACGGTCGAGATTTACGAGTGTCGCGCAACTTAGCGGTGCCAACTGCCGAGTGGGATCGGATACGCATGAGGCTA
ADGRG6_0330010_5	GTAGACTGGAAGAGCACTGTTATCATTTAACTCAAGTGCGAATCTGGTTCGGGCGTACCTAACCTTCAGCTTCCCGATATCCGGACGAACGGTCGAGATTTACGAGTGTCGCGCAACTTAGCGAGCAACTGCCAAAGGCCTGATCGGATACGCATGAGGCTA
ADGRG6_0330010_6	GTAGACTGGAAGAGCACTGTTTACCAGGTATCTGTTGCAAAACTGGTTCGGGCGTACCTAACCTTCAGCTTCCCGATATCCGGACGAACGGTCGAGATTTACGAGTGTCGCGCAACTTAGCGACCCCAGACATCAGATGCTGATCGGATACGCATGAGGCTA
ADGRG6_0330010_7	GTAGACTGGAAGAGCACTGTTTTGTTTGGAATAATTCTTTGGGCTGGTTCGGGCGTACCTAACCTTCAGCTTCCCGATATCCGGACGAACGGTCGAGATTTACGAGTGTCGCGCAACTTAGCGGCTTTGAACAGCTCTGCCGATCGGATACGCATGAGGCTA
ADGRG6_0330010_8	GTAGACTGGAAGAGCACTGTTAATGTGAAAGGGAATGTAGTCCTGGTTCGGGCGTACCTAACCTTCAGCTTCCCGATATCCGGACGAACGGTCGAGATTTACGAGTGTCGCGCAACTTAGCGCCTCTCCAACCTCAGCTGTGATCGGATACGCATGAGGCTA
ADGRG6_0330010_9	GTAGACTGGAAGAGCACTGTTAACATGCCTGTTACTAACAGACTGGTTCGGGCGTACCTAACCTTCAGCTTCCCGATATCCGGACGAACGGTCGAGATTTACGAGTGTCGCGCAACTTAGCGACCACCCACTGTCACCACTGATCGGATACGCATGAGGCTA
ADGRG6_0330010_10	GTAGACTGGAAGAGCACTGTTAAAAGTACAGAGCAAGGTGGCCTGGTTCGGGCGTACCTAACCTTCAGCTTCCCGATATCCGGACGAACGGTCGAGATTTACGAGTGTCGCGCAACTTAGCGTCCTTCGTCACCCTGAGGTGATCGGATACGCATGAGGCTA
ADGRG6_0330010_11	GTAGACTGGAAGAGCACTGTTACATACAGTGAATGTGAGACACTGGTTCGGGCGTACCTAACCTTCAGCTTCCCGATATCCGGACGAACGGTCGAGATTTACGAGTGTCGCGCAACTTAGCGTGGATGAAGGCTTGAGGCTGATCGGATACGCATGAGGCTA
ADGRG6_0330010_12	GTAGACTGGAAGAGCACTGTTAGGCTACTACTGGCCATCTATCCTGGTTCGGGCGTACCTAACCTTCAGCTTCCCGATATCCGGACGAACGGTCGAGATTTACGAGTGTCGCGCAACTTAGCGTGCCATGGAGGAACCCAAGATCGGATACGCATGAGGCTA
ADGRG6_0330010_13	GTAGACTGGAAGAGCACTGTTTAACCTCAGCCAATATTACCACTGGTTCGGGCGTACCTAACCTTCAGCTTCCCGATATCCGGACGAACGGTCGAGATTTACGAGTGTCGCGCAACTTAGCGACTGCTGATGGGCAGAACTGATCGGATACGCATGAGGCTA
ADGRG6_0330010_14	GTAGACTGGAAGAGCACTGTTTATCATCCCTGTTACCAGGGACTGGTTCGGGCGTACCTAACCTTCAGCTTCCCGATATCCGGACGAACGGTCGAGATTTACGAGTGTCGCGCAACTTAGCGCGGAACTTGGCTCTCAGCGGATCGGATACGCATGAGGCTA
ADGRG6_0330010_15	GTAGACTGGAAGAGCACTGTTATTGGAAACATTACTATCCAGAACTGGTTCGGGCGTACCTAACCTTCAGCTTCCCGATATCCGGACGAACGGTCGAGATTTACGAGTGTCGCGCAACTTAGCGATGTGATGGCGTGCAGTGATCGGATACGCATGAGGCTA
ADGRG6_0330010_16	GTAGACTGGAAGAGCACTGTTTGTGTAACCACTTCACACACCTGGTTCGGGCGTACCTAACCTTCAGCTTCCCGATATCCGGACGAACGGTCGAGATTTACGAGTGTCGCGCAACTTAGCGTGCAAGTGAGACAGTCTGCCGATCGGATACGCATGAGGCTA
ADGRG6_0330010_17	GTAGACTGGAAGAGCACTGTTAGAAACACTAAAGTCCTCACTCTGGTTCGGGCGTACCTAACCTTCAGCTTCCCGATATCCGGACGAACGGTCGAGATTTACGAGTGTCGCGCAACTTAGCGTGCCTCACAGTTAGATGCAGATCGGATACGCATGAGGCTA
ADGRG6_0330010_18	GTAGACTGGAAGAGCACTGTTTGTTCCTGAATCTCCTCTTCCTCCTGGTTCGGGCGTACCTAACCTTCAGCTTCCCGATATCCGGACGAACGGTCGAGATTTACGAGTGTCGCGCAACTTAGCGCCTGAGCACAGCCCTGCGATCGGATACGCATGAGGCTA
ADGRG6_0330010_19	GTAGACTGGAAGAGCACTGTTAGCAGAAACAACAATGAAGTCTGGTTCGGGCGTACCTAACCTTCAGCTTCCCGATATCCGGACGAACGGTCGAGATTTACGAGTGTCGCGCAACTTAGCGTGGTGTCAGTTGTTCTAGCGGATCGGATACGCATGAGGCTA
ADGRG6_0330010_20	GTAGACTGGAAGAGCACTGTTTTTTTCTGAACATTGCCATGCTGGTTCGGGCGTACCTAACCTTCAGCTTCCCGATATCCGGACGAACGGTCGAGATTTACGAGTGTCGCGCAACTTAGCGTGGGTATTTTGGAGTCATGTGATCGGATACGCATGAGGCTA
ADGRG6_0330010_21	GTAGACTGGAAGAGCACTGTTTGTGGTAGATTTCGGTTAGCAGACTGGTTCGGGCGTACCTAACCTTCAGCTTCCCGATATCCGGACGAACGGTCGAGATTTACGAGTGTCGCGCAACTTAGCGGGCGGCAGCATCTCTGCGATCGGATACGCATGAGGCTA
ADGRG6_0330010_22	GTAGACTGGAAGAGCACTGTTACTCAACCTATCTTACATCCAACTGGTTCGGGCGTACCTAACCTTCAGCTTCCCGATATCCGGACGAACGGTCGAGATTTACGAGTGTCGCGCAACTTAGCGCAAGCTCCATTGGTTCCAGATCGGATACGCATGAGGCTA
ADGRG6_0330010_23	GTAGACTGGAAGAGCACTGTTAACTAGTGATGTAAATGTGCTCTGGTTCGGGCGTACCTAACCTTCAGCTTCCCGATATCCGGACGAACGGTCGAGATTTACGAGTGTCGCGCAACTTAGCGTGCAAGCAGTGTAAACTGCGATCGGATACGCATGAGGCTA
ADGRG6_0330010_24	GTAGACTGGAAGAGCACTGTTAGACCCTAGATAGAGCTCATCTGGTTCGGGCGTACCTAACCTTCAGCTTCCCGATATCCGGACGAACGGTCGAGATTTACGAGTGTCGCGCAACTTAGCGGGGAGAAGCAATGCTGAGGAGATCGGATACGCATGAGGCTA
ADGRG6_0330010_25	GTAGACTGGAAGAGCACTGTTTTACTCCTTGACCCAAAGACTGGTTCGGGCGTACCTAACCTTCAGCTTCCCGATATCCGGACGAACGGTCGAGATTTACGAGTGTCGCGCAACTTAGCGACCACAGGCAGAAAAGACTGTGATCGGATACGCATGAGGCTA
ADGRG6_0330010_26	GTAGACTGGAAGAGCACTGTTTAAGAATGAATCTCTTACACCTCCTGGTTCGGGCGTACCTAACCTTCAGCTTCCCGATATCCGGACGAACGGTCGAGATTTACGAGTGTCGCGCAACTTAGCGACCTCCCAGGAGTTGTTGATCGGATACGCATGAGGCTA
ADGRG6_0330010_27	GTAGACTGGAAGAGCACTGTTTGAGAGTTTTGTTCCAAGGAATCTGGTTCGGGCGTACCTAACCTTCAGCTTCCCGATATCCGGACGAACGGTCGAGATTTACGAGTGTCGCGCAACTTAGCGAGCCTCGTATTTCCCCATGATCGGATACGCATGAGGCTA
ADGRG6_0330010_28	GTAGACTGGAAGAGCACTGTTTTAAGTGATAAGAAAAGGAGACACTGGTTCGGGCGTACCTAACCTTCAGCTTCCCGATATCCGGACGAACGGTCGAGATTTACGAGTGTCGCGCAACTTAGCGTCTGGGAGGCAACAGCAGATCGGATACGCATGAGGCTA
ADGRG6_0330010_29	GTAGACTGGAAGAGCACTGTTTGATGAGATAATGAGGTAGTGGGCTGGTTCGGGCGTACCTAACCTTCAGCTTCCCGATATCCGGACGAACGGTCGAGATTTACGAGTGTCGCGCAACTTAGCGTGCCTGGCTCCAGCAGAGATCGGATACGCATGAGGCTA
ADGRG6_0330010_30	GTAGACTGGAAGAGCACTGTTTATTTTGGCGGAGGTTACCTGGTTCGGGCGTACCTAACCTTCAGCTTCCCGATATCCGGACGAACGGTCGAGATTTACGAGTGTCGCGCAACTTAGCGAGGCATATATTAACAGGCTGCTGATCGGATACGCATGAGGCTA
ADGRG6_0330010_31	GTAGACTGGAAGAGCACTGTTACTCATATTCGTATGGCTCCCTGGTTCGGGCGTACCTAACCTTCAGCTTCCCGATATCCGGACGAACGGTCGAGATTTACGAGTGTCGCGCAACTTAGCGTGGCTTTGCTTTTGATTTCTGATCGGATACGCATGAGGCTA
ADGRG6_0330010_32	GTAGACTGGAAGAGCACTGTTTTTAGTCCCCCATCAGAACCTGGTTCGGGCGTACCTAACCTTCAGCTTCCCGATATCCGGACGAACGGTCGAGATTTACGAGTGTCGCGCAACTTAGCGAGCATGCAGTTCTCACCTCCAGATCGGATACGCATGAGGCTA
ADGRG6_0330010_33	GTAGACTGGAAGAGCACTGTTTGTCACCATTCACTTGCATCTGGTTCGGGCGTACCTAACCTTCAGCTTCCCGATATCCGGACGAACGGTCGAGATTTACGAGTGTCGCGCAACTTAGCGTCCTGAGAGATTTTCCATTCTGATCGGATACGCATGAGGCTA
ADGRG6_0330010_34	GTAGACTGGAAGAGCACTGTTAATAGAATTAGCAGTAAGAAGCTCTGGTTCGGGCGTACCTAACCTTCAGCTTCCCGATATCCGGACGAACGGTCGAGATTTACGAGTGTCGCGCAACTTAGCGAAGTGACTGTGAGTGCAGATCGGATACGCATGAGGCTA
ADGRL3_0200230_1	GTAGACTGGAAGAGCACTGTTATTACAACCCCAGGGACAAAACGGTATTCGGTCGTCATCCTTCAGCTTCCCGATATCCGTACCATTCGCGTGCGATTCCCATGCGATTAACCGCGACTGACCAGTACATTGCAGCTGTGGGATCGGATACGCATGAGGCTA
ADGRL3_0200230_2	GTAGACTGGAAGAGCACTGTTACTTTGAGCCCAGGAAGGAGTAAACGGTATTCGGTCGTCATCCTTCAGCTTCCCGATATCCGTACCATTCGCGTGCGATTCCCATGCGATTAACCGCGACTGACCACCCTTCGGACCACAGATCGGATACGCATGAGGCTA
ADGRL3_0200230_3	GTAGACTGGAAGAGCACTGTTAGGCCTCCTAGATGTACAGCTTAACGGTATTCGGTCGTCATCCTTCAGCTTCCCGATATCCGTACCATTCGCGTGCGATTCCCATGCGATTAACCGCGACTGGGCCATGGACCAGCTGGTGATCGGATACGCATGAGGCTA
ADGRL3_0200230_4	GTAGACTGGAAGAGCACTGTTTTCATACTGTGGAGGAAAGTGCTAACGGTATTCGGTCGTCATCCTTCAGCTTCCCGATATCCGTACCATTCGCGTGCGATTCCCATGCGATTAACCGCGACTGTGCGGCCACCATGTTGCGATCGGATACGCATGAGGCTA
ADGRL3_0200230_5	GTAGACTGGAAGAGCACTGTTTCCAGCTGTCTGCAAATACCTTAACGGTATTCGGTCGTCATCCTTCAGCTTCCCGATATCCGTACCATTCGCGTGCGATTCCCATGCGATTAACCGCGACTGTGGGCCATGGAAGCACTAGATCGGATACGCATGAGGCTA
ADGRL3_0200230_6	GTAGACTGGAAGAGCACTGTTTGAAGTTGGGAACGGAAGCTTAACGGTATTCGGTCGTCATCCTTCAGCTTCCCGATATCCGTACCATTCGCGTGCGATTCCCATGCGATTAACCGCGACTGTCCACGGAGAATGCCAGTAGATCGGATACGCATGAGGCTA
ADGRL3_0200230_7	GTAGACTGGAAGAGCACTGTTTGACAACAAATAAGACACATACTAACGGTATTCGGTCGTCATCCTTCAGCTTCCCGATATCCGTACCATTCGCGTGCGATTCCCATGCGATTAACCGCGACTGACAAGGCTGTCGGCTCCGATCGGATACGCATGAGGCTA
ADGRL3_0200230_8	GTAGACTGGAAGAGCACTGTTTTACATTTCTTCTTCTTGGCTAACGGTATTCGGTCGTCATCCTTCAGCTTCCCGATATCCGTACCATTCGCGTGCGATTCCCATGCGATTAACCGCGACTGTGCTGTTTTCGCTGCCCTGGATCGGATACGCATGAGGCTA
ADGRL3_0200230_9	GTAGACTGGAAGAGCACTGTTTCAGGCTGTCTTGATAACAAACGGTATTCGGTCGTCATCCTTCAGCTTCCCGATATCCGTACCATTCGCGTGCGATTCCCATGCGATTAACCGCGACTGACTGCTATACTGAAACCTGAAGATCGGATACGCATGAGGCTA
ADGRL3_0200230_10	GTAGACTGGAAGAGCACTGTTATCTCTTCACCATTTTCAATTCAACGGTATTCGGTCGTCATCCTTCAGCTTCCCGATATCCGTACCATTCGCGTGCGATTCCCATGCGATTAACCGCGACTGGCACAGTCATCATGGCCTGATCGGATACGCATGAGGCTA
ADGRL3_0200230_11	GTAGACTGGAAGAGCACTGTTTGTAGTGGCAAAAGTACAGAGAAACGGTATTCGGTCGTCATCCTTCAGCTTCCCGATATCCGTACCATTCGCGTGCGATTCCCATGCGATTAACCGCGACTGTGCCTGCGAACACATTGCGATCGGATACGCATGAGGCTA
ADGRL3_0200230_12	GTAGACTGGAAGAGCACTGTTAGAGTCTTCCTTTATTACTGGAAACGGTATTCGGTCGTCATCCTTCAGCTTCCCGATATCCGTACCATTCGCGTGCGATTCCCATGCGATTAACCGCGACTGCACGGTTCGAAAGCAGTCGATCGGATACGCATGAGGCTA
ADGRL3_0200230_13	GTAGACTGGAAGAGCACTGTTATAGTTACAGCATTGCCAGAACGGTATTCGGTCGTCATCCTTCAGCTTCCCGATATCCGTACCATTCGCGTGCGATTCCCATGCGATTAACCGCGACTGCACTGAATGGTAACCATGGCAGATCGGATACGCATGAGGCTA
ADGRL3_0200230_14	GTAGACTGGAAGAGCACTGTTAGATGATGCCATTGTCCTGGAAACGGTATTCGGTCGTCATCCTTCAGCTTCCCGATATCCGTACCATTCGCGTGCGATTCCCATGCGATTAACCGCGACTGACCTTGGCAGTGGAAGGGAGATCGGATACGCATGAGGCTA
ADGRL3_0200230_15	GTAGACTGGAAGAGCACTGTTTGATGGATTTATAGTTCCTCCAAAACGGTATTCGGTCGTCATCCTTCAGCTTCCCGATATCCGTACCATTCGCGTGCGATTCCCATGCGATTAACCGCGACTGCTAGGTCGCGGCAGCAGGATCGGATACGCATGAGGCTA
ADGRL3_0200230_16	GTAGACTGGAAGAGCACTGTTAACACAAACTCTCAGACTTTTAACGGTATTCGGTCGTCATCCTTCAGCTTCCCGATATCCGTACCATTCGCGTGCGATTCCCATGCGATTAACCGCGACTGATGCTGTCCTCTAAAGACAGATCGGATACGCATGAGGCTA
ADGRL3_0200230_17	GTAGACTGGAAGAGCACTGTTACTAAAATTACAAGGACCTGCAACGGTATTCGGTCGTCATCCTTCAGCTTCCCGATATCCGTACCATTCGCGTGCGATTCCCATGCGATTAACCGCGACTGACATCTCTGATGCTGTGTTGATCGGATACGCATGAGGCTA
ADGRL3_0200230_18	GTAGACTGGAAGAGCACTGTTATTTGAGTCCTGTTAATGTAGTAACGGTATTCGGTCGTCATCCTTCAGCTTCCCGATATCCGTACCATTCGCGTGCGATTCCCATGCGATTAACCGCGACTGGCTTTCTGTTCCTCCAGAGATCGGATACGCATGAGGCTA
ADGRL3_0200230_19	GTAGACTGGAAGAGCACTGTTAACTTTTATGTTTACAGGGCAAACGGTATTCGGTCGTCATCCTTCAGCTTCCCGATATCCGTACCATTCGCGTGCGATTCCCATGCGATTAACCGCGACTGTGCAAATTAGAGCAGGACAGATCGGATACGCATGAGGCTA
ADGRL3_0200230_20	GTAGACTGGAAGAGCACTGTTACTTTTTAGAGGAAATTCACTCCAACGGTATTCGGTCGTCATCCTTCAGCTTCCCGATATCCGTACCATTCGCGTGCGATTCCCATGCGATTAACCGCGACTGTGGGCACCTGCACTACCGATCGGATACGCATGAGGCTA
ADGRL3_0200230_21	GTAGACTGGAAGAGCACTGTTAAAAGAAATCAATCTGCCTAGAAACGGTATTCGGTCGTCATCCTTCAGCTTCCCGATATCCGTACCATTCGCGTGCGATTCCCATGCGATTAACCGCGACTGGGCCCAAATGAGCCATGCGATCGGATACGCATGAGGCTA
ADGRL3_0200230_22	GTAGACTGGAAGAGCACTGTTTTTTTTCCTCCTTTGTACATTGAACGGTATTCGGTCGTCATCCTTCAGCTTCCCGATATCCGTACCATTCGCGTGCGATTCCCATGCGATTAACCGCGACTGGGGGCTGGGTGAGTCATAGATCGGATACGCATGAGGCTA
ADGRL3_0200230_23	GTAGACTGGAAGAGCACTGTTCCCCTGTTAGGGCAAAGCTAAACGGTATTCGGTCGTCATCCTTCAGCTTCCCGATATCCGTACCATTCGCGTGCGATTCCCATGCGATTAACCGCGACTGAGCAGTGTCCAAGTACAGATGATCGGATACGCATGAGGCTA
ADGRL3_0200230_24	GTAGACTGGAAGAGCACTGTTTCATAACCTTCACATCACCTCAACGGTATTCGGTCGTCATCCTTCAGCTTCCCGATATCCGTACCATTCGCGTGCGATTCCCATGCGATTAACCGCGACTGTCTGCTGAGCCAGAGTGCAGATCGGATACGCATGAGGCTA
ADGRL3_0200230_25	GTAGACTGGAAGAGCACTGTTATTATGAGCACTTATGCTTGTAACGGTATTCGGTCGTCATCCTTCAGCTTCCCGATATCCGTACCATTCGCGTGCGATTCCCATGCGATTAACCGCGACTGACACAAATGTGGTCTGTGGGATCGGATACGCATGAGGCTA
ADGRL3_0200230_26	GTAGACTGGAAGAGCACTGTTTCTACATAGACCAAACTGAAGAAACGGTATTCGGTCGTCATCCTTCAGCTTCCCGATATCCGTACCATTCGCGTGCGATTCCCATGCGATTAACCGCGACTGGCAGGTAGCTTCTCAAGCGATCGGATACGCATGAGGCTA
ADGRL3_0200230_27	GTAGACTGGAAGAGCACTGTTAGGGTTGAATTCCTGAACTTAACGGTATTCGGTCGTCATCCTTCAGCTTCCCGATATCCGTACCATTCGCGTGCGATTCCCATGCGATTAACCGCGACTGTTGTCCTGTTTACACTAGCAGATCGGATACGCATGAGGCTA
ADGRL3_0200230_28	GTAGACTGGAAGAGCACTGTTAGAAGTAAAACTTATGCCACCAACGGTATTCGGTCGTCATCCTTCAGCTTCCCGATATCCGTACCATTCGCGTGCGATTCCCATGCGATTAACCGCGACTGACAGCTTATTTAGCCAGCTGATCGGATACGCATGAGGCTA
ADGRL3_0200230_29	GTAGACTGGAAGAGCACTGTTAACTGATAAATATTTGCGGCAAAACGGTATTCGGTCGTCATCCTTCAGCTTCCCGATATCCGTACCATTCGCGTGCGATTCCCATGCGATTAACCGCGACTGTGCACAGCCTCTGCTCCTGATCGGATACGCATGAGGCTA
ADGRL3_0200230_30	GTAGACTGGAAGAGCACTGTTACACATGTTGAAATGTTATTGACAACGGTATTCGGTCGTCATCCTTCAGCTTCCCGATATCCGTACCATTCGCGTGCGATTCCCATGCGATTAACCGCGACTGGCTTCCCTGGACCCCCAGATCGGATACGCATGAGGCTA
ADGRL3_0200230_31	GTAGACTGGAAGAGCACTGTTACATTGCACAATAGCTTATGGAACGGTATTCGGTCGTCATCCTTCAGCTTCCCGATATCCGTACCATTCGCGTGCGATTCCCATGCGATTAACCGCGACTGGCACAAAAGCAAAGCAGCAGATCGGATACGCATGAGGCTA
ADGRL3_0200230_32	GTAGACTGGAAGAGCACTGTTTTCCTGATTAGGCCATAAGAAAACGGTATTCGGTCGTCATCCTTCAGCTTCCCGATATCCGTACCATTCGCGTGCGATTCCCATGCGATTAACCGCGACTGTGTGTTGGTAGTTGCTTCTGATCGGATACGCATGAGGCTA
ADGRL3_0200230_33	GTAGACTGGAAGAGCACTGTTTTTGATAATTTGTGTCCCGTAACGGTATTCGGTCGTCATCCTTCAGCTTCCCGATATCCGTACCATTCGCGTGCGATTCCCATGCGATTAACCGCGACTGTGTCAAAAGCATTGTTCTCAGATCGGATACGCATGAGGCTA
ADGRL3_0200230_34	GTAGACTGGAAGAGCACTGTTAACTAGAGTTACAGAGAAAAGTAACGGTATTCGGTCGTCATCCTTCAGCTTCCCGATATCCGTACCATTCGCGTGCGATTCCCATGCGATTAACCGCGACTGGTAAGGTGACAGGACCTAGATCGGATACGCATGAGGCTA
ADGRL3_0200230_35	GTAGACTGGAAGAGCACTGTTTGGCTCTATTGAACACCAAAACGGTATTCGGTCGTCATCCTTCAGCTTCCCGATATCCGTACCATTCGCGTGCGATTCCCATGCGATTAACCGCGACTGCATCTTCACTCTCTAATCTGCGATCGGATACGCATGAGGCTA
ADGRL3_0200230_36	GTAGACTGGAAGAGCACTGTTTTACTCTCAAGTTCTCTGCCTAACGGTATTCGGTCGTCATCCTTCAGCTTCCCGATATCCGTACCATTCGCGTGCGATTCCCATGCGATTAACCGCGACTGAACCACTCTGCTCCAAATAGATCGGATACGCATGAGGCTA
ADGRL3_0200230_37	GTAGACTGGAAGAGCACTGTTTCTACAGACAAGGTTACAAAAGAACGGTATTCGGTCGTCATCCTTCAGCTTCCCGATATCCGTACCATTCGCGTGCGATTCCCATGCGATTAACCGCGACTGTGATGCTCCACTCTTTGAGATCGGATACGCATGAGGCTA
ADGRL3_0200230_38	GTAGACTGGAAGAGCACTGTTTTTTTTAATGCCCTGAATTTCAAACGGTATTCGGTCGTCATCCTTCAGCTTCCCGATATCCGTACCATTCGCGTGCGATTCCCATGCGATTAACCGCGACTGGCCTAGTCCTCTGGAGTAGATCGGATACGCATGAGGCTA
ADGRL3_0200230_39	GTAGACTGGAAGAGCACTGTTTTTAATTCCTGCAAATGCATTAACGGTATTCGGTCGTCATCCTTCAGCTTCCCGATATCCGTACCATTCGCGTGCGATTCCCATGCGATTAACCGCGACTGTCAGGTTGATTTGCCTTCAGATCGGATACGCATGAGGCTA
ADGRL3_0200230_40	GTAGACTGGAAGAGCACTGTTTTCTCATATATTTACACATGGCAAACGGTATTCGGTCGTCATCCTTCAGCTTCCCGATATCCGTACCATTCGCGTGCGATTCCCATGCGATTAACCGCGACTGGCTTTGGTCGCTTAGGAGATCGGATACGCATGAGGCTA
ANK2_0001102_1	GTAGACTGGAAGAGCACTGTTATATTGCCGCTAGGAAAGACGACGAATTGTCCGCGCTCTACGACTTCAGCTTCCCGATATCCGCGGAATACGTCGTTGACTGCTCGTAACCCGTGCGAAGTGCGAGGCTGCCAGCTCTGCGATCGGATACGCATGAGGCTA
ANK2_0001102_2	GTAGACTGGAAGAGCACTGTTACATTACGGAAATGTCAACGGAATTGTCCGCGCTCTACGACTTCAGCTTCCCGATATCCGCGGAATACGTCGTTGACTGCTCGTAACCCGTGCGAAGTGCACCCCTTTGCACATAGCTGCGATCGGATACGCATGAGGCTA
ANK2_0001102_3	GTAGACTGGAAGAGCACTGTTTCCAAAAGAGGAAATACAAACAGAATTGTCCGCGCTCTACGACTTCAGCTTCCCGATATCCGCGGAATACGTCGTTGACTGCTCGTAACCCGTGCGAAGTGCACTCCTCTGCATGTGGCTGATCGGATACGCATGAGGCTA
ANK2_0001102_4	GTAGACTGGAAGAGCACTGTTATGACCAAGTGGTGGAACTTCTGGAATTGTCCGCGCTCTACGACTTCAGCTTCCCGATATCCGCGGAATACGTCGTTGACTGCTCGTAACCCGTGCGAAGTGCTGCTGCACGAAGTGGGCGATCGGATACGCATGAGGCTA
ANK2_0001102_5	GTAGACTGGAAGAGCACTGTTTGGAATGTGTGAAGCACCTGTTAGAATTGTCCGCGCTCTACGACTTCAGCTTCCCGATATCCGCGGAATACGTCGTTGACTGCTCGTAACCCGTGCGAAGTGCTGCCCAGGGAGACCACGGATCGGATACGCATGAGGCTA
ANK2_0001102_6	GTAGACTGGAAGAGCACTGTTAGAAAAACCGCATCAAAGTCAGAATTGTCCGCGCTCTACGACTTCAGCTTCCCGATATCCGCGGAATACGTCGTTGACTGCTCGTAACCCGTGCGAAGTGCCCACTGCACATTGCCTGCAGATCGGATACGCATGAGGCTA
ANK2_0001102_7	GTAGACTGGAAGAGCACTGTTACTTGAACATTGTCCTCCTTCTGGAATTGTCCGCGCTCTACGACTTCAGCTTCCCGATATCCGCGGAATACGTCGTTGACTGCTCGTAACCCGTGCGAAGTGCGGCTGCCTTCATGGGCCGATCGGATACGCATGAGGCTA
ANK2_0001102_8	GTAGACTGGAAGAGCACTGTTAGAAATGGTGCCCTTGTTGATGAATTGTCCGCGCTCTACGACTTCAGCTTCCCGATATCCGCGGAATACGTCGTTGACTGCTCGTAACCCGTGCGAAGTGCAGTGGTCCGATGCCTCCTGGATCGGATACGCATGAGGCTA
ANK2_0001102_9	GTAGACTGGAAGAGCACTGTTATCAGTCCTATTGGAAGCAGGAGGAATTGTCCGCGCTCTACGACTTCAGCTTCCCGATATCCGCGGAATACGTCGTTGACTGCTCGTAACCCGTGCGAAGTGCGGCCAGGTGGATGTGGCGATCGGATACGCATGAGGCTA
ANK2_0001102_10	GTAGACTGGAAGAGCACTGTTAAGTATGGAAGCCTGGATGTGGGAATTGTCCGCGCTCTACGACTTCAGCTTCCCGATATCCGCGGAATACGTCGTTGACTGCTCGTAACCCGTGCGAAGTGCCCCCTGCATGTAGCAGCCGATCGGATACGCATGAGGCTA
ANK2_0001102_11	GTAGACTGGAAGAGCACTGTTTGTTACTGGAGAAGGGTGCTTCCGAATTGTCCGCGCTCTACGACTTCAGCTTCCCGATATCCGCGGAATACGTCGTTGACTGCTCGTAACCCGTGCGAAGTGCCCAGAAGGTGGCGCTGCGATCGGATACGCATGAGGCTA
ANK2_0001102_12	GTAGACTGGAAGAGCACTGTTATATGGTTACCTTGCTTCTGGATGAATTGTCCGCGCTCTACGACTTCAGCTTCCCGATATCCGCGGAATACGTCGTTGACTGCTCGTAACCCGTGCGAAGTGCGCAGGAGGGGCACACAGGATCGGATACGCATGAGGCTA
ANK2_0001102_13	GTAGACTGGAAGAGCACTGTTAGATAAAGTGAATGTTGCTGATGAATTGTCCGCGCTCTACGACTTCAGCTTCCCGATATCCGCGGAATACGTCGTTGACTGCTCGTAACCCGTGCGAAGTGCACACCTTGCAGCCCAGGAGATCGGATACGCATGAGGCTA
ANK2_0001102_14	GTAGACTGGAAGAGCACTGTTAAATGTGAAAATGGTCAACTTTGAATTGTCCGCGCTCTACGACTTCAGCTTCCCGATATCCGCGGAATACGTCGTTGACTGCTCGTAACCCGTGCGAAGTGCTGTGGCCTGTCACTATGGGATCGGATACGCATGAGGCTA
ANK2_0001102_15	GTAGACTGGAAGAGCACTGTTCATCATCAACGTCCTGCTCCAGGAATTGTCCGCGCTCTACGACTTCAGCTTCCCGATATCCGCGGAATACGTCGTTGACTGCTCGTAACCCGTGCGAAGTGCTCAGCAGGGTCACACGCAGATCGGATACGCATGAGGCTA
ANK2_0001102_16	GTAGACTGGAAGAGCACTGTTAGGTTGTGACTGAGGAGGTCACGAATTGTCCGCGCTCTACGACTTCAGCTTCCCGATATCCGCGGAATACGTCGTTGACTGCTCGTAACCCGTGCGAAGTGCCCGTGGTCGACACCCTGAGATCGGATACGCATGAGGCTA
ANK2_0001102_17	GTAGACTGGAAGAGCACTGTTTGGTATGAATTACCTGCGATGAATTGTCCGCGCTCTACGACTTCAGCTTCCCGATATCCGCGGAATACGTCGTTGACTGCTCGTAACCCGTGCGAAGTGCCCCAGCAGTCAGTTCCTGGAGATCGGATACGCATGAGGCTA
ANK2_0001102_18	GTAGACTGGAAGAGCACTGTTTGATGGATGACTCAGTTGTGATGAATTGTCCGCGCTCTACGACTTCAGCTTCCCGATATCCGCGGAATACGTCGTTGACTGCTCGTAACCCGTGCGAAGTGCACCTGAGGGACAGTGCCGGATCGGATACGCATGAGGCTA
ANK2_0001102_19	GTAGACTGGAAGAGCACTGTTTGAGAACTTAGACAACGTGGCTCGAATTGTCCGCGCTCTACGACTTCAGCTTCCCGATATCCGCGGAATACGTCGTTGACTGCTCGTAACCCGTGCGAAGTGCCGCCTAAGCTGGGGCACGATCGGATACGCATGAGGCTA
ANK2_0001102_20	GTAGACTGGAAGAGCACTGTTATGCGAGGATGCAGACACAATGGAATTGTCCGCGCTCTACGACTTCAGCTTCCCGATATCCGCGGAATACGTCGTTGACTGCTCGTAACCCGTGCGAAGTGCGATGCCCGAGGTGGTGCTGATCGGATACGCATGAGGCTA
ANK2_0001102_21	GTAGACTGGAAGAGCACTGTTTTCGAGGAAAGGAAAGGGAACTGGAATTGTCCGCGCTCTACGACTTCAGCTTCCCGATATCCGCGGAATACGTCGTTGACTGCTCGTAACCCGTGCGAAGTGCCCCTCACTTTGCGGCCCGATCGGATACGCATGAGGCTA
ANK2_0001102_22	GTAGACTGGAAGAGCACTGTTAGACTTCCCACAGTACTTTGCAGGAATTGTCCGCGCTCTACGACTTCAGCTTCCCGATATCCGCGGAATACGTCGTTGACTGCTCGTAACCCGTGCGAAGTGCTGCCGCATCATCACCCGGATCGGATACGCATGAGGCTA
ANK2_0001102_23	GTAGACTGGAAGAGCACTGTTTATTACAGGAACTACGCCATTAGAATTGTCCGCGCTCTACGACTTCAGCTTCCCGATATCCGCGGAATACGTCGTTGACTGCTCGTAACCCGTGCGAAGTGCCCCTGCCCAGTGGGAAGAGATCGGATACGCATGAGGCTA
ANK2_0001102_24	GTAGACTGGAAGAGCACTGTTTAACTAAAAGTGGCCAGCATCAGAATTGTCCGCGCTCTACGACTTCAGCTTCCCGATATCCGCGGAATACGTCGTTGACTGCTCGTAACCCGTGCGAAGTGCTCGGCAACTTGGTACCATGATCGGATACGCATGAGGCTA
ANK2_0001102_25	GTAGACTGGAAGAGCACTGTTTCAAGCTATTTGCAACTTAAACAGAATTGTCCGCGCTCTACGACTTCAGCTTCCCGATATCCGCGGAATACGTCGTTGACTGCTCGTAACCCGTGCGAAGTGCACGAGAGGCCTGGTGCAGATCGGATACGCATGAGGCTA
ANK2_0001102_26	GTAGACTGGAAGAGCACTGTTTGAAGTACTGGCTAGAGAGGGAATTGTCCGCGCTCTACGACTTCAGCTTCCCGATATCCGCGGAATACGTCGTTGACTGCTCGTAACCCGTGCGAAGTGCAGACCAGAGTCATGCACTGTGATCGGATACGCATGAGGCTA
ANK2_0001102_27	GTAGACTGGAAGAGCACTGTTTCAGTCATAGTTATGCAGAAATTGAATTGTCCGCGCTCTACGACTTCAGCTTCCCGATATCCGCGGAATACGTCGTTGACTGCTCGTAACCCGTGCGAAGTGCACCTCTCCAGGAGCGCAGATCGGATACGCATGAGGCTA
ANK2_0001102_28	GTAGACTGGAAGAGCACTGTTAGAAAGAGGAGCAAGCTGTTTCGAATTGTCCGCGCTCTACGACTTCAGCTTCCCGATATCCGCGGAATACGTCGTTGACTGCTCGTAACCCGTGCGAAGTGCGCACTGCACAGCACAAGCGATCGGATACGCATGAGGCTA
ANK2_0001102_29	GTAGACTGGAAGAGCACTGTTAGTCATCTCTGGAATATCAGCAGAATTGTCCGCGCTCTACGACTTCAGCTTCCCGATATCCGCGGAATACGTCGTTGACTGCTCGTAACCCGTGCGAAGTGCTGCAAGACCTGCCTGAAGGATCGGATACGCATGAGGCTA
ANK2_0001102_30	GTAGACTGGAAGAGCACTGTTGACACCTGAGGAAGTTAGCACCGAATTGTCCGCGCTCTACGACTTCAGCTTCCCGATATCCGCGGAATACGTCGTTGACTGCTCGTAACCCGTGCGAAGTGCACCCAGCTCTCCCAGCAAGATCGGATACGCATGAGGCTA
ANK2_0001102_31	GTAGACTGGAAGAGCACTGTTAAACAGTCACAGAAGAAGAATAGAATTGTCCGCGCTCTACGACTTCAGCTTCCCGATATCCGCGGAATACGTCGTTGACTGCTCGTAACCCGTGCGAAGTGCTGCCTGAAATACCCCCAGGATCGGATACGCATGAGGCTA
ANK2_0001102_32	GTAGACTGGAAGAGCACTGTTATTCCAAAGTTATAAAGCGTGTGAATTGTCCGCGCTCTACGACTTCAGCTTCCCGATATCCGCGGAATACGTCGTTGACTGCTCGTAACCCGTGCGAAGTGCTCGAGGAAGGGGATGGCTGATCGGATACGCATGAGGCTA
ANK2_0001102_33	GTAGACTGGAAGAGCACTGTTAGCATGGAAAACGCATTGACTGAATTGTCCGCGCTCTACGACTTCAGCTTCCCGATATCCGCGGAATACGTCGTTGACTGCTCGTAACCCGTGCGAAGTGCAGGGCTGTGGTGAAGGACCGATCGGATACGCATGAGGCTA
ANK2_0001102_34	GTAGACTGGAAGAGCACTGTTAATTAATGGGATACCCCGACGAATTGTCCGCGCTCTACGACTTCAGCTTCCCGATATCCGCGGAATACGTCGTTGACTGCTCGTAACCCGTGCGAAGTGCGGGAGTGACCTAACTGGCCTGATCGGATACGCATGAGGCTA
ANK2_0001102_35	GTAGACTGGAAGAGCACTGTTGCCACTGCTCCCAGTTAAGAATTGTCCGCGCTCTACGACTTCAGCTTCCCGATATCCGCGGAATACGTCGTTGACTGCTCGTAACCCGTGCGAAGTGCTGTCCTTAGAACTTCCAGAGTAGATCGGATACGCATGAGGCTA
ANK2_0001102_36	GTAGACTGGAAGAGCACTGTTTTCTAGCATCTTCAGGTCTTGAATTGTCCGCGCTCTACGACTTCAGCTTCCCGATATCCGCGGAATACGTCGTTGACTGCTCGTAACCCGTGCGAAGTGCGGCAGCTACATTGTGTGGCAGATCGGATACGCATGAGGCTA
ANK2_0001102_37	GTAGACTGGAAGAGCACTGTTTGAGAAATCCTTGAAAATTTGGGAATTGTCCGCGCTCTACGACTTCAGCTTCCCGATATCCGCGGAATACGTCGTTGACTGCTCGTAACCCGTGCGAAGTGCTCAGCTTGCAGACAAGATGATCGGATACGCATGAGGCTA
ANK2_0001102_38	GTAGACTGGAAGAGCACTGTTAAAATGACTCATTGCTCCGAGAATTGTCCGCGCTCTACGACTTCAGCTTCCCGATATCCGCGGAATACGTCGTTGACTGCTCGTAACCCGTGCGAAGTGCTGGTCTTTTCCTGTTGTGCAGATCGGATACGCATGAGGCTA
ANK2_0001102_39	GTAGACTGGAAGAGCACTGTTACTTTTTGAGACACCCTATGGCGAATTGTCCGCGCTCTACGACTTCAGCTTCCCGATATCCGCGGAATACGTCGTTGACTGCTCGTAACCCGTGCGAAGTGCAGAGAGGCCGATGGTGAAGATCGGATACGCATGAGGCTA
ANK2_0001102_40	GTAGACTGGAAGAGCACTGTTTCCCATGGTGATAACACTAATGAATTGTCCGCGCTCTACGACTTCAGCTTCCCGATATCCGCGGAATACGTCGTTGACTGCTCGTAACCCGTGCGAAGTGCTGACGAATCAGCATCTTGTGATCGGATACGCATGAGGCTA
ANKS1B_0013100_1	GTAGACTGGAAGAGCACTGTTGAAGCATATGTGTAAATAAGCTAGAACTTGCGCGGATACACGCTTCAGCTTCCCGATATCCGAACTGCGACCGTCGGCTTACCGGAATACGTCGTTGACTGCAGGAGCTTTGCTGAAACAGATCGGATACGCATGAGGCTA
ANKS1B_0013100_2	GTAGACTGGAAGAGCACTGTTTTTCTGTCATGGAAACCTTGTAGAACTTGCGCGGATACACGCTTCAGCTTCCCGATATCCGAACTGCGACCGTCGGCTTACCGGAATACGTCGTTGACTGCAGTGCTCCTGCTGTCAAGAGATCGGATACGCATGAGGCTA
ANKS1B_0013100_3	GTAGACTGGAAGAGCACTGTTATGTTTCTGGTTTCATTTCAAAAGAACTTGCGCGGATACACGCTTCAGCTTCCCGATATCCGAACTGCGACCGTCGGCTTACCGGAATACGTCGTTGACTGCCTAGGTTAGTTGCGAGGGGATCGGATACGCATGAGGCTA
ANKS1B_0013100_4	GTAGACTGGAAGAGCACTGTTAGGAGATTCTGTTTCCCCATAGAACTTGCGCGGATACACGCTTCAGCTTCCCGATATCCGAACTGCGACCGTCGGCTTACCGGAATACGTCGTTGACTGCACTCCCGTGATATGATTGCCGATCGGATACGCATGAGGCTA
ANKS1B_0013100_5	GTAGACTGGAAGAGCACTGTTTTGCTTCATTTGGGGAAAATAAAGAACTTGCGCGGATACACGCTTCAGCTTCCCGATATCCGAACTGCGACCGTCGGCTTACCGGAATACGTCGTTGACTGCTCCGCCCCAGTACTTGCTGATCGGATACGCATGAGGCTA
ANKS1B_0013100_6	GTAGACTGGAAGAGCACTGTTGACTGCTCTGAGCGTGCGAGAACTTGCGCGGATACACGAACTTCAGCTTCCCGATATCCGAACTGCGACCGTCGGCTTACCGGAATACGTCGTTGACTGCCACCCAGCCCAGGAGGAAGATCGGATACGCATGAGGCTA
ANKS1B_0013100_7	GTAGACTGGAAGAGCACTGTTTTCCAGAAAGCTTTGAAAACAAGAACTTGCGCGGATACACGCTTCAGCTTCCCGATATCCGAACTGCGACCGTCGGCTTACCGGAATACGTCGTTGACTGCGGGGGACACTCCTCCACACGATCGGATACGCATGAGGCTA
ANKS1B_0013100_8	GTAGACTGGAAGAGCACTGTTAGACCTCTCAACATTTGCCTATAAGAACTTGCGCGGATACACGCTTCAGCTTCCCGATATCCGAACTGCGACCGTCGGCTTACCGGAATACGTCGTTGACTGCGCTGCCCAGGACCCAGAGATCGGATACGCATGAGGCTA
ANKS1B_0013100_9	GTAGACTGGAAGAGCACTGTTAAAGCTTATCTTCCAGTCGTGAGAACTTGCGCGGATACACGCTTCAGCTTCCCGATATCCGAACTGCGACCGTCGGCTTACCGGAATACGTCGTTGACTGCACTGGCAGCATCACCCAGAGATCGGATACGCATGAGGCTA
ANKS1B_0013100_10	GTAGACTGGAAGAGCACTGTTAGACGTTCCTCACATTATCATGAGAACTTGCGCGGATACACGCTTCAGCTTCCCGATATCCGAACTGCGACCGTCGGCTTACCGGAATACGTCGTTGACTGCCACCACTGGTGGCTCCCTGATCGGATACGCATGAGGCTA
ANKS1B_0013100_11	GTAGACTGGAAGAGCACTGTTAAGCCTTTCTAATTAATGGCTACAGAACTTGCGCGGATACACGCTTCAGCTTCCCGATATCCGAACTGCGACCGTCGGCTTACCGGAATACGTCGTTGACTGCACTGGGCGACTACACCAGATCGGATACGCATGAGGCTA
ANKS1B_0013100_12	GTAGACTGGAAGAGCACTGTTTTCTACAGGCAATCCAGCTCCAGAACTTGCGCGGATACACGCTTCAGCTTCCCGATATCCGAACTGCGACCGTCGGCTTACCGGAATACGTCGTTGACTGCTCTGGGCACAGACAAAGAAGATCGGATACGCATGAGGCTA
ANKS1B_0013100_13	GTAGACTGGAAGAGCACTGTTACAATGGTTGGAAAGCATTGGAGAACTTGCGCGGATACACGCTTCAGCTTCCCGATATCCGAACTGCGACCGTCGGCTTACCGGAATACGTCGTTGACTGCGCCCTGTCCAAACAGTGGGGATCGGATACGCATGAGGCTA
APOE_2300001_1	GTAGACTGGAAGAGCACTGTTTGGGTCGCTTTTGGGATTACCTGCGTATCGGTAGTCGCAACGCCTTCAGCTTCCCGATATCCGCTGGTTCGGGCGTACCTAACCTTGCGGCGACAGTCGAACAGCGCTGGGAACTGGCACGATCGGATACGCATGAGGCTA
APOE_2300001_2	GTAGACTGGAAGAGCACTGTTTGAAGGCCTACAAATCGGACGTATCGGTAGTCGCAACGCCTTCAGCTTCCCGATATCCGCTGGTTCGGGCGTACCTAACCTTGCGGCGACAGTCGAACATGGACGAGACCATGAAGGAGTGATCGGATACGCATGAGGCTA
APOE_2300001_3	GTAGACTGGAAGAGCACTGTTTGCGTAAGCGGCTCCTCCCGTATCGGTAGTCGCAACGCAAACTTCAGCTTCCCGATATCCGCTGGTTCGGGCGTACCTAACCTTGCGGCGACAGTCGAACACTCCCACCTGCGCAAGCGATCGGATACGCATGAGGCTA
APOE_2300001_4	GTAGACTGGAAGAGCACTGTTAAGGAGCAGGTGGCGGACGTATCGGTAGTCGCAACGCAAACTTCAGCTTCCCGATATCCGCTGGTTCGGGCGTACCTAACCTTGCGGCGACAGTCGAACAGACCGCCTGGACGAGGTGGATCGGATACGCATGAGGCTA
APOE_2300001_5	GTAGACTGGAAGAGCACTGTTCACTGAACGCCGAAGCCTGCGTATCGGTAGTCGCAACGCACTTCAGCTTCCCGATATCCGCTGGTTCGGGCGTACCTAACCTTGCGGCGACAGTCGAACACCTGTGCCCAGCGACAATGATCGGATACGCATGAGGCTA
AQP1_0010013_1	GTAGACTGGAAGAGCACTGTTGCATCCATCCAGAGGAGGTCTAGAACTTGCGCGGATACACGCTTCAGCTTCCCGATATCCGGAGTGTCGCGCAACTTAGCGCTCTCGTAGCGTGCGATGAGCGACAGCACAGCCGTGTCTGATCGGATACGCATGAGGCTA
AQP1_0010013_2	GTAGACTGGAAGAGCACTGTTTTCAAGAAGAAGCTCTTCTGGAGAGAACTTGCGCGGATACACGCTTCAGCTTCCCGATATCCGGAGTGTCGCGCAACTTAGCGCTCTCGTAGCGTGCGATGAGCCAGCATGGCCAGCGAGGATCGGATACGCATGAGGCTA
AQP1_0010013_3	GTAGACTGGAAGAGCACTGTTCTGGGGCTGCTGCTCAGAGAACTTGCGCGGATACACGAACTTCAGCTTCCCGATATCCGGAGTGTCGCGCAACTTAGCGCTCTCGTAGCGTGCGATGAGCCTCAACCCGGCTGTCACAGATCGGATACGCATGAGGCTA
AQP1_0010013_4	GTAGACTGGAAGAGCACTGTTTCTGTAGCCCTTGGACACCTCAGAACTTGCGCGGATACACGCTTCAGCTTCCCGATATCCGGAGTGTCGCGCAACTTAGCGCTCTCGTAGCGTGCGATGAGCCCTTGCCATCGGCCTCGATCGGATACGCATGAGGCTA
AQP1_0010013_5	GTAGACTGGAAGAGCACTGTTCATCTACGACTTCATCCTGGCCAGAACTTGCGCGGATACACGCTTCAGCTTCCCGATATCCGGAGTGTCGCGCAACTTAGCGCTCTCGTAGCGTGCGATGAGGGGAGCCCTGGCTGTACTGATCGGATACGCATGAGGCTA
AQP1_0010013_6	GTAGACTGGAAGAGCACTGTTTTGCTCCTTCAGTTCTGCTTGCAGAACTTGCGCGGATACACGCTTCAGCTTCCCGATATCCGGAGTGTCGCGCAACTTAGCGCTCTCGTAGCGTGCGATGAGCAGTGGAGGGGGCAAGCTGATCGGATACGCATGAGGCTA
AQP1_0010013_7	GTAGACTGGAAGAGCACTGTTTCTTTCCACTTGCCCTGTGTTAGAACTTGCGCGGATACACGCTTCAGCTTCCCGATATCCGGAGTGTCGCGCAACTTAGCGCTCTCGTAGCGTGCGATGAGTGGTCTAGACCAGGGCTGCGATCGGATACGCATGAGGCTA
AQP1_0010013_8	GTAGACTGGAAGAGCACTGTTAAGGAGAAATACCCATGTTACAGAACTTGCGCGGATACACGCTTCAGCTTCCCGATATCCGGAGTGTCGCGCAACTTAGCGCTCTCGTAGCGTGCGATGAGTGAAGCCATTTAGAGGGTGGATCGGATACGCATGAGGCTA
AQP1_0010013_9	GTAGACTGGAAGAGCACTGTTTTGACCTAATGAGGTAGCTATAAGAACTTGCGCGGATACACGCTTCAGCTTCCCGATATCCGGAGTGTCGCGCAACTTAGCGCTCTCGTAGCGTGCGATGAGGGAGGGGAGAGGTCAGCCGATCGGATACGCATGAGGCTA
AQP1_0010013_10	GTAGACTGGAAGAGCACTGTTTTAACTATCACCAGTGCATCAAGAACTTGCGCGGATACACGCTTCAGCTTCCCGATATCCGGAGTGTCGCGCAACTTAGCGCTCTCGTAGCGTGCGATGAGAGGGACAACCAGAAGGCCCGATCGGATACGCATGAGGCTA
AQP1_0010013_11	GTAGACTGGAAGAGCACTGTTAGTTGTGATGGAGGGGAGAGGAGAACTTGCGCGGATACACGCTTCAGCTTCCCGATATCCGGAGTGTCGCGCAACTTAGCGCTCTCGTAGCGTGCGATGAGGGGCCAGGAGTGGGGAGGATCGGATACGCATGAGGCTA
AQP2_0300220_1	GTAGACTGGAAGAGCACTGTTGTGCCCGGAGCATCCTGCTGGTTCGGGCGTACCTAACACTTCAGCTTCCCGATATCCGTACCATTCGCGTGCGATTCCACGTCTGCGTACCGGCTTAGGCGATAGAGTGCGAGAGCGAGATCGGATACGCATGAGGCTA
AQP2_0300220_2	GTAGACTGGAAGAGCACTGTTGGGTATTGGCACCCTGGTACACTGGTTCGGGCGTACCTAACCTTCAGCTTCCCGATATCCGTACCATTCGCGTGCGATTCCACGTCTGCGTACCGGCTTAGTTGCCATGGCGTTTGGCTTGATCGGATACGCATGAGGCTA
AQP2_0300220_3	GTAGACTGGAAGAGCACTGTTTCTTCGCCTCCACCGATGAGCTGGTTCGGGCGTACCTAACCTTCAGCTTCCCGATATCCGTACCATTCGCGTGCGATTCCACGTCTGCGTACCGGCTTAGCTGCAGCTGGTGCTCTGCAGATCGGATACGCATGAGGCTA
AQP2_0300220_4	GTAGACTGGAAGAGCACTGTTTCACTGGCAAATTTGATGACCACCTGGTTCGGGCGTACCTAACCTTCAGCTTCCCGATATCCGTACCATTCGCGTGCGATTCCACGTCTGCGTACCGGCTTAGCCTGGCTCCAGCTGTCGGATCGGATACGCATGAGGCTA
AQP2_0300220_5	GTAGACTGGAAGAGCACTGTTTCTACAACTACGTGCTGTTTCCCTGGTTCGGGCGTACCTAACCTTCAGCTTCCCGATATCCGTACCATTCGCGTGCGATTCCACGTCTGCGTACCGGCTTAGCCATCCTGGGCTCCCTCCGATCGGATACGCATGAGGCTA
AQP2_0300220_6	GTAGACTGGAAGAGCACTGTTTCCCGCAGGTCTGAAGTTGGCTGGTTCGGGCGTACCTAACACTTCAGCTTCCCGATATCCGTACCATTCGCGTGCGATTCCACGTCTGCGTACCGGCTTAGCCACCCCGTCCCTCCTCGATCGGATACGCATGAGGCTA
AQP2_0300220_7	GTAGACTGGAAGAGCACTGTTTGGTAAGAGGGAAACTCTGGAGACTGGTTCGGGCGTACCTAACCTTCAGCTTCCCGATATCCGTACCATTCGCGTGCGATTCCACGTCTGCGTACCGGCTTAGGGAGGGAGGCAGGTGGGGATCGGATACGCATGAGGCTA
AQP2_0300220_8	GTAGACTGGAAGAGCACTGTTACTTCTCACTTCCCCTTGCACCTGGTTCGGGCGTACCTAACCTTCAGCTTCCCGATATCCGTACCATTCGCGTGCGATTCCACGTCTGCGTACCGGCTTAGCAAGTGTGCATGGCTGGGGGATCGGATACGCATGAGGCTA
AQP2_0300220_9	GTAGACTGGAAGAGCACTGTTTCATTGCTGGAGGTAGAGAGGCTGGTTCGGGCGTACCTAACCTTCAGCTTCCCGATATCCGTACCATTCGCGTGCGATTCCACGTCTGCGTACCGGCTTAGCCCCAAGGCTTGCCAAGACGATCGGATACGCATGAGGCTA
AQP2_0300220_10	GTAGACTGGAAGAGCACTGTTTTCGGCGCAGAAAACAAAACTGGTTCGGGCGTACCTAACCTTCAGCTTCCCGATATCCGTACCATTCGCGTGCGATTCCACGTCTGCGTACCGGCTTAGACCCAGAGATTAGCCTCCCACGATCGGATACGCATGAGGCTA
AQP2_0300220_11	GTAGACTGGAAGAGCACTGTTGCTTTTCCACCCCAGGAATCTCCTGGTTCGGGCGTACCTAACCTTCAGCTTCCCGATATCCGTACCATTCGCGTGCGATTCCACGTCTGCGTACCGGCTTAGCCCAGTCCTCAGGCAGCAGATCGGATACGCATGAGGCTA
AQP2_0300220_12	GTAGACTGGAAGAGCACTGTTTCAAGACTTCTGTCTGTATCTATCTGGTTCGGGCGTACCTAACCTTCAGCTTCCCGATATCCGTACCATTCGCGTGCGATTCCACGTCTGCGTACCGGCTTAGCTGTGGCCTCCATGCCTGATCGGATACGCATGAGGCTA
AQP2_0300220_13	GTAGACTGGAAGAGCACTGTTTATGGAGAGGACTCTCCCAAACCTGGTTCGGGCGTACCTAACCTTCAGCTTCCCGATATCCGTACCATTCGCGTGCGATTCCACGTCTGCGTACCGGCTTAGGCCCTGGGCCATATGTGCGATCGGATACGCATGAGGCTA
AQP2_0300220_14	GTAGACTGGAAGAGCACTGTTGAGGACAAAGAATGTGGGGCTGCTGGTTCGGGCGTACCTAACCTTCAGCTTCCCGATATCCGTACCATTCGCGTGCGATTCCACGTCTGCGTACCGGCTTAGCGAGGGCAGCAGGGTAGAGATCGGATACGCATGAGGCTA
AQP2_0300220_15	GTAGACTGGAAGAGCACTGTTAAATGGTGCTTCAATGTCGCTGGTTCGGGCGTACCTAACCTTCAGCTTCCCGATATCCGTACCATTCGCGTGCGATTCCACGTCTGCGTACCGGCTTAGGCCAAATGACTTTGCACCTGCGATCGGATACGCATGAGGCTA
AQP3_0002301_1	GTAGACTGGAAGAGCACTGTTTAATCCTCTACTCAACAATGTACTCGTACTTCGACGGCACTCACTTCAGCTTCCCGATATCCGACTCTACCGGCAATCGCGTCCTTGCGGCGACAGTCGAACAAAGGGTCGTCACTCCTTGATCGGATACGCATGAGGCTA
AQP3_0002301_2	GTAGACTGGAAGAGCACTGTTTTGGAGCTCTGGATGTACATACTCGTACTTCGACGGCACTCACTTCAGCTTCCCGATATCCGACTCTACCGGCAATCGCGTCCTTGCGGCGACAGTCGAACAGGGGGCCACAGCTTAGGTGATCGGATACGCATGAGGCTA
AQP3_0002301_3	GTAGACTGGAAGAGCACTGTTTGTCCATCTGTGCATAAGGAGAACTCTACCGGCAATCGCGTCCTTCAGCTTCCCGATATCCGTCGTACTTCGACGGCACTCACTTGCGGCGACAGTCGAACAAGACAGGGGAAGGCAGCCGATCGGATACGCATGAGGCTA
AQP3_0002301_4	GTAGACTGGAAGAGCACTGTTAATTTGGGTCAATACATCCTTTCGTACTTCGACGGCACTCACTTCAGCTTCCCGATATCCGACTCTACCGGCAATCGCGTCCTTGCGGCGACAGTCGAACATAAGCTGGGGTGGAACCGGGATCGGATACGCATGAGGCTA
AQP3_0002301_5	GTAGACTGGAAGAGCACTGTTGCCCTGGCCTTGAGCATCTCGTACTTCGACGGCACTCAAACTTCAGCTTCCCGATATCCGACTCTACCGGCAATCGCGTCCTTGCGGCGACAGTCGAACACCATCTCCCCACTCCGCTGATCGGATACGCATGAGGCTA
AQP3_0002301_6	GTAGACTGGAAGAGCACTGTTGGCCCCCGCCTTTTTACAGTCGTACTTCGACGGCACTCAACTTCAGCTTCCCGATATCCGACTCTACCGGCAATCGCGTCCTTGCGGCGACAGTCGAACAAACCCTGCCCGGGACTTTGATCGGATACGCATGAGGCTA
AQP3_0002301_7	GTAGACTGGAAGAGCACTGTTTCTTTGCTACCTACCCCTCTGGAACTCTACCGGCAATCGCGTCCTTCAGCTTCCCGATATCCGTCGTACTTCGACGGCACTCACTTGCGGCGACAGTCGAACACAATGGCACAGCCGGCAGATCGGATACGCATGAGGCTA
AQP3_0002301_8	GTAGACTGGAAGAGCACTGTTCACCATCAACCTGGCCTTTGGTCGTACTTCGACGGCACTCACTTCAGCTTCCCGATATCCGACTCTACCGGCAATCGCGTCCTTGCGGCGACAGTCGAACAGCACCCACGGTGGTTTCCTGATCGGATACGCATGAGGCTA
AQP3_0002301_9	GTAGACTGGAAGAGCACTGTTCATCCGCTACCGGCTGCTCGTACTTCGACGGCACTCAAAACTTCAGCTTCCCGATATCCGACTCTACCGGCAATCGCGTCCTTGCGGCGACAGTCGAACACTGCGGGGAGATGCTCCAGATCGGATACGCATGAGGCTA
ARHGAP31_0030023_1	GTAGACTGGAAGAGCACTGTTATCTATCGGCTTTCAGGAGTCGACGAACGGTCGAGATTTACCTTCAGCTTCCCGATATCCGACGTCTGCGTACCGGCTTAGCTCTCGTAGCGTGCGATGAGTCACGGCATCGTGGATGGAGATCGGATACGCATGAGGCTA
ARHGAP31_0030023_2	GTAGACTGGAAGAGCACTGTTTTTGCAAGCTCTACTTTAGGGAGGACGAACGGTCGAGATTTACCTTCAGCTTCCCGATATCCGACGTCTGCGTACCGGCTTAGCTCTCGTAGCGTGCGATGAGCCACTGTGTGGGCTCGCGATCGGATACGCATGAGGCTA
ARHGAP31_0030023_3	GTAGACTGGAAGAGCACTGTTAATCCAAAATGTTATCCAGGAGCGACGAACGGTCGAGATTTACCTTCAGCTTCCCGATATCCGACGTCTGCGTACCGGCTTAGCTCTCGTAGCGTGCGATGAGGAAGGCCAACTGGCCCGGATCGGATACGCATGAGGCTA
ARHGAP31_0030023_4	GTAGACTGGAAGAGCACTGTTCCTTCAGCAGCAAGACCAACATGACGAACGGTCGAGATTTACCTTCAGCTTCCCGATATCCGACGTCTGCGTACCGGCTTAGCTCTCGTAGCGTGCGATGAGACCTGGCCCATATCGCCTGATCGGATACGCATGAGGCTA
ARHGAP31_0030023_5	GTAGACTGGAAGAGCACTGTTTGGTGATTGAGTTCATATTGAATGACGAACGGTCGAGATTTACCTTCAGCTTCCCGATATCCGACGTCTGCGTACCGGCTTAGCTCTCGTAGCGTGCGATGAGAGTCCGGGTCCAGCAGGGATCGGATACGCATGAGGCTA
ARHGAP31_0030023_6	GTAGACTGGAAGAGCACTGTTTCCACACTGTCCTTGAGTTACCAGACGAACGGTCGAGATTTACCTTCAGCTTCCCGATATCCGACGTCTGCGTACCGGCTTAGCTCTCGTAGCGTGCGATGAGTCCCATGGGCACCCTCTGATCGGATACGCATGAGGCTA
ARHGAP31_0030023_7	GTAGACTGGAAGAGCACTGTTTCAGACTCCAAATCAAAACTGAGGACGAACGGTCGAGATTTACCTTCAGCTTCCCGATATCCGACGTCTGCGTACCGGCTTAGCTCTCGTAGCGTGCGATGAGACCTGGGACGTTCTGGAGATCGGATACGCATGAGGCTA
ARHGAP31_0030023_8	GTAGACTGGAAGAGCACTGTTTTTTTCATTCCAGCAACAAAGAGACGAACGGTCGAGATTTACCTTCAGCTTCCCGATATCCGACGTCTGCGTACCGGCTTAGCTCTCGTAGCGTGCGATGAGACAGTTACCACCGGTGGAGATCGGATACGCATGAGGCTA
ARHGAP31_0030023_9	GTAGACTGGAAGAGCACTGTTAAGATGTTGGGTATGTTCTACACGACGAACGGTCGAGATTTACCTTCAGCTTCCCGATATCCGACGTCTGCGTACCGGCTTAGCTCTCGTAGCGTGCGATGAGGCGAGCAAACAGCCCCAGATCGGATACGCATGAGGCTA
ARHGAP31_0030023_10	GTAGACTGGAAGAGCACTGTTCTCTTTCCAGCCTGGAAGAGTTGACGAACGGTCGAGATTTACCTTCAGCTTCCCGATATCCGACGTCTGCGTACCGGCTTAGCTCTCGTAGCGTGCGATGAGCCCCGAAGGAGCTGCAGTGATCGGATACGCATGAGGCTA
ARHGAP31_0030023_11	GTAGACTGGAAGAGCACTGTTACAGTGGAATGCAGCAAAGGCGACGAACGGTCGAGATTTACCTTCAGCTTCCCGATATCCGACGTCTGCGTACCGGCTTAGCTCTCGTAGCGTGCGATGAGAGTACCTGAAGCACCGGGGGATCGGATACGCATGAGGCTA
ARHGAP31_0030023_12	GTAGACTGGAAGAGCACTGTTAAGGCTGTGGTTTTCCAAGGACGAACGGTCGAGATTTACCTTCAGCTTCCCGATATCCGACGTCTGCGTACCGGCTTAGCTCTCGTAGCGTGCGATGAGAGAATGCTGCTTCTGAGGGGAGATCGGATACGCATGAGGCTA
ARHGAP31_0030023_13	GTAGACTGGAAGAGCACTGTTCAGGGTCACCAGTTGGAGAAGAGACGAACGGTCGAGATTTACCTTCAGCTTCCCGATATCCGACGTCTGCGTACCGGCTTAGCTCTCGTAGCGTGCGATGAGGCCCAGGTACAGGGCCTTGATCGGATACGCATGAGGCTA
ARHGAP31_0030023_14	GTAGACTGGAAGAGCACTGTTAGTTCTCTGGCCTGAAAGGGGACGAACGGTCGAGATTTACCTTCAGCTTCCCGATATCCGACGTCTGCGTACCGGCTTAGCTCTCGTAGCGTGCGATGAGAGCCCTGAGGTCCTTCAGAGGATCGGATACGCATGAGGCTA
ARHGAP31_0030023_15	GTAGACTGGAAGAGCACTGTTACCCCGCAAAGTTACAGCTAAAGACGAACGGTCGAGATTTACCTTCAGCTTCCCGATATCCGACGTCTGCGTACCGGCTTAGCTCTCGTAGCGTGCGATGAGGCACTTCGCCTGGAGAGCGATCGGATACGCATGAGGCTA
ARHGAP31_0030023_16	GTAGACTGGAAGAGCACTGTTTTTACTCCCAGGACCCCCAGGACGAACGGTCGAGATTTACCTTCAGCTTCCCGATATCCGACGTCTGCGTACCGGCTTAGCTCTCGTAGCGTGCGATGAGAAAGCAGACCCCTGGAGGGGATCGGATACGCATGAGGCTA
ARHGAP31_0030023_17	GTAGACTGGAAGAGCACTGTTTCAGGGGAGAATGGGGTTCAGGACGAACGGTCGAGATTTACCTTCAGCTTCCCGATATCCGACGTCTGCGTACCGGCTTAGCTCTCGTAGCGTGCGATGAGCCCCTGCCCTCTCAGAGCGATCGGATACGCATGAGGCTA
ARHGAP31_0030023_18	GTAGACTGGAAGAGCACTGTTAGGGACCTACCCTTTCTCCAGAAGACGAACGGTCGAGATTTACCTTCAGCTTCCCGATATCCGACGTCTGCGTACCGGCTTAGCTCTCGTAGCGTGCGATGAGTGCACCCTGCATGTGCGGATCGGATACGCATGAGGCTA
ARHGAP31_0030023_19	GTAGACTGGAAGAGCACTGTTAGCCTAATCTTATTCAGTCCTCGACGAACGGTCGAGATTTACCTTCAGCTTCCCGATATCCGACGTCTGCGTACCGGCTTAGCTCTCGTAGCGTGCGATGAGAGGCCAGGAAGACCTCAGGATCGGATACGCATGAGGCTA
ARHGAP31_0030023_20	GTAGACTGGAAGAGCACTGTTAACCAGCTGTTTTTACCAGGACGAACGGTCGAGATTTACCTTCAGCTTCCCGATATCCGACGTCTGCGTACCGGCTTAGCTCTCGTAGCGTGCGATGAGTGGCCAGAGACTAGAGACCTCGATCGGATACGCATGAGGCTA
ARHGAP31_0030023_21	GTAGACTGGAAGAGCACTGTTTGACTTCTCTTTCTTCAGCCTTGACGAACGGTCGAGATTTACCTTCAGCTTCCCGATATCCGACGTCTGCGTACCGGCTTAGCTCTCGTAGCGTGCGATGAGTGGGCCTATTGTGGCCTCGATCGGATACGCATGAGGCTA
ARHGAP31_0030023_22	GTAGACTGGAAGAGCACTGTTTGTCCTTTGAAAGAAAGAAGTAAGACGAACGGTCGAGATTTACCTTCAGCTTCCCGATATCCGACGTCTGCGTACCGGCTTAGCTCTCGTAGCGTGCGATGAGTACTCTTGAGAGCTGGCGATCGGATACGCATGAGGCTA
ARHGAP31_0030023_23	GTAGACTGGAAGAGCACTGTTAACTAACGTGCACTTAGATATCGACGAACGGTCGAGATTTACCTTCAGCTTCCCGATATCCGACGTCTGCGTACCGGCTTAGCTCTCGTAGCGTGCGATGAGAGCGGATTTGGAAATGCAGATCGGATACGCATGAGGCTA
ARHGAP31_0030023_24	GTAGACTGGAAGAGCACTGTTGCCACTGTACTGGACTGTAAGACGAACGGTCGAGATTTACCTTCAGCTTCCCGATATCCGACGTCTGCGTACCGGCTTAGCTCTCGTAGCGTGCGATGAGAGTAATTTGGGACTCCAACTGATCGGATACGCATGAGGCTA
ARHGAP31_0030023_25	GTAGACTGGAAGAGCACTGTTACTACACTCCAAATTTAATGTGGACGAACGGTCGAGATTTACCTTCAGCTTCCCGATATCCGACGTCTGCGTACCGGCTTAGCTCTCGTAGCGTGCGATGAGGCCTCATACAAAGGCAGAGATCGGATACGCATGAGGCTA
ARHGAP31_0030023_26	GTAGACTGGAAGAGCACTGTTTTTCTCCTTTCCTCTCTACTGCGACGAACGGTCGAGATTTACCTTCAGCTTCCCGATATCCGACGTCTGCGTACCGGCTTAGCTCTCGTAGCGTGCGATGAGAGCCAGTGGGTCCCTTCCGATCGGATACGCATGAGGCTA
ARHGAP31_0030023_27	GTAGACTGGAAGAGCACTGTTACTCAAACTTGCTCTTCAACTCTGACGAACGGTCGAGATTTACCTTCAGCTTCCCGATATCCGACGTCTGCGTACCGGCTTAGCTCTCGTAGCGTGCGATGAGGCCCACTCCAGGCACTCGATCGGATACGCATGAGGCTA
ARHGAP31_0030023_28	GTAGACTGGAAGAGCACTGTTAGAAGCTCAGTCATTGCAGAAGACGAACGGTCGAGATTTACCTTCAGCTTCCCGATATCCGACGTCTGCGTACCGGCTTAGCTCTCGTAGCGTGCGATGAGGCCTGGCTGAATTCTGCCCGATCGGATACGCATGAGGCTA
ARHGAP31_0030023_29	GTAGACTGGAAGAGCACTGTTAAGAAATACAGTGGTGACAGATGACGAACGGTCGAGATTTACCTTCAGCTTCCCGATATCCGACGTCTGCGTACCGGCTTAGCTCTCGTAGCGTGCGATGAGCCCCAGGCCAGCAAAGTGGATCGGATACGCATGAGGCTA
ARHGAP31_0030023_30	GTAGACTGGAAGAGCACTGTTTCAGAACTCTGAGCCAAATAGACGAACGGTCGAGATTTACCTTCAGCTTCCCGATATCCGACGTCTGCGTACCGGCTTAGCTCTCGTAGCGTGCGATGAGAGCTGCACTTTGCTTCACCAGATCGGATACGCATGAGGCTA
ARHGAP31_0030023_31	GTAGACTGGAAGAGCACTGTTAGTTCTGGGGATGTCATCATGACGAACGGTCGAGATTTACCTTCAGCTTCCCGATATCCGACGTCTGCGTACCGGCTTAGCTCTCGTAGCGTGCGATGAGAGCATCACCTTCAGGAACACGATCGGATACGCATGAGGCTA
ARHGAP31_0030023_32	GTAGACTGGAAGAGCACTGTTTGGCACTGATGAAATTCCATTCTGACGAACGGTCGAGATTTACCTTCAGCTTCCCGATATCCGACGTCTGCGTACCGGCTTAGCTCTCGTAGCGTGCGATGAGTGTGGTCTGGGCTAGCCGATCGGATACGCATGAGGCTA
ARHGAP31_0030023_33	GTAGACTGGAAGAGCACTGTTTGTGTTTAGGAGGATTTACCTGACGAACGGTCGAGATTTACCTTCAGCTTCCCGATATCCGACGTCTGCGTACCGGCTTAGCTCTCGTAGCGTGCGATGAGGGGACAGAACAGGAGCTGCGATCGGATACGCATGAGGCTA
ARHGAP31_0030023_34	GTAGACTGGAAGAGCACTGTTATCTGAACAAGAACCCCAGACGAACGGTCGAGATTTACCTTCAGCTTCCCGATATCCGACGTCTGCGTACCGGCTTAGCTCTCGTAGCGTGCGATGAGGCTACACTTGGAATATGAAGAAGATCGGATACGCATGAGGCTA
ARHGAP31_0030023_35	GTAGACTGGAAGAGCACTGTTAATAAAACACCCCCATAAACAACGACGAACGGTCGAGATTTACCTTCAGCTTCCCGATATCCGACGTCTGCGTACCGGCTTAGCTCTCGTAGCGTGCGATGAGGGGGAGGGATGGCAGCAGATCGGATACGCATGAGGCTA
ARHGAP31_0030023_36	GTAGACTGGAAGAGCACTGTTTATTTGAGAACTTTGCTTGATTGACGAACGGTCGAGATTTACCTTCAGCTTCCCGATATCCGACGTCTGCGTACCGGCTTAGCTCTCGTAGCGTGCGATGAGCCCAGTGAGACACTCGGGGATCGGATACGCATGAGGCTA
ARHGAP31_0030023_37	GTAGACTGGAAGAGCACTGTTAGGCCCAAGATAAACTGTTGACGAACGGTCGAGATTTACCTTCAGCTTCCCGATATCCGACGTCTGCGTACCGGCTTAGCTCTCGTAGCGTGCGATGAGCCTAGTTAATGATGAAGCAGTGATCGGATACGCATGAGGCTA
ARHGAP31_0030023_38	GTAGACTGGAAGAGCACTGTTTTTATTTGGGCCACATTCTACCGACGAACGGTCGAGATTTACCTTCAGCTTCCCGATATCCGACGTCTGCGTACCGGCTTAGCTCTCGTAGCGTGCGATGAGAGTCCAGTCCCACCAGGAGATCGGATACGCATGAGGCTA
ARHGAP31_0030023_39	GTAGACTGGAAGAGCACTGTTAAGGGTGATTGCCTGAAATCAGGACGAACGGTCGAGATTTACCTTCAGCTTCCCGATATCCGACGTCTGCGTACCGGCTTAGCTCTCGTAGCGTGCGATGAGAGGAGGGGGCAATGGTGGGATCGGATACGCATGAGGCTA
ARHGAP31_0030023_40	GTAGACTGGAAGAGCACTGTTACTGGATAAATCACAATGCTGACGAACGGTCGAGATTTACCTTCAGCTTCCCGATATCCGACGTCTGCGTACCGGCTTAGCTCTCGTAGCGTGCGATGAGGGTCCATAGCCATGTATTTTGATCGGATACGCATGAGGCTA
ARMH3_0103300_1	GTAGACTGGAAGAGCACTGTTTGGTGGCAAGTTGAAATTATTTCTTGCGTGCGATACGGAGTCTTCAGCTTCCCGATATCCGAACTGCGACCGTCGGCTTACACTCTACCGGCAATCGCGTCAGGCAGCTGGATTTGGAGCGATCGGATACGCATGAGGCTA
ARMH3_0103300_2	GTAGACTGGAAGAGCACTGTTACCAGAGTTCTGGCTCTAACATTCTTGCGTGCGATACGGAGTCTTCAGCTTCCCGATATCCGAACTGCGACCGTCGGCTTACACTCTACCGGCAATCGCGTCTACTCGCCCTCCCTGGGAGATCGGATACGCATGAGGCTA
ARMH3_0103300_3	GTAGACTGGAAGAGCACTGTTAGAGAACTTTCTGGGGGTAGGTCTTGCGTGCGATACGGAGTCTTCAGCTTCCCGATATCCGAACTGCGACCGTCGGCTTACACTCTACCGGCAATCGCGTCGGTCTAGTGCCTGGGAGGGGATCGGATACGCATGAGGCTA
ARMH3_0103300_4	GTAGACTGGAAGAGCACTGTTACTTTGCTGGTTCCCTTTCCAGTCTTGCGTGCGATACGGAGTCTTCAGCTTCCCGATATCCGAACTGCGACCGTCGGCTTACACTCTACCGGCAATCGCGTCGGAGCCCTCAAGGTGCCTGATCGGATACGCATGAGGCTA
ARMH3_0103300_5	GTAGACTGGAAGAGCACTGTTTCCAGTCACCGCCTTTTGAATTTTCTTGCGTGCGATACGGAGTCTTCAGCTTCCCGATATCCGAACTGCGACCGTCGGCTTACACTCTACCGGCAATCGCGTCTGCCCAGTGCTCTGCTGGATCGGATACGCATGAGGCTA
ARMH3_0103300_6	GTAGACTGGAAGAGCACTGTTTTGTCCAGTCATCGGGACCTTTTCTTGCGTGCGATACGGAGTCTTCAGCTTCCCGATATCCGAACTGCGACCGTCGGCTTACACTCTACCGGCAATCGCGTCCCTGCCTGCACTGGCACTGATCGGATACGCATGAGGCTA
ARMH3_0103300_7	GTAGACTGGAAGAGCACTGTTTCACATTTCCAATCTTGAGGTTTCTTGCGTGCGATACGGAGTCTTCAGCTTCCCGATATCCGAACTGCGACCGTCGGCTTACACTCTACCGGCAATCGCGTCGGCTCCCTAAACAGCCCCGATCGGATACGCATGAGGCTA
ARMH3_0103300_8	GTAGACTGGAAGAGCACTGTTACCAGTATGAGCGCTACTCAGAGTCTTGCGTGCGATACGGAGTCTTCAGCTTCCCGATATCCGAACTGCGACCGTCGGCTTACACTCTACCGGCAATCGCGTCGCTGCAGGATGGCCTGGGATCGGATACGCATGAGGCTA
ARMH3_0103300_9	GTAGACTGGAAGAGCACTGTTAGCAGCTATGATGAACTTTACTCTTGCGTGCGATACGGAGTCTTCAGCTTCCCGATATCCGAACTGCGACCGTCGGCTTACACTCTACCGGCAATCGCGTCCACATTTCTGCCAACCCCCGATCGGATACGCATGAGGCTA
ARMH3_0103300_10	GTAGACTGGAAGAGCACTGTTAATGAGACTGTACTTTTGGCTCTTGCGTGCGATACGGAGTCTTCAGCTTCCCGATATCCGAACTGCGACCGTCGGCTTACACTCTACCGGCAATCGCGTCTGCTGAAGTTCCTTATGTCAGATCGGATACGCATGAGGCTA
ARMH3_0103300_11	GTAGACTGGAAGAGCACTGTTGCATTACACCTGGCGGGAGTCTTGCGTGCGATACGGAGTCTTCAGCTTCCCGATATCCGAACTGCGACCGTCGGCTTACACTCTACCGGCAATCGCGTCGAAGAAGTGTCGGGTACGCCTGATCGGATACGCATGAGGCTA
ARMH3_0103300_12	GTAGACTGGAAGAGCACTGTTTGTACAGACCAGTAATCTACTGTCTTGCGTGCGATACGGAGTCTTCAGCTTCCCGATATCCGAACTGCGACCGTCGGCTTACACTCTACCGGCAATCGCGTCACTCCCACTGGATGCAGAGATCGGATACGCATGAGGCTA
ARMH3_0103300_13	GTAGACTGGAAGAGCACTGTTGTCAGTCCTGCTCCTACAACCTCTTGCGTGCGATACGGAGTCTTCAGCTTCCCGATATCCGAACTGCGACCGTCGGCTTACACTCTACCGGCAATCGCGTCGGCTTGGTGACGACCCCTGATCGGATACGCATGAGGCTA
ARMH3_0103300_14	GTAGACTGGAAGAGCACTGTTTTTGCTGGTGAACTATAGAAAATCTTGCGTGCGATACGGAGTCTTCAGCTTCCCGATATCCGAACTGCGACCGTCGGCTTACACTCTACCGGCAATCGCGTCTGCTGTCGTCCTCTTGGCGATCGGATACGCATGAGGCTA
ARMH3_0103300_15	GTAGACTGGAAGAGCACTGTTTCTGAAAGTCTGAAGAGTTTATGTCTTGCGTGCGATACGGAGTCTTCAGCTTCCCGATATCCGAACTGCGACCGTCGGCTTACACTCTACCGGCAATCGCGTCTGCTTTGTGCAGAAGGTGATCGGATACGCATGAGGCTA
ARMH3_0103300_16	GTAGACTGGAAGAGCACTGTTTCCATCAAAAGAATAAGTCTACCTCTTGCGTGCGATACGGAGTCTTCAGCTTCCCGATATCCGAACTGCGACCGTCGGCTTACACTCTACCGGCAATCGCGTCCGCACTCATTCGAGGAGGATCGGATACGCATGAGGCTA
ARMH3_0103300_17	GTAGACTGGAAGAGCACTGTTTCCAATTCGGGTTGTCAATGCATCTTGCGTGCGATACGGAGTCTTCAGCTTCCCGATATCCGAACTGCGACCGTCGGCTTACACTCTACCGGCAATCGCGTCGGCTCTGGGAGAGGAGCAGATCGGATACGCATGAGGCTA
ARMH3_0103300_18	GTAGACTGGAAGAGCACTGTTAAATCTTCAGCCTCCAAAAATCTTGCGTGCGATACGGAGTCTTCAGCTTCCCGATATCCGAACTGCGACCGTCGGCTTACACTCTACCGGCAATCGCGTCCGTGGAGGTTTGCTCCGGGATCGGATACGCATGAGGCTA
ATP6V0D2_1330000_1	GTAGACTGGAAGAGCACTGTTACCCAGCAAGACTATATCAACCTTGTATCGCGCTCGATTGGCACTTCAGCTTCCCGATATCCGCTGGTTCGGGCGTACCTAACGACGAACGGTCGAGATTTACGCAAGGCCAGCCTCCTGGATCGGATACGCATGAGGCTA
ATP6V0D2_1330000_2	GTAGACTGGAAGAGCACTGTTTCAGCACATTTCTCACCTATATGTGTATCGCGCTCGATTGGCACTTCAGCTTCCCGATATCCGCTGGTTCGGGCGTACCTAACGACGAACGGTCGAGATTTACTCATTCCCTGGAGCCCCGATCGGATACGCATGAGGCTA
ATP6V0D2_1330000_3	GTAGACTGGAAGAGCACTGTTGGGCCGTTTCACAGAAATGGAATGTATCGCGCTCGATTGGCACTTCAGCTTCCCGATATCCGCTGGTTCGGGCGTACCTAACGACGAACGGTCGAGATTTACGGGGAAGTGCCACCCCTTGATCGGATACGCATGAGGCTA
ATP6V0D2_1330000_4	GTAGACTGGAAGAGCACTGTTAAATGCTCTAGATGAACTGAATTGTATCGCGCTCGATTGGCACTTCAGCTTCCCGATATCCGCTGGTTCGGGCGTACCTAACGACGAACGGTCGAGATTTACCCAAGACTGCATGTCTGAGATCGGATACGCATGAGGCTA
ATP6V0D2_1330000_5	GTAGACTGGAAGAGCACTGTTTGGCTCAAGCAGAAGACTTTGACTGTATCGCGCTCGATTGGCACTTCAGCTTCCCGATATCCGCTGGTTCGGGCGTACCTAACGACGAACGGTCGAGATTTACTGAGGGGTTGCGGCTGTGATCGGATACGCATGAGGCTA
ATP6V0D2_1330000_6	GTAGACTGGAAGAGCACTGTTTCCACTACGGTGTGTTTTATGTATCGCGCTCGATTGGCACTTCAGCTTCCCGATATCCGCTGGTTCGGGCGTACCTAACGACGAACGGTCGAGATTTACTGCTGGCATTCAACAGACAGTGATCGGATACGCATGAGGCTA
ATP6V0D2_1330000_7	GTAGACTGGAAGAGCACTGTTAAACAAAGCATTTCCTTGTTTTGTATCGCGCTCGATTGGCACTTCAGCTTCCCGATATCCGCTGGTTCGGGCGTACCTAACGACGAACGGTCGAGATTTACACACAGTAAACCAGCCCTGGATCGGATACGCATGAGGCTA
ATP6V1C2_0230020_1	GTAGACTGGAAGAGCACTGTTAAATTTGCAAGCTCTGGAGAGGAACGGTATTCGGTCGTCATCCTTCAGCTTCCCGATATCCGGACGAACGGTCGAGATTTACACGTCTGCGTACCGGCTTAGTGCCCCTGGCGATAAGGAGATCGGATACGCATGAGGCTA
ATP6V1C2_0230020_2	GTAGACTGGAAGAGCACTGTTAGTCATGGAGGACTCAAAGGGGAACGGTATTCGGTCGTCATCCTTCAGCTTCCCGATATCCGGACGAACGGTCGAGATTTACACGTCTGCGTACCGGCTTAGGGCTCAGAGCGTGGTGGAGATCGGATACGCATGAGGCTA
ATP6V1C2_0230020_3	GTAGACTGGAAGAGCACTGTTGTGTGGTGGACACAATAGCCAAAACGGTATTCGGTCGTCATCCTTCAGCTTCCCGATATCCGGACGAACGGTCGAGATTTACACGTCTGCGTACCGGCTTAGTCAAGCAGCCGCTCGTGAGATCGGATACGCATGAGGCTA
ATP6V1C2_0230020_4	GTAGACTGGAAGAGCACTGTTACTCTGAAGACAAACCTGGAGAAACGGTATTCGGTCGTCATCCTTCAGCTTCCCGATATCCGGACGAACGGTCGAGATTTACACGTCTGCGTACCGGCTTAGCGAACGGCCGCCTACAACGATCGGATACGCATGAGGCTA
ATP6V1C2_0230020_5	GTAGACTGGAAGAGCACTGTTTATTGTGAGCAAAGAGGACTTAACGGTATTCGGTCGTCATCCTTCAGCTTCCCGATATCCGGACGAACGGTCGAGATTTACACGTCTGCGTACCGGCTTAGTCACCCGGACACTGAGTGAGATCGGATACGCATGAGGCTA
ATP6V1C2_0230020_6	GTAGACTGGAAGAGCACTGTTTTTTCACTGTGACTCTGTTTCGAACGGTATTCGGTCGTCATCCTTCAGCTTCCCGATATCCGGACGAACGGTCGAGATTTACACGTCTGCGTACCGGCTTAGAGGACAAGGAAGGGGGCCGATCGGATACGCATGAGGCTA
ATP6V1C2_0230020_7	GTAGACTGGAAGAGCACTGTTTTGCTGTCTGATAAGAAGCAACAACGGTATTCGGTCGTCATCCTTCAGCTTCCCGATATCCGGACGAACGGTCGAGATTTACACGTCTGCGTACCGGCTTAGAGGGAGGAGATGGCCAGAGATCGGATACGCATGAGGCTA
ATP6V1C2_0230020_8	GTAGACTGGAAGAGCACTGTTAGGTTAAGGTAACCCCGCTAGGAACGGTATTCGGTCGTCATCCTTCAGCTTCCCGATATCCGGACGAACGGTCGAGATTTACACGTCTGCGTACCGGCTTAGCCACCTTCCCGGACCACAGATCGGATACGCATGAGGCTA
ATP6V1C2_0230020_9	GTAGACTGGAAGAGCACTGTTAACTTCAGTGAAGCCTTCATTGCAACGGTATTCGGTCGTCATCCTTCAGCTTCCCGATATCCGGACGAACGGTCGAGATTTACACGTCTGCGTACCGGCTTAGTGCGCTGGCTCAAGGTGGATCGGATACGCATGAGGCTA
ATP6V1C2_0230020_10	GTAGACTGGAAGAGCACTGTTGCCGCATAAGAAGTCATCCACCAACGGTATTCGGTCGTCATCCTTCAGCTTCCCGATATCCGGACGAACGGTCGAGATTTACACGTCTGCGTACCGGCTTAGCCAGGCAGTGCTCCTGCAGATCGGATACGCATGAGGCTA
ATP6V1C2_0230020_11	GTAGACTGGAAGAGCACTGTTAACCAAGACTATTTTCCTTATGTAACGGTATTCGGTCGTCATCCTTCAGCTTCCCGATATCCGGACGAACGGTCGAGATTTACACGTCTGCGTACCGGCTTAGCGGGACTGCAACTCAATGATCGGATACGCATGAGGCTA
ATP6V1C2_0230020_12	GTAGACTGGAAGAGCACTGTTATGTTCCAACAAATTCAAAACTAACGGTATTCGGTCGTCATCCTTCAGCTTCCCGATATCCGGACGAACGGTCGAGATTTACACGTCTGCGTACCGGCTTAGTGCTCTCAAGTCCTTTGAGATCGGATACGCATGAGGCTA
ATP6V1C2_0230020_13	GTAGACTGGAAGAGCACTGTTAAGACAAATATTGGGCAGGAAAACGGTATTCGGTCGTCATCCTTCAGCTTCCCGATATCCGGACGAACGGTCGAGATTTACACGTCTGCGTACCGGCTTAGAGTCACTAGAGACAGCCCAGATCGGATACGCATGAGGCTA
ATP6V1C2_0230020_14	GTAGACTGGAAGAGCACTGTTAAAATGTTTCGACAGCCAAGAACGGTATTCGGTCGTCATCCTTCAGCTTCCCGATATCCGGACGAACGGTCGAGATTTACACGTCTGCGTACCGGCTTAGTCAAGCAGCAGTCAGAGAGAGATCGGATACGCATGAGGCTA
ATP6V1C2_0230020_15	GTAGACTGGAAGAGCACTGTTAAATCCACTGGCTCCCAAGAAAACGGTATTCGGTCGTCATCCTTCAGCTTCCCGATATCCGGACGAACGGTCGAGATTTACACGTCTGCGTACCGGCTTAGTGTCCCTTCACTGCTGGAAGATCGGATACGCATGAGGCTA
ATP6V1C2_0230020_16	GTAGACTGGAAGAGCACTGTTACTCCTGCTACAATCCAGGTTAACGGTATTCGGTCGTCATCCTTCAGCTTCCCGATATCCGGACGAACGGTCGAGATTTACACGTCTGCGTACCGGCTTAGAGAGCGACTCTCTGGAGCTGATCGGATACGCATGAGGCTA
ATP6V1C2_0230020_17	GTAGACTGGAAGAGCACTGTTCTGAAATGTATCTTGGCTGTAACGGTATTCGGTCGTCATCCTTCAGCTTCCCGATATCCGGACGAACGGTCGAGATTTACACGTCTGCGTACCGGCTTAGTCAGGAAAGCAACCTTACTAGATCGGATACGCATGAGGCTA
ATP6V1C2_0230020_18	GTAGACTGGAAGAGCACTGTTCGCACAGCTTCCCTCCCAACGGTATTCGGTCGTCATCCTTCAGCTTCCCGATATCCGGACGAACGGTCGAGATTTACACGTCTGCGTACCGGCTTAGGAGAGTAAACCAGGACTGCTGCCGATCGGATACGCATGAGGCTA
B2M_0002013_1	GTAGACTGGAAGAGCACTGTTTACTCTCTCTTTCTGGCCTGGAGAGTGTCGCGCAACTTAGCGCTTCAGCTTCCCGATATCCGTCGTACTTCGACGGCACTCACTCTCGTAGCGTGCGATGAGCCTTAGCTGTGCTCGCGCGATCGGATACGCATGAGGCTA
B2M_0002013_2	GTAGACTGGAAGAGCACTGTTAGAATGGAAAGTCAAATTTCCTTCGTACTTCGACGGCACTCACTTCAGCTTCCCGATATCCGGAGTGTCGCGCAACTTAGCGCTCTCGTAGCGTGCGATGAGACTCACGTCATCCAGCAGGATCGGATACGCATGAGGCTA
B2M_0002013_3	GTAGACTGGAAGAGCACTGTTGTGACTTTGTCACAGCCCAAGAGAGTGTCGCGCAACTTAGCGCTTCAGCTTCCCGATATCCGTCGTACTTCGACGGCACTCACTCTCGTAGCGTGCGATGAGGCCTGCCGTGTGAACCATGATCGGATACGCATGAGGCTA
B2M_0002013_4	GTAGACTGGAAGAGCACTGTTTGAATTCCAAATTCTGCTTGCTTCGTACTTCGACGGCACTCACTTCAGCTTCCCGATATCCGGAGTGTCGCGCAACTTAGCGCTCTCGTAGCGTGCGATGAGTGCCGCATTTGGATTGGAGATCGGATACGCATGAGGCTA
B2M_0002013_5	GTAGACTGGAAGAGCACTGTTACTTAGAGGTGGGGAGCAGAGAGAGTGTCGCGCAACTTAGCGCTTCAGCTTCCCGATATCCGTCGTACTTCGACGGCACTCACTCTCGTAGCGTGCGATGAGGCTCTAGGAGGGCTGGCAGATCGGATACGCATGAGGCTA
B2M_0002013_6	GTAGACTGGAAGAGCACTGTTAATCTGGTTTATTTTTGTTCCACTCGTACTTCGACGGCACTCACTTCAGCTTCCCGATATCCGGAGTGTCGCGCAACTTAGCGCTCTCGTAGCGTGCGATGAGAAGGCATGGTTGTGGTTGATCGGATACGCATGAGGCTA
BAD_0030120_1	GTAGACTGGAAGAGCACTGTTAAATGTTAATAAAGCCCGCGTCTGACGAACGGTCGAGATTTACCTTCAGCTTCCCGATATCCGCGGAATACGTCGTTGACTGCACGTCTGCGTACCGGCTTAGGGGCCGTGCTCACTACCGATCGGATACGCATGAGGCTA
BAD_0030120_2	GTAGACTGGAAGAGCACTGTTGACCCAGATTCCCTTCCGGTGACGAACGGTCGAGATTTACCTTCAGCTTCCCGATATCCGCGGAATACGTCGTTGACTGCACGTCTGCGTACCGGCTTAGTCTCCTTTGGAGGGAGGGCTGATCGGATACGCATGAGGCTA
BAD_0030120_3	GTAGACTGGAAGAGCACTGTTGTGACGAGTTTGTGGACTCCTTGACGAACGGTCGAGATTTACCTTCAGCTTCCCGATATCCGCGGAATACGTCGTTGACTGCACGTCTGCGTACCGGCTTAGGCGAGCTCCGGAGGATGAGATCGGATACGCATGAGGCTA
BAD_0030120_4	GTAGACTGGAAGAGCACTGTTCCAGCAGGAGCAGCCAACGACGAACGGTCGAGATTTACACTTCAGCTTCCCGATATCCGCGGAATACGTCGTTGACTGCACGTCTGCGTACCGGCTTAGTCCTGTGGGACGCCAGTCAGATCGGATACGCATGAGGCTA
BAD_0030120_5	GTAGACTGGAAGAGCACTGTTACCTGCCTCTGCCTTCCAGGACGAACGGTCGAGATTTACCTTCAGCTTCCCGATATCCGCGGAATACGTCGTTGACTGCACGTCTGCGTACCGGCTTAGGGGAGAGGAAGCCAGGGGTGATCGGATACGCATGAGGCTA
BAD_0030120_6	GTAGACTGGAAGAGCACTGTTTCGGGCTTGGGGTGAGACGACGAACGGTCGAGATTTACAACTTCAGCTTCCCGATATCCGCGGAATACGTCGTTGACTGCACGTCTGCGTACCGGCTTAGGGGTCAGGGGCCTCGAGAGATCGGATACGCATGAGGCTA
BANK1_3003200_1	GTAGACTGGAAGAGCACTGTTGGAAGAGAAAATCGCGGGGAGACGCTACGGAGTACGCCACTCTTCAGCTTCCCGATATCCGAACTGCGACCGTCGGCTTACTACCATTCGCGTGCGATTCCGGAGAGCCGAGGGCCAAAGATCGGATACGCATGAGGCTA
BANK1_3003200_2	GTAGACTGGAAGAGCACTGTTGGGCTCTGTACTTGACAGAAACGCTACGGAGTACGCCACTCTTCAGCTTCCCGATATCCGAACTGCGACCGTCGGCTTACTACCATTCGCGTGCGATTCCTGAAGAAGATGCTGAGGAATGATCGGATACGCATGAGGCTA
BANK1_3003200_3	GTAGACTGGAAGAGCACTGTTAAACATTCTGGGGAAATAAGTACGCTACGGAGTACGCCACTCTTCAGCTTCCCGATATCCGAACTGCGACCGTCGGCTTACTACCATTCGCGTGCGATTCCTCCAACAGACCTACGAGCAGATCGGATACGCATGAGGCTA
BANK1_3003200_4	GTAGACTGGAAGAGCACTGTTAATAAGAAAGTCTGGTGCATGAAACGCTACGGAGTACGCCACTCTTCAGCTTCCCGATATCCGAACTGCGACCGTCGGCTTACTACCATTCGCGTGCGATTCCCACGGCCAGCCCTTTGGGATCGGATACGCATGAGGCTA
BANK1_3003200_5	GTAGACTGGAAGAGCACTGTTAGGAATGCCTATTCAGAATGGCACGCTACGGAGTACGCCACTCTTCAGCTTCCCGATATCCGAACTGCGACCGTCGGCTTACTACCATTCGCGTGCGATTCCACCCAACAGCAAAGGCAAGATCGGATACGCATGAGGCTA
BANK1_3003200_6	GTAGACTGGAAGAGCACTGTTATATTGCTGAAAGGCATGGTCACACGCTACGGAGTACGCCACTCTTCAGCTTCCCGATATCCGAACTGCGACCGTCGGCTTACTACCATTCGCGTGCGATTCCGGGTTCAGACCCCGCACGATCGGATACGCATGAGGCTA
BANK1_3003200_7	GTAGACTGGAAGAGCACTGTTAGCTGAGGCAAATGAAATGGAAACGCTACGGAGTACGCCACTCTTCAGCTTCCCGATATCCGAACTGCGACCGTCGGCTTACTACCATTCGCGTGCGATTCCCGGGCAGAGTGCAGATGGGATCGGATACGCATGAGGCTA
BANK1_3003200_8	GTAGACTGGAAGAGCACTGTTTGCCTTCCAACTGGAAAGACCTACGCTACGGAGTACGCCACTCTTCAGCTTCCCGATATCCGAACTGCGACCGTCGGCTTACTACCATTCGCGTGCGATTCCGCCGCGACCTGTAGCTAAGATCGGATACGCATGAGGCTA
BANK1_3003200_9	GTAGACTGGAAGAGCACTGTTAGTATACCTCCAAAAGAGGAAACACGCTACGGAGTACGCCACTCTTCAGCTTCCCGATATCCGAACTGCGACCGTCGGCTTACTACCATTCGCGTGCGATTCCCCACACCCCGACCCACAGATCGGATACGCATGAGGCTA
BANK1_3003200_10	GTAGACTGGAAGAGCACTGTTTTTTCTACTCTCAGGGGCTACGCTACGGAGTACGCCACTCTTCAGCTTCCCGATATCCGAACTGCGACCGTCGGCTTACTACCATTCGCGTGCGATTCCGCTCGGATAGAGAGTCCAGCCGATCGGATACGCATGAGGCTA
BANK1_3003200_11	GTAGACTGGAAGAGCACTGTTTTGAATTTGGATTGCCTGCACGCTACGGAGTACGCCACTCTTCAGCTTCCCGATATCCGAACTGCGACCGTCGGCTTACTACCATTCGCGTGCGATTCCTGCTTTCAGGGTGAAGCAAGCGATCGGATACGCATGAGGCTA
BANK1_3003200_12	GTAGACTGGAAGAGCACTGTTTCTGCTTGAGGGCACTAAACGCTACGGAGTACGCCACTCTTCAGCTTCCCGATATCCGAACTGCGACCGTCGGCTTACTACCATTCGCGTGCGATTCCGCGGTGTAGCAAAGTTATGGGGGATCGGATACGCATGAGGCTA
BCAR1_0020130_1	GTAGACTGGAAGAGCACTGTTAGGACACAGAGGTAAAGGTGTATCTACTTCGTCGCGTCAGACCCTTCAGCTTCCCGATATCCGCGGAATACGTCGTTGACTGCCATGCGATTAACCGCGACTGGCCCACCTGCCTTGGTGGATCGGATACGCATGAGGCTA
BCAR1_0020130_2	GTAGACTGGAAGAGCACTGTTTTCAGGGTGCTTGGAACCCCTACTTCGTCGCGTCAGACCACTTCAGCTTCCCGATATCCGCGGAATACGTCGTTGACTGCCATGCGATTAACCGCGACTGCGCAGCCCAGATGGAAGCGATCGGATACGCATGAGGCTA
BCAR1_0020130_3	GTAGACTGGAAGAGCACTGTTCAAGGGGACGGGTTCCTGTCTACTTCGTCGCGTCAGACCACTTCAGCTTCCCGATATCCGCGGAATACGTCGTTGACTGCCATGCGATTAACCGCGACTGGGGGCAGGAACAGCTGCAGATCGGATACGCATGAGGCTA
BCAR1_0020130_4	GTAGACTGGAAGAGCACTGTTTGGGTGTCTCCTGGAGGCCTACTTCGTCGCGTCAGACCAAACTTCAGCTTCCCGATATCCGCGGAATACGTCGTTGACTGCCATGCGATTAACCGCGACTGCCAAGGAACGCCGAGGCGATCGGATACGCATGAGGCTA
BCAR1_0020130_5	GTAGACTGGAAGAGCACTGTTTACCAGGAGAAGAACCTGAAGAACTACTTCGTCGCGTCAGACCCTTCAGCTTCCCGATATCCGCGGAATACGTCGTTGACTGCCATGCGATTAACCGCGACTGTGGTGTGTCCTCCGCCTGATCGGATACGCATGAGGCTA
BCAR1_0020130_6	GTAGACTGGAAGAGCACTGTTATCTGTATATATTTATGGCCGGGCTACTTCGTCGCGTCAGACCCTTCAGCTTCCCGATATCCGCGGAATACGTCGTTGACTGCCATGCGATTAACCGCGACTGGCCCTGGATGCCCAGGAGATCGGATACGCATGAGGCTA
BCAR1_0020130_7	GTAGACTGGAAGAGCACTGTTTCAAGGAGCTGGGCCACAGCTACTTCGTCGCGTCAGACCCTTCAGCTTCCCGATATCCGCGGAATACGTCGTTGACTGCCATGCGATTAACCGCGACTGCCAGGACATGGTGGAGAGGGGATCGGATACGCATGAGGCTA
BCAR1_0020130_8	GTAGACTGGAAGAGCACTGTTATAGACCACGACCTGGCCAACTACTTCGTCGCGTCAGACCACTTCAGCTTCCCGATATCCGCGGAATACGTCGTTGACTGCCATGCGATTAACCGCGACTGAGGAGGTGTCACGGCCCGATCGGATACGCATGAGGCTA
BCAR1_0020130_9	GTAGACTGGAAGAGCACTGTTTGGAAAAGGGCAGCATCACCTACTTCGTCGCGTCAGACCCTTCAGCTTCCCGATATCCGCGGAATACGTCGTTGACTGCCATGCGATTAACCGCGACTGAGAAGACCCAGAAGGAGCTGCGATCGGATACGCATGAGGCTA
BCAR1_0020130_10	GTAGACTGGAAGAGCACTGTTGATGGGCAGTACGAGAACAGCCTACTTCGTCGCGTCAGACCCTTCAGCTTCCCGATATCCGCGGAATACGTCGTTGACTGCCATGCGATTAACCGCGACTGACCTCCCAGGACTCGCCAGATCGGATACGCATGAGGCTA
BCAR1_0020130_11	GTAGACTGGAAGAGCACTGTTACCCTTGAGGACCTGGACCCTACTTCGTCGCGTCAGACCAACTTCAGCTTCCCGATATCCGCGGAATACGTCGTTGACTGCCATGCGATTAACCGCGACTGGGGGAGGCTCTGGAGCCGATCGGATACGCATGAGGCTA
BCAR1_0020130_12	GTAGACTGGAAGAGCACTGTTGTGGCCGCTGTCCAGAGCTACTTCGTCGCGTCAGACCAAACTTCAGCTTCCCGATATCCGCGGAATACGTCGTTGACTGCCATGCGATTAACCGCGACTGCAGGACCTGCAGGCTGCTGATCGGATACGCATGAGGCTA
BCAR1_0020130_13	GTAGACTGGAAGAGCACTGTTGCGTCCTCCTTGGAGGTGCTACTTCGTCGCGTCAGACCAACTTCAGCTTCCCGATATCCGCGGAATACGTCGTTGACTGCCATGCGATTAACCGCGACTGACACGCAGCAGCCAGTCTGATCGGATACGCATGAGGCTA
BCAR1_0020130_14	GTAGACTGGAAGAGCACTGTTCCCGGCTCCTGACCTCTACCTACTTCGTCGCGTCAGACCCTTCAGCTTCCCGATATCCGCGGAATACGTCGTTGACTGCCATGCGATTAACCGCGACTGGACGTGTATGACGTGCCGCCGATCGGATACGCATGAGGCTA
BCAR1_0020130_15	GTAGACTGGAAGAGCACTGTTACCCGTTGCTGGAGGTGTATGCTACTTCGTCGCGTCAGACCCTTCAGCTTCCCGATATCCGCGGAATACGTCGTTGACTGCCATGCGATTAACCGCGACTGAGGGTCCCAATGGCCGAGGATCGGATACGCATGAGGCTA
BCAR1_0020130_16	GTAGACTGGAAGAGCACTGTTATGATGTGCCCCCGGTTCCTACTTCGTCGCGTCAGACCAACTTCAGCTTCCCGATATCCGCGGAATACGTCGTTGACTGCCATGCGATTAACCGCGACTGCGGGGCCACAGGACATCTGATCGGATACGCATGAGGCTA
BCAR1_0020130_17	GTAGACTGGAAGAGCACTGTTTCTTGGTGGGCATGTATGATACTACTTCGTCGCGTCAGACCCTTCAGCTTCCCGATATCCGCGGAATACGTCGTTGACTGCCATGCGATTAACCGCGACTGCCTGGGAACCGCCTCAAGAGATCGGATACGCATGAGGCTA
BMPR1B_0031001_1	GTAGACTGGAAGAGCACTGTTTTGTAAATGCCACCACCATTGGACGAACGGTCGAGATTTACCTTCAGCTTCCCGATATCCGGAATTGTCCGCGCTCTACGACTTGCGGCGACAGTCGAACACCCGTCCAAAGGTCTTGCGGATCGGATACGCATGAGGCTA
BMPR1B_0031001_2	GTAGACTGGAAGAGCACTGTTTCTGGTTGCCTAGGACTAGAAGACGAACGGTCGAGATTTACCTTCAGCTTCCCGATATCCGGAATTGTCCGCGCTCTACGACTTGCGGCGACAGTCGAACATGGGTTGCCTGTGGTCACTGATCGGATACGCATGAGGCTA
BMPR1B_0031001_3	GTAGACTGGAAGAGCACTGTTAATGTAATAAAGACCTACACCCGACGAACGGTCGAGATTTACCTTCAGCTTCCCGATATCCGGAATTGTCCGCGCTCTACGACTTGCGGCGACAGTCGAACAGCTGCACAGAAAGGAACGGATCGGATACGCATGAGGCTA
BMPR1B_0031001_4	GTAGACTGGAAGAGCACTGTTTATATCTGTGACTGTCTGTAGTGACGAACGGTCGAGATTTACCTTCAGCTTCCCGATATCCGGAATTGTCCGCGCTCTACGACTTGCGGCGACAGTCGAACAACACCACAGGGCTTTACTGATCGGATACGCATGAGGCTA
BMPR1B_0031001_5	GTAGACTGGAAGAGCACTGTTTTGGGTTAGAACAGGATGAAAGACGAACGGTCGAGATTTACCTTCAGCTTCCCGATATCCGGAATTGTCCGCGCTCTACGACTTGCGGCGACAGTCGAACAACCAGACCTCGATACAGCAGATCGGATACGCATGAGGCTA
BMPR1B_0031001_6	GTAGACTGGAAGAGCACTGTTAAAAGGTAGCTGTGAAAGTGTTCGACGAACGGTCGAGATTTACCTTCAGCTTCCCGATATCCGGAATTGTCCGCGCTCTACGACTTGCGGCGACAGTCGAACAGGGAAAGTGGCGTGGCGGATCGGATACGCATGAGGCTA
BMPR1B_0031001_7	GTAGACTGGAAGAGCACTGTTAGTTGTACCTAATCACAGACTAGACGAACGGTCGAGATTTACCTTCAGCTTCCCGATATCCGGAATTGTCCGCGCTCTACGACTTGCGGCGACAGTCGAACAGGACAGGGTCCTGGACCCGATCGGATACGCATGAGGCTA
BMPR1B_0031001_8	GTAGACTGGAAGAGCACTGTTTGGGCCTGGCTGTTAAATGACGAACGGTCGAGATTTACCTTCAGCTTCCCGATATCCGGAATTGTCCGCGCTCTACGACTTGCGGCGACAGTCGAACAGGAACTTGCTGTATTGCTGACCGATCGGATACGCATGAGGCTA
BMPR1B_0031001_9	GTAGACTGGAAGAGCACTGTTTATATGCCTCCAGAAGTGTTGGACGAACGGTCGAGATTTACCTTCAGCTTCCCGATATCCGGAATTGTCCGCGCTCTACGACTTGCGGCGACAGTCGAACATCGAGTTGGCACCAAACGCGATCGGATACGCATGAGGCTA
BMPR1B_0031001_10	GTAGACTGGAAGAGCACTGTTTTATGAGGACATGAGGGAGATTGACGAACGGTCGAGATTTACCTTCAGCTTCCCGATATCCGGAATTGTCCGCGCTCTACGACTTGCGGCGACAGTCGAACAAGTGCCCAGTGACCCCTCGATCGGATACGCATGAGGCTA
BMPR1B_0031001_11	GTAGACTGGAAGAGCACTGTTTGCGGGTTAAGAAAACACTTGGACGAACGGTCGAGATTTACCTTCAGCTTCCCGATATCCGGAATTGTCCGCGCTCTACGACTTGCGGCGACAGTCGAACAGCATCAAGGCTGACAGCCCGATCGGATACGCATGAGGCTA
BMPR1B_0031001_12	GTAGACTGGAAGAGCACTGTTACAGAGAAGCTCCCAGAAGGAGGACGAACGGTCGAGATTTACCTTCAGCTTCCCGATATCCGGAATTGTCCGCGCTCTACGACTTGCGGCGACAGTCGAACAGGAGCGACCTGGGCAAAGGATCGGATACGCATGAGGCTA
BMPR1B_0031001_13	GTAGACTGGAAGAGCACTGTTAACTCTGCTGGAAGGTAAATGACGAACGGTCGAGATTTACCTTCAGCTTCCCGATATCCGGAATTGTCCGCGCTCTACGACTTGCGGCGACAGTCGAACAACAACAAAATTCTTCCCAGGGATCGGATACGCATGAGGCTA
BMPR1B_0031001_14	GTAGACTGGAAGAGCACTGTTACATTTGGAATTCCTGCAGGTGACGAACGGTCGAGATTTACCTTCAGCTTCCCGATATCCGGAATTGTCCGCGCTCTACGACTTGCGGCGACAGTCGAACAACACCGCCTGTCTAGGACCGATCGGATACGCATGAGGCTA
BMPR1B_0031001_15	GTAGACTGGAAGAGCACTGTTTAGAGAGGAAACATCCGTGACGAACGGTCGAGATTTACCTTCAGCTTCCCGATATCCGGAATTGTCCGCGCTCTACGACTTGCGGCGACAGTCGAACATGTATGTGTCTGAGATAAGGGAGATCGGATACGCATGAGGCTA
BMPR1B_0031001_16	GTAGACTGGAAGAGCACTGTTATTGTTTAGCAACATGAATACAGACGAACGGTCGAGATTTACCTTCAGCTTCCCGATATCCGGAATTGTCCGCGCTCTACGACTTGCGGCGACAGTCGAACAATCATCGAGAAGGCCAATGATCGGATACGCATGAGGCTA
BMPR1B_0031001_17	GTAGACTGGAAGAGCACTGTTTTTATAACACATTTTCCCCACTGGACGAACGGTCGAGATTTACCTTCAGCTTCCCGATATCCGGAATTGTCCGCGCTCTACGACTTGCGGCGACAGTCGAACAACTCCAGGGGGCAGTGTGATCGGATACGCATGAGGCTA
BMPR1B_0031001_18	GTAGACTGGAAGAGCACTGTTTTCATAGCTGCATTTTGTTTGGACGAACGGTCGAGATTTACCTTCAGCTTCCCGATATCCGGAATTGTCCGCGCTCTACGACTTGCGGCGACAGTCGAACATGCATTTACTTCCCAGTGCGATCGGATACGCATGAGGCTA
BMPR1B_0031001_19	GTAGACTGGAAGAGCACTGTTAACTTCAGTGCCTCTAAACAGACGAACGGTCGAGATTTACCTTCAGCTTCCCGATATCCGGAATTGTCCGCGCTCTACGACTTGCGGCGACAGTCGAACATCATCTGAGCCTTGAAGAGAGATCGGATACGCATGAGGCTA
BMPR1B_0031001_20	GTAGACTGGAAGAGCACTGTTATGAAGGATGGGAAGAAATTAAGACGAACGGTCGAGATTTACCTTCAGCTTCCCGATATCCGGAATTGTCCGCGCTCTACGACTTGCGGCGACAGTCGAACAAGGGAGGTGTTGGTTCCAGATCGGATACGCATGAGGCTA
BMPR1B_0031001_21	GTAGACTGGAAGAGCACTGTTTCCCTCTCAAAGGAATCCTGACGAACGGTCGAGATTTACCTTCAGCTTCCCGATATCCGGAATTGTCCGCGCTCTACGACTTGCGGCGACAGTCGAACAAGAAGAGTTTCTTCTAACCCCGATCGGATACGCATGAGGCTA
BMPR1B_0031001_22	GTAGACTGGAAGAGCACTGTTTGGAAAGCACTGCTCAAAGACGAACGGTCGAGATTTACCTTCAGCTTCCCGATATCCGGAATTGTCCGCGCTCTACGACTTGCGGCGACAGTCGAACAGGAAACAGGCCTTTGACCTCCGATCGGATACGCATGAGGCTA
BMPR1B_0031001_23	GTAGACTGGAAGAGCACTGTTTTCACAAGAAGACTCATTTGTTGACGAACGGTCGAGATTTACCTTCAGCTTCCCGATATCCGGAATTGTCCGCGCTCTACGACTTGCGGCGACAGTCGAACAAGGGGTTTCGTTGTCTGTGATCGGATACGCATGAGGCTA
BNC2_0300103_1	GTAGACTGGAAGAGCACTGTTTTTGCATAAAATGCATAAGGGCTGGTTCGGGCGTACCTAACCTTCAGCTTCCCGATATCCGCGGAATACGTCGTTGACTGCCTCTCGTAGCGTGCGATGAGAACTGCCTACAGTATGTCTGATCGGATACGCATGAGGCTA
BNC2_0300103_2	GTAGACTGGAAGAGCACTGTTAGAGGGAGTTGAAATATCTTGAACTGGTTCGGGCGTACCTAACCTTCAGCTTCCCGATATCCGCGGAATACGTCGTTGACTGCCTCTCGTAGCGTGCGATGAGTGACAGCAAAAGTGGCCGATCGGATACGCATGAGGCTA
BNC2_0300103_3	GTAGACTGGAAGAGCACTGTTGAAATGGGGAGAAGACTTGGGCCTGGTTCGGGCGTACCTAACCTTCAGCTTCCCGATATCCGCGGAATACGTCGTTGACTGCCTCTCGTAGCGTGCGATGAGAGGGGTGAGGACGGTCGAGATCGGATACGCATGAGGCTA
BNC2_0300103_4	GTAGACTGGAAGAGCACTGTTTAACGTGAATTAAGTGAATGAGCTGGTTCGGGCGTACCTAACCTTCAGCTTCCCGATATCCGCGGAATACGTCGTTGACTGCCTCTCGTAGCGTGCGATGAGCCCTGTCCAGGGTTTGCAGATCGGATACGCATGAGGCTA
BNC2_0300103_5	GTAGACTGGAAGAGCACTGTTAATCCATTCCTCTCATTGTGCTGGTTCGGGCGTACCTAACCTTCAGCTTCCCGATATCCGCGGAATACGTCGTTGACTGCCTCTCGTAGCGTGCGATGAGTGCATGTTTTTGTACAGAGTGATCGGATACGCATGAGGCTA
BNC2_0300103_6	GTAGACTGGAAGAGCACTGTTTTTCCATGCTAGGAGACAAAGCACTGGTTCGGGCGTACCTAACCTTCAGCTTCCCGATATCCGCGGAATACGTCGTTGACTGCCTCTCGTAGCGTGCGATGAGAGCCTCACTGCCTGCCTGATCGGATACGCATGAGGCTA
BNC2_0300103_7	GTAGACTGGAAGAGCACTGTTAAATCCATCAATTATTAACTGGCCTGGTTCGGGCGTACCTAACCTTCAGCTTCCCGATATCCGCGGAATACGTCGTTGACTGCCTCTCGTAGCGTGCGATGAGTGCACAGCTAAGATGGCGATCGGATACGCATGAGGCTA
BNC2_0300103_8	GTAGACTGGAAGAGCACTGTTTGATACTAGCTTTCTCCCCTTACTGGTTCGGGCGTACCTAACCTTCAGCTTCCCGATATCCGCGGAATACGTCGTTGACTGCCTCTCGTAGCGTGCGATGAGTGCACAAGTTCTGCTCGCGATCGGATACGCATGAGGCTA
BNC2_0300103_9	GTAGACTGGAAGAGCACTGTTTCATCTTCCATATGAACTTTAGCCTGGTTCGGGCGTACCTAACCTTCAGCTTCCCGATATCCGCGGAATACGTCGTTGACTGCCTCTCGTAGCGTGCGATGAGACGTGCAGGTATCGGTAGATCGGATACGCATGAGGCTA
BNC2_0300103_10	GTAGACTGGAAGAGCACTGTTTTGGCTGCTATTTTTGTATATTGCTGGTTCGGGCGTACCTAACCTTCAGCTTCCCGATATCCGCGGAATACGTCGTTGACTGCCTCTCGTAGCGTGCGATGAGTGCCCTGAGCCCAAAGAGATCGGATACGCATGAGGCTA
BNC2_0300103_11	GTAGACTGGAAGAGCACTGTTAAAAAAGATGGCGTCAGGCTGGTTCGGGCGTACCTAACCTTCAGCTTCCCGATATCCGCGGAATACGTCGTTGACTGCCTCTCGTAGCGTGCGATGAGTGTCAAACTGGACTGACAATCTGATCGGATACGCATGAGGCTA
BNC2_0300103_12	GTAGACTGGAAGAGCACTGTTTAAGTAAGATTATATTGCCCCCCTGGTTCGGGCGTACCTAACCTTCAGCTTCCCGATATCCGCGGAATACGTCGTTGACTGCCTCTCGTAGCGTGCGATGAGTCCTGCAAGTCAGTGGCAGATCGGATACGCATGAGGCTA
BNC2_0300103_13	GTAGACTGGAAGAGCACTGTTCTCGATGCCCTCTCCAGCTATTCTGGTTCGGGCGTACCTAACCTTCAGCTTCCCGATATCCGCGGAATACGTCGTTGACTGCCTCTCGTAGCGTGCGATGAGGGAAGCCCAAGGCTGCCTGATCGGATACGCATGAGGCTA
BNC2_0300103_14	GTAGACTGGAAGAGCACTGTTTTATCCCCTTGTGAAGGAGAACTGGTTCGGGCGTACCTAACCTTCAGCTTCCCGATATCCGCGGAATACGTCGTTGACTGCCTCTCGTAGCGTGCGATGAGAGGATGCGTAATTGCCTGTGATCGGATACGCATGAGGCTA
BNC2_0300103_15	GTAGACTGGAAGAGCACTGTTAAGCTTCAGTTCAATTTCACCTCTGGTTCGGGCGTACCTAACCTTCAGCTTCCCGATATCCGCGGAATACGTCGTTGACTGCCTCTCGTAGCGTGCGATGAGCCAGGGCTGAGCAGCAAGGATCGGATACGCATGAGGCTA
BNC2_0300103_16	GTAGACTGGAAGAGCACTGTTTTTGTTGAAAAATCCAAATGCCTGGTTCGGGCGTACCTAACCTTCAGCTTCCCGATATCCGCGGAATACGTCGTTGACTGCCTCTCGTAGCGTGCGATGAGGCATACTGTCTTTTTGGCAGATCGGATACGCATGAGGCTA
BNC2_0300103_17	GTAGACTGGAAGAGCACTGTTTATTTCCTGTAGCTGGAGTGTTCTGGTTCGGGCGTACCTAACCTTCAGCTTCCCGATATCCGCGGAATACGTCGTTGACTGCCTCTCGTAGCGTGCGATGAGTGTCCCAGACGAGTCGCAGATCGGATACGCATGAGGCTA
BNC2_0300103_18	GTAGACTGGAAGAGCACTGTTACACAACAAAGCCATGATTGTAACTGGTTCGGGCGTACCTAACCTTCAGCTTCCCGATATCCGCGGAATACGTCGTTGACTGCCTCTCGTAGCGTGCGATGAGTGCTTGCCACTGTAGCAGATCGGATACGCATGAGGCTA
BNC2_0300103_19	GTAGACTGGAAGAGCACTGTTACAATTGTGGGGTTTTGGTTGCCTGGTTCGGGCGTACCTAACCTTCAGCTTCCCGATATCCGCGGAATACGTCGTTGACTGCCTCTCGTAGCGTGCGATGAGTGGGGTCAGGAAGAGCCGGATCGGATACGCATGAGGCTA
BNC2_0300103_20	GTAGACTGGAAGAGCACTGTTTGGTTTTGGGGTAGCTAGAAAAGCTGGTTCGGGCGTACCTAACCTTCAGCTTCCCGATATCCGCGGAATACGTCGTTGACTGCCTCTCGTAGCGTGCGATGAGAGGGTCGGTTCCTGCCCGATCGGATACGCATGAGGCTA
BNC2_0300103_21	GTAGACTGGAAGAGCACTGTTATCATCAAGAAACAAATCATCCCTGGTTCGGGCGTACCTAACCTTCAGCTTCCCGATATCCGCGGAATACGTCGTTGACTGCCTCTCGTAGCGTGCGATGAGAGACACGCTACATCTGCTGATCGGATACGCATGAGGCTA
BNC2_0300103_22	GTAGACTGGAAGAGCACTGTTAGCAAATGAGAATGAGGGCCTGGTTCGGGCGTACCTAACCTTCAGCTTCCCGATATCCGCGGAATACGTCGTTGACTGCCTCTCGTAGCGTGCGATGAGACACACCCCAGATATGTGCCAGATCGGATACGCATGAGGCTA
BNC2_0300103_23	GTAGACTGGAAGAGCACTGTTAGAAAGGCACTTAACTGGTTACTGGTTCGGGCGTACCTAACCTTCAGCTTCCCGATATCCGCGGAATACGTCGTTGACTGCCTCTCGTAGCGTGCGATGAGAGGCCCTTCCAGTAAGAGGGATCGGATACGCATGAGGCTA
BNC2_0300103_24	GTAGACTGGAAGAGCACTGTTAATATCTGCATGCTATGGAAACTGGTTCGGGCGTACCTAACCTTCAGCTTCCCGATATCCGCGGAATACGTCGTTGACTGCCTCTCGTAGCGTGCGATGAGGGTTTAGTCCGCTTTCGGGGATCGGATACGCATGAGGCTA
BNC2_0300103_25	GTAGACTGGAAGAGCACTGTTTTCTATGCTGGCTGAAAATTAACTGGTTCGGGCGTACCTAACCTTCAGCTTCCCGATATCCGCGGAATACGTCGTTGACTGCCTCTCGTAGCGTGCGATGAGTCTCTCAAGCCACATGCAGATCGGATACGCATGAGGCTA
BNC2_0300103_26	GTAGACTGGAAGAGCACTGTTGCCTGAGTGTCTTGTTTTGACCTGGTTCGGGCGTACCTAACCTTCAGCTTCCCGATATCCGCGGAATACGTCGTTGACTGCCTCTCGTAGCGTGCGATGAGTGCTCGTTCTTGAGTGTGTGATCGGATACGCATGAGGCTA
BNC2_0300103_27	GTAGACTGGAAGAGCACTGTTTTTTAAGTATCTCCCCTATTTGCCTGGTTCGGGCGTACCTAACCTTCAGCTTCCCGATATCCGCGGAATACGTCGTTGACTGCCTCTCGTAGCGTGCGATGAGCCTGGACAGCTGACACTGATCGGATACGCATGAGGCTA
BNC2_0300103_28	GTAGACTGGAAGAGCACTGTTCAGCAAATGCACCAGGCTTAGACTGGTTCGGGCGTACCTAACCTTCAGCTTCCCGATATCCGCGGAATACGTCGTTGACTGCCTCTCGTAGCGTGCGATGAGAGCTGTCGGCAGTCACATGATCGGATACGCATGAGGCTA
BNC2_0300103_29	GTAGACTGGAAGAGCACTGTTTGTGCATAGACTACATGTAGTTCTGGTTCGGGCGTACCTAACCTTCAGCTTCCCGATATCCGCGGAATACGTCGTTGACTGCCTCTCGTAGCGTGCGATGAGAAACTCTGGCTTTTGCAGGATCGGATACGCATGAGGCTA
BNC2_0300103_30	GTAGACTGGAAGAGCACTGTTAAAGTATTTGCAGTACAAAAGAACTGGTTCGGGCGTACCTAACCTTCAGCTTCCCGATATCCGCGGAATACGTCGTTGACTGCCTCTCGTAGCGTGCGATGAGACGGGGAGGAAAGACCAGATCGGATACGCATGAGGCTA
BNC2_0300103_31	GTAGACTGGAAGAGCACTGTTTAAATTTGCCAAAGGAAACTGCTGGTTCGGGCGTACCTAACCTTCAGCTTCCCGATATCCGCGGAATACGTCGTTGACTGCCTCTCGTAGCGTGCGATGAGCATCAGCATTCACTTCCGTGATCGGATACGCATGAGGCTA
BNC2_0300103_32	GTAGACTGGAAGAGCACTGTTTTAGGGTGTGCATTGCAGACCTGGTTCGGGCGTACCTAACCTTCAGCTTCCCGATATCCGCGGAATACGTCGTTGACTGCCTCTCGTAGCGTGCGATGAGTCAGTCTGCAGCCAAAACCAGATCGGATACGCATGAGGCTA
BNC2_0300103_33	GTAGACTGGAAGAGCACTGTTTTTGTCAGAGAGAAATGAAAGCACTGGTTCGGGCGTACCTAACCTTCAGCTTCCCGATATCCGCGGAATACGTCGTTGACTGCCTCTCGTAGCGTGCGATGAGTGTGTTTCCCCACACGAGATCGGATACGCATGAGGCTA
BNC2_0300103_34	GTAGACTGGAAGAGCACTGTTTCTGTTGTATGGCTGTCTAATTCTGGTTCGGGCGTACCTAACCTTCAGCTTCCCGATATCCGCGGAATACGTCGTTGACTGCCTCTCGTAGCGTGCGATGAGTCCTCTGAACTGGGTCGGGATCGGATACGCATGAGGCTA
BNC2_0300103_35	GTAGACTGGAAGAGCACTGTTTATTAGAATCAACATTGCATCCCTGGTTCGGGCGTACCTAACCTTCAGCTTCCCGATATCCGCGGAATACGTCGTTGACTGCCTCTCGTAGCGTGCGATGAGCTTTCAAGTGCCGAATGTGATCGGATACGCATGAGGCTA
BNC2_0300103_36	GTAGACTGGAAGAGCACTGTTAAAGATAGTTTGCTGGCTAGCTGGTTCGGGCGTACCTAACCTTCAGCTTCCCGATATCCGCGGAATACGTCGTTGACTGCCTCTCGTAGCGTGCGATGAGCAGCTGTTAGATATGCAGGAGATCGGATACGCATGAGGCTA
BNC2_0300103_37	GTAGACTGGAAGAGCACTGTTTTTTGACAGAATAATTCTTGGTCCTGGTTCGGGCGTACCTAACCTTCAGCTTCCCGATATCCGCGGAATACGTCGTTGACTGCCTCTCGTAGCGTGCGATGAGTGTGCAACTAGCCCCAGGATCGGATACGCATGAGGCTA
BNC2_0300103_38	GTAGACTGGAAGAGCACTGTTTATACACACACGTATTTCCTTCTGGTTCGGGCGTACCTAACCTTCAGCTTCCCGATATCCGCGGAATACGTCGTTGACTGCCTCTCGTAGCGTGCGATGAGTGTATGCTCTGTGGCTACAGATCGGATACGCATGAGGCTA
BNC2_0300103_39	GTAGACTGGAAGAGCACTGTTAGTCAGAACCCTAATCTCCACCTGGTTCGGGCGTACCTAACCTTCAGCTTCCCGATATCCGCGGAATACGTCGTTGACTGCCTCTCGTAGCGTGCGATGAGACGAAGCCGAAATCGGCACGATCGGATACGCATGAGGCTA
BOC_0010032_1	GTAGACTGGAAGAGCACTGTTATGGAGGGACCGGGTGCAGAACTTGCGCGGATACACGCTTCAGCTTCCCGATATCCGCATGCGATTAACCGCGACTGTCGTAACCCGTGCGAAGTGCGTCATCCAAAAAGCTTCTTCCATGATCGGATACGCATGAGGCTA
BOC_0010032_2	GTAGACTGGAAGAGCACTGTTCCTCGGCTCCTTTGTTGCTCAGAACTTGCGCGGATACACGCTTCAGCTTCCCGATATCCGCATGCGATTAACCGCGACTGTCGTAACCCGTGCGAAGTGCGGCCCGCAACTTCTCGGTGATCGGATACGCATGAGGCTA
BOC_0010032_3	GTAGACTGGAAGAGCACTGTTATGAAGTCTTGTCGACATTTATAGAACTTGCGCGGATACACGCTTCAGCTTCCCGATATCCGCATGCGATTAACCGCGACTGTCGTAACCCGTGCGAAGTGCTCCTGGAACCCATGACCCGATCGGATACGCATGAGGCTA
BOC_0010032_4	GTAGACTGGAAGAGCACTGTTTGGCTTCAGACCTTTGTGATACAGAACTTGCGCGGATACACGCTTCAGCTTCCCGATATCCGCATGCGATTAACCGCGACTGTCGTAACCCGTGCGAAGTGCTGGCGGCTTATGGGACGTGATCGGATACGCATGAGGCTA
BOC_0010032_5	GTAGACTGGAAGAGCACTGTTCCGGTACAGCGTCAAACAAGAGAGAACTTGCGCGGATACACGCTTCAGCTTCCCGATATCCGCATGCGATTAACCGCGACTGTCGTAACCCGTGCGAAGTGCCCACCCCAAAGCCCAGGTGATCGGATACGCATGAGGCTA
BOC_0010032_6	GTAGACTGGAAGAGCACTGTTTGTACAAGTGTGCAGCCTACAACAGAACTTGCGCGGATACACGCTTCAGCTTCCCGATATCCGCATGCGATTAACCGCGACTGTCGTAACCCGTGCGAAGTGCCCAGGAGGACGAGGGCAGATCGGATACGCATGAGGCTA
BOC_0010032_7	GTAGACTGGAAGAGCACTGTTTCATCGTCACCAAAGGCCAGAAGAACTTGCGCGGATACACGCTTCAGCTTCCCGATATCCGCATGCGATTAACCGCGACTGTCGTAACCCGTGCGAAGTGCCCCCAGAGGCCCAAACCAGATCGGATACGCATGAGGCTA
BOC_0010032_8	GTAGACTGGAAGAGCACTGTTCAATGGGGTTGGGCAGCCAGAACTTGCGCGGATACACGAACTTCAGCTTCCCGATATCCGCATGCGATTAACCGCGACTGTCGTAACCCGTGCGAAGTGCCTACCGCTGCATGGCCGAGATCGGATACGCATGAGGCTA
BOC_0010032_9	GTAGACTGGAAGAGCACTGTTGTGCCAAGCTTACCTGTGAGGAGAACTTGCGCGGATACACGCTTCAGCTTCCCGATATCCGCATGCGATTAACCGCGACTGTCGTAACCCGTGCGAAGTGCTCATCCCCTGGGGCCAGAGATCGGATACGCATGAGGCTA
BOC_0010032_10	GTAGACTGGAAGAGCACTGTTTCCTGTATCACCCTCCAAACTCAGAACTTGCGCGGATACACGCTTCAGCTTCCCGATATCCGCATGCGATTAACCGCGACTGTCGTAACCCGTGCGAAGTGCGCTGGCTACTGGCACACCGATCGGATACGCATGAGGCTA
BOC_0010032_11	GTAGACTGGAAGAGCACTGTTCGGCATGAGGGCAGTGGAGAACTTGCGCGGATACACGAAACTTCAGCTTCCCGATATCCGCATGCGATTAACCGCGACTGTCGTAACCCGTGCGAAGTGCGAACTGGTGTGGCGGCCTGATCGGATACGCATGAGGCTA
BOC_0010032_12	GTAGACTGGAAGAGCACTGTTTGAAGTGGAGATGGCAGCTTACAGAACTTGCGCGGATACACGCTTCAGCTTCCCGATATCCGCATGCGATTAACCGCGACTGTCGTAACCCGTGCGAAGTGCTGACCCCGGGAGCTTGTAGATCGGATACGCATGAGGCTA
BOC_0010032_13	GTAGACTGGAAGAGCACTGTTCCTCAGTGTACGTGACCTGGATAGAACTTGCGCGGATACACGCTTCAGCTTCCCGATATCCGCATGCGATTAACCGCGACTGTCGTAACCCGTGCGAAGTGCTCTCCACGGCCTCCGAGAGATCGGATACGCATGAGGCTA
BOC_0010032_14	GTAGACTGGAAGAGCACTGTTAGGTCCTTATATCACCTTCACGGAGAACTTGCGCGGATACACGCTTCAGCTTCCCGATATCCGCATGCGATTAACCGCGACTGTCGTAACCCGTGCGAAGTGCTACGAGAGGCCCGTGGCGATCGGATACGCATGAGGCTA
BOC_0010032_15	GTAGACTGGAAGAGCACTGTTAATGATAGTGACTACAAGAAGGAGAACTTGCGCGGATACACGCTTCAGCTTCCCGATATCCGCATGCGATTAACCGCGACTGTCGTAACCCGTGCGAAGTGCCGACCCACAGACAGTGACGATCGGATACGCATGAGGCTA
BOC_0010032_16	GTAGACTGGAAGAGCACTGTTAGACCTCCTACGACATTAAGATGAGAACTTGCGCGGATACACGCTTCAGCTTCCCGATATCCGCATGCGATTAACCGCGACTGTCGTAACCCGTGCGAAGTGCCAGCCACCTGCAGCCAGGATCGGATACGCATGAGGCTA
BOC_0010032_17	GTAGACTGGAAGAGCACTGTTACTCTGGCCCCACCACAGAGAACTTGCGCGGATACACGAAACTTCAGCTTCCCGATATCCGCATGCGATTAACCGCGACTGTCGTAACCCGTGCGAAGTGCGTCGACTGCCACCCCCAGATCGGATACGCATGAGGCTA
BOC_0010032_18	GTAGACTGGAAGAGCACTGTTTATACTATGGTGCCATTGGGAGGAGAACTTGCGCGGATACACGCTTCAGCTTCCCGATATCCGCATGCGATTAACCGCGACTGTCGTAACCCGTGCGAAGTGCTTCCACCCTCCTGCCCGGATCGGATACGCATGAGGCTA
BOC_0010032_19	GTAGACTGGAAGAGCACTGTTTCTTATACACACTGCCCGACGACAGAACTTGCGCGGATACACGCTTCAGCTTCCCGATATCCGCATGCGATTAACCGCGACTGTCGTAACCCGTGCGAAGTGCCCCGGACGAGGGCTCTTGATCGGATACGCATGAGGCTA
BOC_0010032_20	GTAGACTGGAAGAGCACTGTTAGTTGAAGAGGTGGACAGTCCTGAGAACTTGCGCGGATACACGCTTCAGCTTCCCGATATCCGCATGCGATTAACCGCGACTGTCGTAACCCGTGCGAAGTGCTGCTTGGGCCTTGTGCCGATCGGATACGCATGAGGCTA
BOC_0010032_21	GTAGACTGGAAGAGCACTGTTAAATAAAGAAGCTGCCACCTAGAACTTGCGCGGATACACGCTTCAGCTTCCCGATATCCGCATGCGATTAACCGCGACTGTCGTAACCCGTGCGAAGTGCCCGTTGAGGTTGGAGAGGGAGATCGGATACGCATGAGGCTA
BOC_0010032_22	GTAGACTGGAAGAGCACTGTTCGGTATCACAGCCTGGAGACAAGAACTTGCGCGGATACACGCTTCAGCTTCCCGATATCCGCATGCGATTAACCGCGACTGTCGTAACCCGTGCGAAGTGCGAGGGAACAGCAAGGGGCAGATCGGATACGCATGAGGCTA
BTNL9_0001033_1	GTAGACTGGAAGAGCACTGTTAGGGAATCTTAGCATCTGGGACGAATTGTCCGCGCTCTACGACTTCAGCTTCCCGATATCCGCATGCGATTAACCGCGACTGCTCTCGTAGCGTGCGATGAGAGCTGCCAGTCCACGTCTGATCGGATACGCATGAGGCTA
BTNL9_0001033_2	GTAGACTGGAAGAGCACTGTTAGTCTTGTCTTCCTCATGCACGAATTGTCCGCGCTCTACGACTTCAGCTTCCCGATATCCGCATGCGATTAACCGCGACTGCTCTCGTAGCGTGCGATGAGGCCAGTATCGCTGACCAGCGATCGGATACGCATGAGGCTA
BTNL9_0001033_3	GTAGACTGGAAGAGCACTGTTCCTATGGCCACAGCTGGATGGAATTGTCCGCGCTCTACGACTTCAGCTTCCCGATATCCGCATGCGATTAACCGCGACTGCTCTCGTAGCGTGCGATGAGGGTGGAGTTCCCGTGCCAGATCGGATACGCATGAGGCTA
BTNL9_0001033_4	GTAGACTGGAAGAGCACTGTTCAACTTCTCTGGCGAAGCTCTCGAATTGTCCGCGCTCTACGACTTCAGCTTCCCGATATCCGCATGCGATTAACCGCGACTGCTCTCGTAGCGTGCGATGAGCTGCCGCTTCCACTCCGAGATCGGATACGCATGAGGCTA
BTNL9_0001033_5	GTAGACTGGAAGAGCACTGTTTTCAAGGAAGGAGGCATTCAGGAATTGTCCGCGCTCTACGACTTCAGCTTCCCGATATCCGCATGCGATTAACCGCGACTGCTCTCGTAGCGTGCGATGAGTCACCTCTCCCTTGAGGGCGATCGGATACGCATGAGGCTA
BTNL9_0001033_6	GTAGACTGGAAGAGCACTGTTAGAAGAAAGAGTTGGTGGTCGAATTGTCCGCGCTCTACGACTTCAGCTTCCCGATATCCGCATGCGATTAACCGCGACTGCTCTCGTAGCGTGCGATGAGCCAGAATCTCCTCTTGAGCCGATCGGATACGCATGAGGCTA
BTNL9_0001033_7	GTAGACTGGAAGAGCACTGTTGGAAGAGCGCGTTCGTCGGAATTGTCCGCGCTCTACGAAACTTCAGCTTCCCGATATCCGCATGCGATTAACCGCGACTGCTCTCGTAGCGTGCGATGAGTACCCGGAGCCTCTGCGTGATCGGATACGCATGAGGCTA
BTNL9_0001033_8	GTAGACTGGAAGAGCACTGTTGGATGGCAAGAGCGTGTCTTCGAATTGTCCGCGCTCTACGACTTCAGCTTCCCGATATCCGCATGCGATTAACCGCGACTGCTCTCGTAGCGTGCGATGAGCAGCCTGGAGGTGTCGGAGATCGGATACGCATGAGGCTA
BTNL9_0001033_9	GTAGACTGGAAGAGCACTGTTGGAACGGCTGCGAGTACTTCGAATTGTCCGCGCTCTACGACTTCAGCTTCCCGATATCCGCATGCGATTAACCGCGACTGCTCTCGTAGCGTGCGATGAGTACTGGGTGCTGGGGCTGTGATCGGATACGCATGAGGCTA
BTNL9_0001033_10	GTAGACTGGAAGAGCACTGTTAGGTGCACCAGCCAAAATGTCGAATTGTCCGCGCTCTACGACTTCAGCTTCCCGATATCCGCATGCGATTAACCGCGACTGCTCTCGTAGCGTGCGATGAGTGCTCCGTCTGAAGGGAGCGATCGGATACGCATGAGGCTA
C7_0003023_1	GTAGACTGGAAGAGCACTGTTAAATCTTCCTCCTCTCTTCTGCAACTGCGACCGTCGGCTTACCTTCAGCTTCCCGATATCCGACGTCTGCGTACCGGCTTAGCTCTCGTAGCGTGCGATGAGACCCGGCCCTTACAGAGGGATCGGATACGCATGAGGCTA
C7_0003023_2	GTAGACTGGAAGAGCACTGTTTGGAAATGCTTTTGAAACACAGAACTGCGACCGTCGGCTTACCTTCAGCTTCCCGATATCCGACGTCTGCGTACCGGCTTAGCTCTCGTAGCGTGCGATGAGTGGAGGCCAGCCTTGTGTGATCGGATACGCATGAGGCTA
C7_0003023_3	GTAGACTGGAAGAGCACTGTTTTCTGACTGTGATGAAGACAAACTGCGACCGTCGGCTTACCTTCAGCTTCCCGATATCCGACGTCTGCGTACCGGCTTAGCTCTCGTAGCGTGCGATGAGTCATTGGTTTGCAATGGGGAGATCGGATACGCATGAGGCTA
C7_0003023_4	GTAGACTGGAAGAGCACTGTTAAAAGATTTCTACAGGCTGAGAACTGCGACCGTCGGCTTACCTTCAGCTTCCCGATATCCGACGTCTGCGTACCGGCTTAGCTCTCGTAGCGTGCGATGAGAGGTGTTTAGTGGGGATGGGATCGGATACGCATGAGGCTA
C7_0003023_5	GTAGACTGGAAGAGCACTGTTTGAAGTGGCTCAGTTCATTAACTGCGACCGTCGGCTTACCTTCAGCTTCCCGATATCCGACGTCTGCGTACCGGCTTAGCTCTCGTAGCGTGCGATGAGGCTGGTTGTTGAGAACACTGTGATCGGATACGCATGAGGCTA
C7_0003023_6	GTAGACTGGAAGAGCACTGTTTAAATTTTCAAGTCATGGATGCAACTGCGACCGTCGGCTTACCTTCAGCTTCCCGATATCCGACGTCTGCGTACCGGCTTAGCTCTCGTAGCGTGCGATGAGAGGTTGGCATTTTGTCGTGATCGGATACGCATGAGGCTA
C7_0003023_7	GTAGACTGGAAGAGCACTGTTATATCTGGCCTTAGTTACCTAGAAACTGCGACCGTCGGCTTACCTTCAGCTTCCCGATATCCGACGTCTGCGTACCGGCTTAGCTCTCGTAGCGTGCGATGAGGGGGAGGTGCAGGCTTCGATCGGATACGCATGAGGCTA
C7_0003023_8	GTAGACTGGAAGAGCACTGTTAAAACTATACCTGAAATGGGCTAACTGCGACCGTCGGCTTACCTTCAGCTTCCCGATATCCGACGTCTGCGTACCGGCTTAGCTCTCGTAGCGTGCGATGAGACCTTGTGCCTCTGTGAAGATCGGATACGCATGAGGCTA
C7_0003023_9	GTAGACTGGAAGAGCACTGTTTGCCTTGAAAGATGGATTTGAACTGCGACCGTCGGCTTACCTTCAGCTTCCCGATATCCGACGTCTGCGTACCGGCTTAGCTCTCGTAGCGTGCGATGAGGAATTCTGTCCATCACCTCCGATCGGATACGCATGAGGCTA
C7_0003023_10	GTAGACTGGAAGAGCACTGTTAGAAGATTTACGGTGGCTTGTTAACTGCGACCGTCGGCTTACCTTCAGCTTCCCGATATCCGACGTCTGCGTACCGGCTTAGCTCTCGTAGCGTGCGATGAGCCCAGTGGCCAGATGTGGGATCGGATACGCATGAGGCTA
C7_0003023_11	GTAGACTGGAAGAGCACTGTTTAAGTGGAGTCCTGAGATGAAGAACTGCGACCGTCGGCTTACCTTCAGCTTCCCGATATCCGACGTCTGCGTACCGGCTTAGCTCTCGTAGCGTGCGATGAGTCTCTGTGGCTCCAGCCTGATCGGATACGCATGAGGCTA
C7_0003023_12	GTAGACTGGAAGAGCACTGTTACTGCAGAATTCAAGATGTGTTTAACTGCGACCGTCGGCTTACCTTCAGCTTCCCGATATCCGACGTCTGCGTACCGGCTTAGCTCTCGTAGCGTGCGATGAGTGTCAGCGCTGGGAGAAGATCGGATACGCATGAGGCTA
C7_0003023_13	GTAGACTGGAAGAGCACTGTTTCAGCTGAGAAAGCTTGTGGTAACTGCGACCGTCGGCTTACCTTCAGCTTCCCGATATCCGACGTCTGCGTACCGGCTTAGCTCTCGTAGCGTGCGATGAGCAGCTGTACTCTGCCTGCCGATCGGATACGCATGAGGCTA
C7_0003023_14	GTAGACTGGAAGAGCACTGTTAGAAGGGTTTAGCATTTGTGTGAACTGCGACCGTCGGCTTACCTTCAGCTTCCCGATATCCGACGTCTGCGTACCGGCTTAGCTCTCGTAGCGTGCGATGAGAGCATCGGAGTGCGAGGAGATCGGATACGCATGAGGCTA
C7_0003023_15	GTAGACTGGAAGAGCACTGTTTTTCCTTCTTCTCCAGTGTCTAAACTGCGACCGTCGGCTTACCTTCAGCTTCCCGATATCCGACGTCTGCGTACCGGCTTAGCTCTCGTAGCGTGCGATGAGACTGGGCACTGGACAGCTGATCGGATACGCATGAGGCTA
C7_0003023_16	GTAGACTGGAAGAGCACTGTTTAGAGTCAACCACCACAGAACTGCGACCGTCGGCTTACCTTCAGCTTCCCGATATCCGACGTCTGCGTACCGGCTTAGCTCTCGTAGCGTGCGATGAGAGTAATCTCACACTTCATCCTAGATCGGATACGCATGAGGCTA
C7_0003023_17	GTAGACTGGAAGAGCACTGTTTGTCTTGTCTGAGAACAAATACAAACTGCGACCGTCGGCTTACCTTCAGCTTCCCGATATCCGACGTCTGCGTACCGGCTTAGCTCTCGTAGCGTGCGATGAGTGCTGTGGTCACAGGGGGATCGGATACGCATGAGGCTA
C7_0003023_18	GTAGACTGGAAGAGCACTGTTTACACAGGTAGATTAGTTTGAAAACTGCGACCGTCGGCTTACCTTCAGCTTCCCGATATCCGACGTCTGCGTACCGGCTTAGCTCTCGTAGCGTGCGATGAGCCCAGAGTTTTCAGGGAGGATCGGATACGCATGAGGCTA
C7_0003023_19	GTAGACTGGAAGAGCACTGTTAATGTTGTCGTGAAGAGGTAACTGCGACCGTCGGCTTACCTTCAGCTTCCCGATATCCGACGTCTGCGTACCGGCTTAGCTCTCGTAGCGTGCGATGAGAGGAGAAGGAGAGGAGCAGTGGATCGGATACGCATGAGGCTA
C7_0003023_20	GTAGACTGGAAGAGCACTGTTTTGAGGAAAGTTAAGGGAATGAACTGCGACCGTCGGCTTACCTTCAGCTTCCCGATATCCGACGTCTGCGTACCGGCTTAGCTCTCGTAGCGTGCGATGAGGAACACCTATGGAGAGGCTGATCGGATACGCATGAGGCTA
C7_0003023_21	GTAGACTGGAAGAGCACTGTTACAAAGAGAAGGAAATTGGCTAACTGCGACCGTCGGCTTACCTTCAGCTTCCCGATATCCGACGTCTGCGTACCGGCTTAGCTCTCGTAGCGTGCGATGAGTGGCCCTCAGAAGGAACAGGATCGGATACGCATGAGGCTA
C7_0003023_22	GTAGACTGGAAGAGCACTGTTTGAGATTTAATGAGCCCCATAACTGCGACCGTCGGCTTACCTTCAGCTTCCCGATATCCGACGTCTGCGTACCGGCTTAGCTCTCGTAGCGTGCGATGAGAGTGCTGCTTCTCTAAGCCCGATCGGATACGCATGAGGCTA
C7_0003023_23	GTAGACTGGAAGAGCACTGTTTAATCTGATTGAGGGTTGCAACTGCGACCGTCGGCTTACCTTCAGCTTCCCGATATCCGACGTCTGCGTACCGGCTTAGCTCTCGTAGCGTGCGATGAGGCAACTAGCCAGGTAACTGGCGATCGGATACGCATGAGGCTA
C7_0003023_24	GTAGACTGGAAGAGCACTGTTTCCACTTATGTGTCCAATTAGTAACTGCGACCGTCGGCTTACCTTCAGCTTCCCGATATCCGACGTCTGCGTACCGGCTTAGCTCTCGTAGCGTGCGATGAGTGCCCGGCTTATTATGTGGATCGGATACGCATGAGGCTA
C8orf34_1000330_1	GTAGACTGGAAGAGCACTGTTAACCAGATTTTGAAAAGGAAGGTGTATCGCGCTCGATTGGCACTTCAGCTTCCCGATATCCGACTCTACCGGCAATCGCGTCCATGCGATTAACCGCGACTGTCGACTTGCTCCAGGCCAGATCGGATACGCATGAGGCTA
C8orf34_1000330_2	GTAGACTGGAAGAGCACTGTTACAAGCACCAGATTTATGTGCTGTATCGCGCTCGATTGGCACTTCAGCTTCCCGATATCCGACTCTACCGGCAATCGCGTCCATGCGATTAACCGCGACTGAGCTGCCAAGGAGTAGCCAGATCGGATACGCATGAGGCTA
C8orf34_1000330_3	GTAGACTGGAAGAGCACTGTTTTTCTCATTGACCATCTTCAGTGTATCGCGCTCGATTGGCACTTCAGCTTCCCGATATCCGACTCTACCGGCAATCGCGTCCATGCGATTAACCGCGACTGACCTGACCAGCCAATCCCAGATCGGATACGCATGAGGCTA
C8orf34_1000330_4	GTAGACTGGAAGAGCACTGTTATATTTCTCCACCATCACCGGTGTATCGCGCTCGATTGGCACTTCAGCTTCCCGATATCCGACTCTACCGGCAATCGCGTCCATGCGATTAACCGCGACTGAGTGACCTTGCTGTGTCTAGATCGGATACGCATGAGGCTA
C8orf34_1000330_5	GTAGACTGGAAGAGCACTGTTAAAGCCCTTGAGAATCTCTCTGTATCGCGCTCGATTGGCACTTCAGCTTCCCGATATCCGACTCTACCGGCAATCGCGTCCATGCGATTAACCGCGACTGAGGAGAGCAAGAAGCTGGGGGATCGGATACGCATGAGGCTA
C8orf34_1000330_6	GTAGACTGGAAGAGCACTGTTTTGGAGAATGGATTGGTAGAGAATGTATCGCGCTCGATTGGCACTTCAGCTTCCCGATATCCGACTCTACCGGCAATCGCGTCCATGCGATTAACCGCGACTGTCTGAGGCCCCGTGTGAGATCGGATACGCATGAGGCTA
C8orf34_1000330_7	GTAGACTGGAAGAGCACTGTTTCTCTCAAGATTCTTTTGAGTCCTGTATCGCGCTCGATTGGCACTTCAGCTTCCCGATATCCGACTCTACCGGCAATCGCGTCCATGCGATTAACCGCGACTGACTCCTGGCCGCAATGCGATCGGATACGCATGAGGCTA
C8orf34_1000330_8	GTAGACTGGAAGAGCACTGTTAGGTCACACTGAACATCTGTTCATGTATCGCGCTCGATTGGCACTTCAGCTTCCCGATATCCGACTCTACCGGCAATCGCGTCCATGCGATTAACCGCGACTGTGCTGAGCCTCAGGCCAGATCGGATACGCATGAGGCTA
C8orf34_1000330_9	GTAGACTGGAAGAGCACTGTTAGAGTCACTACCAATACTCCATGTATCGCGCTCGATTGGCACTTCAGCTTCCCGATATCCGACTCTACCGGCAATCGCGTCCATGCGATTAACCGCGACTGACCTGGAAGAAAGGACAGAGATCGGATACGCATGAGGCTA
C8orf34_1000330_10	GTAGACTGGAAGAGCACTGTTGTGGTCCTTAAAGAAATGCATGTATCGCGCTCGATTGGCACTTCAGCTTCCCGATATCCGACTCTACCGGCAATCGCGTCCATGCGATTAACCGCGACTGACAGAGAGAAGAAGTTGCAAGATCGGATACGCATGAGGCTA
C8orf34_1000330_11	GTAGACTGGAAGAGCACTGTTACATGGTTAGAGTCCTGGGTTTATGTATCGCGCTCGATTGGCACTTCAGCTTCCCGATATCCGACTCTACCGGCAATCGCGTCCATGCGATTAACCGCGACTGAGGCCGGCTGCCTTTTGGATCGGATACGCATGAGGCTA
C8orf34_1000330_12	GTAGACTGGAAGAGCACTGTTTTTAGGTCTCTGCAGAAATTAGCTGTATCGCGCTCGATTGGCACTTCAGCTTCCCGATATCCGACTCTACCGGCAATCGCGTCCATGCGATTAACCGCGACTGTGTGCCAAGATGTGCCAGATCGGATACGCATGAGGCTA
C8orf34_1000330_13	GTAGACTGGAAGAGCACTGTTTAGAAAATGAAAATCGTTTGACCTGTATCGCGCTCGATTGGCACTTCAGCTTCCCGATATCCGACTCTACCGGCAATCGCGTCCATGCGATTAACCGCGACTGATGCATGGCCCAAAACAGATCGGATACGCATGAGGCTA
CA12_0003310_1	GTAGACTGGAAGAGCACTGTTTCATTATAGAATGACTGGGCAGAAACTGCGACCGTCGGCTTACCTTCAGCTTCCCGATATCCGACTCTACCGGCAATCGCGTCGAGTGTCGCGCAACTTAGCGCTCCACCCCGTGCCTCTGATCGGATACGCATGAGGCTA
CA12_0003310_2	GTAGACTGGAAGAGCACTGTTTGGGTATCTGGAGCAGTTGCAGAACTGCGACCGTCGGCTTACCTTCAGCTTCCCGATATCCGACTCTACCGGCAATCGCGTCGAGTGTCGCGCAACTTAGCGGTCACGTGGCCTTCCTGCGATCGGATACGCATGAGGCTA
CA12_0003310_3	GTAGACTGGAAGAGCACTGTTCCTCTCCCCACATCTCCTCGAACTGCGACCGTCGGCTTACCTTCAGCTTCCCGATATCCGGAGTGTCGCGCAACTTAGCGACTCTACCGGCAATCGCGTCATCGTGGACGCCGCTCTTGATCGGATACGCATGAGGCTA
CA12_0003310_4	GTAGACTGGAAGAGCACTGTTCTAGAGCACACAGGCCGAAACTGCGACCGTCGGCTTACCTTCAGCTTCCCGATATCCGACTCTACCGGCAATCGCGTCGAGTGTCGCGCAACTTAGCGTCAATCCAGCCAAATCAACCATGATCGGATACGCATGAGGCTA
CA12_0003310_5	GTAGACTGGAAGAGCACTGTTGAGTTCCCACGAAGCACTCACAACTGCGACCGTCGGCTTACCTTCAGCTTCCCGATATCCGACTCTACCGGCAATCGCGTCGAGTGTCGCGCAACTTAGCGGAAGACAGCCGGGAAGCCAGATCGGATACGCATGAGGCTA
CA12_0003310_6	GTAGACTGGAAGAGCACTGTTGAGAGAGGTGAACTGTTCAAACTGCGACCGTCGGCTTACCTTCAGCTTCCCGATATCCGACTCTACCGGCAATCGCGTCGAGTGTCGCGCAACTTAGCGCACTATAATCACCCTAAGCCTGATCGGATACGCATGAGGCTA
CA12_0003310_7	GTAGACTGGAAGAGCACTGTTTCTTGGTTGCCTGTTACCTTATTAACTGCGACCGTCGGCTTACCTTCAGCTTCCCGATATCCGACTCTACCGGCAATCGCGTCGAGTGTCGCGCAACTTAGCGAGTAGGTGGGCAGCCCCGATCGGATACGCATGAGGCTA
CA12_0003310_8	GTAGACTGGAAGAGCACTGTTAGGTCGCGAAGCTGCTTAATAACTGCGACCGTCGGCTTACCTTCAGCTTCCCGATATCCGACTCTACCGGCAATCGCGTCGAGTGTCGCGCAACTTAGCGCCTATGGCATGTGTGGCTGCGATCGGATACGCATGAGGCTA
CA12_0003310_9	GTAGACTGGAAGAGCACTGTTATAATGGTCTGTTTAGCACTTCTAACTGCGACCGTCGGCTTACCTTCAGCTTCCCGATATCCGACTCTACCGGCAATCGCGTCGAGTGTCGCGCAACTTAGCGGCCCACAGGCCACTGTGGATCGGATACGCATGAGGCTA
CA12_0003310_10	GTAGACTGGAAGAGCACTGTTTTTGGAACTGGGAAACCTTTAACTGCGACCGTCGGCTTACCTTCAGCTTCCCGATATCCGACTCTACCGGCAATCGCGTCGAGTGTCGCGCAACTTAGCGAGGATTCCTGTGGGTCCAGCGATCGGATACGCATGAGGCTA
CA12_0003310_11	GTAGACTGGAAGAGCACTGTTTTCATGAAAAGGGAGACTTACTGAACTGCGACCGTCGGCTTACCTTCAGCTTCCCGATATCCGACTCTACCGGCAATCGCGTCGAGTGTCGCGCAACTTAGCGACCTGGCACAAGGGCTGGATCGGATACGCATGAGGCTA
CA12_0003310_12	GTAGACTGGAAGAGCACTGTTATGCCTCATGCATCATCAGATGAACTGCGACCGTCGGCTTACCTTCAGCTTCCCGATATCCGACTCTACCGGCAATCGCGTCGAGTGTCGCGCAACTTAGCGCCCGGCCTTGCCATTAGCGATCGGATACGCATGAGGCTA
CA12_0003310_13	GTAGACTGGAAGAGCACTGTTTGACTCTAAGAATTCTCTCTTCAACTGCGACCGTCGGCTTACCTTCAGCTTCCCGATATCCGACTCTACCGGCAATCGCGTCGAGTGTCGCGCAACTTAGCGTCCTTCTACTCCTCCCTCGATCGGATACGCATGAGGCTA
CA12_0003310_14	GTAGACTGGAAGAGCACTGTTTTTTCCTCCCGCAGGTGAGAAAACTGCGACCGTCGGCTTACCTTCAGCTTCCCGATATCCGACTCTACCGGCAATCGCGTCGAGTGTCGCGCAACTTAGCGGACAGGCGCAACTCCTCCAGATCGGATACGCATGAGGCTA
CA12_0003310_15	GTAGACTGGAAGAGCACTGTTTCAGTGGAGCAGTTATGTTTAACTGCGACCGTCGGCTTACCTTCAGCTTCCCGATATCCGACTCTACCGGCAATCGCGTCGAGTGTCGCGCAACTTAGCGAGTCCAAATCCAACCTCCTGGATCGGATACGCATGAGGCTA
CA12_0003310_16	GTAGACTGGAAGAGCACTGTTTTAGGGAATGGCAGGTTCAAAACTGCGACCGTCGGCTTACCTTCAGCTTCCCGATATCCGACTCTACCGGCAATCGCGTCGAGTGTCGCGCAACTTAGCGTCACAGACACTGCACAGACCGATCGGATACGCATGAGGCTA
CA12_0003310_17	GTAGACTGGAAGAGCACTGTTTTTGCTTGGGAAACTCAACTAACTGCGACCGTCGGCTTACCTTCAGCTTCCCGATATCCGACTCTACCGGCAATCGCGTCGAGTGTCGCGCAACTTAGCGTGTGCACTCTCTGCTTAGGTGATCGGATACGCATGAGGCTA
CA12_0003310_18	GTAGACTGGAAGAGCACTGTTAGGAATTCAAAGCTGCTTGCAACTGCGACCGTCGGCTTACCTTCAGCTTCCCGATATCCGACTCTACCGGCAATCGCGTCGAGTGTCGCGCAACTTAGCGGCACTCTCAGACCAAGCAGCGATCGGATACGCATGAGGCTA
CA12_0003310_19	GTAGACTGGAAGAGCACTGTTAGGACCTTGCTTTGGACCCTACAACTGCGACCGTCGGCTTACCTTCAGCTTCCCGATATCCGACTCTACCGGCAATCGCGTCGAGTGTCGCGCAACTTAGCGCCCGGGCACATCCAGGAGATCGGATACGCATGAGGCTA
CA12_0003310_20	GTAGACTGGAAGAGCACTGTTTTGGCATCTGTATTGTGGTGGTGAACTGCGACCGTCGGCTTACCTTCAGCTTCCCGATATCCGACTCTACCGGCAATCGCGTCGAGTGTCGCGCAACTTAGCGGGCCCTGGCTGGCATTCGATCGGATACGCATGAGGCTA
CA12_0003310_21	GTAGACTGGAAGAGCACTGTTGTGCTCTGGACAGTTTTCCGAAAACTGCGACCGTCGGCTTACCTTCAGCTTCCCGATATCCGACTCTACCGGCAATCGCGTCGAGTGTCGCGCAACTTAGCGCCCCCTTGCAACCCCACTGATCGGATACGCATGAGGCTA
CA12_0003310_22	GTAGACTGGAAGAGCACTGTTGCAACAAGTCAGAAGGCCTCGAACTGCGACCGTCGGCTTACCTTCAGCTTCCCGATATCCGACTCTACCGGCAATCGCGTCGAGTGTCGCGCAACTTAGCGCTGACGCCAGCACTGCCAGATCGGATACGCATGAGGCTA
CA12_0003310_23	GTAGACTGGAAGAGCACTGTTCATCCAGGGCCTCCAGTCTCAACTGCGACCGTCGGCTTACCTTCAGCTTCCCGATATCCGACTCTACCGGCAATCGCGTCGAGTGTCGCGCAACTTAGCGCCTGCCCTCGGACATGCAGATCGGATACGCATGAGGCTA
CA12_0003310_24	GTAGACTGGAAGAGCACTGTTCCAAGGCTACAATCTGTCTGCCAACTGCGACCGTCGGCTTACCTTCAGCTTCCCGATATCCGACTCTACCGGCAATCGCGTCGAGTGTCGCGCAACTTAGCGCCTCACGCCCCTCGAGTTGATCGGATACGCATGAGGCTA
CA12_0003310_25	GTAGACTGGAAGAGCACTGTTATCTTAAAGGAACAGCCTTCCAGAACTGCGACCGTCGGCTTACCTTCAGCTTCCCGATATCCGACTCTACCGGCAATCGCGTCGAGTGTCGCGCAACTTAGCGCCGTGCTCCTGCTGGTGGATCGGATACGCATGAGGCTA
CA12_0003310_26	GTAGACTGGAAGAGCACTGTTTCAAGTGTTTGGCGTTGAGTTGAACTGCGACCGTCGGCTTACCTTCAGCTTCCCGATATCCGACTCTACCGGCAATCGCGTCGAGTGTCGCGCAACTTAGCGCCTCCCCGCACGATGACAGATCGGATACGCATGAGGCTA
CA8_0102200_1	GTAGACTGGAAGAGCACTGTTACTAACGTACCTGATGGTGTTCTTGCGTGCGATACGGAGTCTTCAGCTTCCCGATATCCGTCGTACTTCGACGGCACTCATACCATTCGCGTGCGATTCCAGTGCCTCTGATTCATGGTAGATCGGATACGCATGAGGCTA
CA8_0102200_2	GTAGACTGGAAGAGCACTGTTAAAACCTATGTGATGGACCTCTTGCGTGCGATACGGAGTCTTCAGCTTCCCGATATCCGTCGTACTTCGACGGCACTCATACCATTCGCGTGCGATTCCTGGTGTGATAGGAAAGAAAGTGATCGGATACGCATGAGGCTA
CA8_0102200_3	GTAGACTGGAAGAGCACTGTTTTGTTTGGAGGCATAATATTCTTCTTGCGTGCGATACGGAGTCTTCAGCTTCCCGATATCCGTCGTACTTCGACGGCACTCATACCATTCGCGTGCGATTCCTGGTGTCCATTGGTGACAGATCGGATACGCATGAGGCTA
CA8_0102200_4	GTAGACTGGAAGAGCACTGTTTGAACAGTCAGGGATTGTTCTTGTCTTGCGTGCGATACGGAGTCTTCAGCTTCCCGATATCCGTCGTACTTCGACGGCACTCATACCATTCGCGTGCGATTCCCCTGACCGGGTTGGTGCGATCGGATACGCATGAGGCTA
CA8_0102200_5	GTAGACTGGAAGAGCACTGTTTTGTGATGCAGAATATCTAAGTTCTTGCGTGCGATACGGAGTCTTCAGCTTCCCGATATCCGTCGTACTTCGACGGCACTCATACCATTCGCGTGCGATTCCTCCCAGTTTGGAGGGATTGATCGGATACGCATGAGGCTA
CA8_0102200_6	GTAGACTGGAAGAGCACTGTTATTTTAGGTGCCACTAGCTCTTGCGTGCGATACGGAGTCTTCAGCTTCCCGATATCCGTCGTACTTCGACGGCACTCATACCATTCGCGTGCGATTCCAAAGATGACCAACAATATCCTTGATCGGATACGCATGAGGCTA
CA8_0102200_7	GTAGACTGGAAGAGCACTGTTAAAAGAAGGTCAGCACCTCTTGCGTGCGATACGGAGTCTTCAGCTTCCCGATATCCGTCGTACTTCGACGGCACTCATACCATTCGCGTGCGATTCCAGAAAGGTGTAAGAAATAGGATAGATCGGATACGCATGAGGCTA
CA8_0102200_8	GTAGACTGGAAGAGCACTGTTTTAATATTAGGCTGGATTGCCATCTTGCGTGCGATACGGAGTCTTCAGCTTCCCGATATCCGTCGTACTTCGACGGCACTCATACCATTCGCGTGCGATTCCTCAGCACCCATACCACAAGATCGGATACGCATGAGGCTA
CA8_0102200_9	GTAGACTGGAAGAGCACTGTTGTTGCACATACTGTTTATTGCTCTTGCGTGCGATACGGAGTCTTCAGCTTCCCGATATCCGTCGTACTTCGACGGCACTCATACCATTCGCGTGCGATTCCACTGCTGCTAGGATTCATAGATCGGATACGCATGAGGCTA
CA8_0102200_10	GTAGACTGGAAGAGCACTGTTTTAGTGACAGAGTCATTAGAGCTTCTTGCGTGCGATACGGAGTCTTCAGCTTCCCGATATCCGTCGTACTTCGACGGCACTCATACCATTCGCGTGCGATTCCTCGGCCCACTCAGCCTCGATCGGATACGCATGAGGCTA
CA8_0102200_11	GTAGACTGGAAGAGCACTGTTTGTATGAAGGCTCTCTCACCATTCTTGCGTGCGATACGGAGTCTTCAGCTTCCCGATATCCGTCGTACTTCGACGGCACTCATACCATTCGCGTGCGATTCCTGCTGCGGGATTACTGGGGATCGGATACGCATGAGGCTA
CA8_0102200_12	GTAGACTGGAAGAGCACTGTTATTGATGAGGCTGTGGGGAATCTTGCGTGCGATACGGAGTCTTCAGCTTCCCGATATCCGTCGTACTTCGACGGCACTCATACCATTCGCGTGCGATTCCACTCCACTCTGTTTGGCAGCGATCGGATACGCATGAGGCTA
CA8_0102200_13	GTAGACTGGAAGAGCACTGTTACACGGTTAATTTCAAAGCTTTTCTTGCGTGCGATACGGAGTCTTCAGCTTCCCGATATCCGTCGTACTTCGACGGCACTCATACCATTCGCGTGCGATTCCACCAGCGTGGTTCTGAGCGATCGGATACGCATGAGGCTA
CA8_0102200_14	GTAGACTGGAAGAGCACTGTTTCTCCCCAAATTATGTGGTGTGTCTTGCGTGCGATACGGAGTCTTCAGCTTCCCGATATCCGTCGTACTTCGACGGCACTCATACCATTCGCGTGCGATTCCCGCTGTTGGATGTCCGCCGATCGGATACGCATGAGGCTA
CA8_0102200_15	GTAGACTGGAAGAGCACTGTTAGAAGGAAGAGGATGAGGAGGAATCTTGCGTGCGATACGGAGTCTTCAGCTTCCCGATATCCGTCGTACTTCGACGGCACTCATACCATTCGCGTGCGATTCCTACCGTCGCCTTCCCCGGATCGGATACGCATGAGGCTA
CA8_0102200_16	GTAGACTGGAAGAGCACTGTTGGAACACTCGGTCCGAACGTCTTGCGTGCGATACGGAGTACTTCAGCTTCCCGATATCCGTCGTACTTCGACGGCACTCATACCATTCGCGTGCGATTCCCTTCCCACGCGGGTCTCTGATCGGATACGCATGAGGCTA
CACNA1D_1300010_1	GTAGACTGGAAGAGCACTGTTATCTAAAGGGCTACTTGGATTGTGTATCGCGCTCGATTGGCACTTCAGCTTCCCGATATCCGCTGGTTCGGGCGTACCTAACGAGTGTCGCGCAACTTAGCGAGCAGCAGCTGGAGGAGGGATCGGATACGCATGAGGCTA
CACNA1D_1300010_2	GTAGACTGGAAGAGCACTGTTACTGAGTCTGTGAACACAGAGAATGTATCGCGCTCGATTGGCACTTCAGCTTCCCGATATCCGCTGGTTCGGGCGTACCTAACGAGTGTCGCGCAACTTAGCGGCATGCCCACCAGCGAGGATCGGATACGCATGAGGCTA
CACNA1D_1300010_3	GTAGACTGGAAGAGCACTGTTTCACGTTTTACTGGCTGGTTATCTGTATCGCGCTCGATTGGCACTTCAGCTTCCCGATATCCGCTGGTTCGGGCGTACCTAACGAGTGTCGCGCAACTTAGCGGGCCGCCGTGAAGTCTGGATCGGATACGCATGAGGCTA
CACNA1D_1300010_4	GTAGACTGGAAGAGCACTGTTAGATGCTGGTAAAAATGTACAGTGTATCGCGCTCGATTGGCACTTCAGCTTCCCGATATCCGCTGGTTCGGGCGTACCTAACGAGTGTCGCGCAACTTAGCGTGGCTCTGTTCACCTGCGGATCGGATACGCATGAGGCTA
CACNA1D_1300010_5	GTAGACTGGAAGAGCACTGTTTATTAAACTCCATGAAGTCCATTGTATCGCGCTCGATTGGCACTTCAGCTTCCCGATATCCGCTGGTTCGGGCGTACCTAACGAGTGTCGCGCAACTTAGCGGCAACTTAGTGGCATCCTGATCGGATACGCATGAGGCTA
CACNA1D_1300010_6	GTAGACTGGAAGAGCACTGTTTTTGGCTGATGCTGAAAGTCTTGTATCGCGCTCGATTGGCACTTCAGCTTCCCGATATCCGCTGGTTCGGGCGTACCTAACGAGTGTCGCGCAACTTAGCGTGGCCATCGCTGTAGACAAGATCGGATACGCATGAGGCTA
CACNA1D_1300010_7	GTAGACTGGAAGAGCACTGTTTTCTTCATTCTTAGCAAGACCAATGTATCGCGCTCGATTGGCACTTCAGCTTCCCGATATCCGCTGGTTCGGGCGTACCTAACGAGTGTCGCGCAACTTAGCGTCCCTGAAGGGAGCGCTGATCGGATACGCATGAGGCTA
CACNA1D_1300010_8	GTAGACTGGAAGAGCACTGTTCAACCACCACATCTTCACCAACTGTATCGCGCTCGATTGGCACTTCAGCTTCCCGATATCCGCTGGTTCGGGCGTACCTAACGAGTGTCGCGCAACTTAGCGAGGCTGCCACAAGCTCATGATCGGATACGCATGAGGCTA
CACNA1D_1300010_9	GTAGACTGGAAGAGCACTGTTACTACTTCAATTTGCTGGATATGTGTATCGCGCTCGATTGGCACTTCAGCTTCCCGATATCCGCTGGTTCGGGCGTACCTAACGAGTGTCGCGCAACTTAGCGAGGGGCCTTCTGCAGGAGATCGGATACGCATGAGGCTA
CACNA1D_1300010_10	GTAGACTGGAAGAGCACTGTTCAGGGCCATCAACAGAGCAAAATGTATCGCGCTCGATTGGCACTTCAGCTTCCCGATATCCGCTGGTTCGGGCGTACCTAACGAGTGTCGCGCAACTTAGCGAAGGGTCCTGCGTCCCCTGATCGGATACGCATGAGGCTA
CACNA1D_1300010_11	GTAGACTGGAAGAGCACTGTTAGTTCATGTTTGCCTGTATCGGTGTATCGCGCTCGATTGGCACTTCAGCTTCCCGATATCCGCTGGTTCGGGCGTACCTAACGAGTGTCGCGCAACTTAGCGTCGTCACCACCCTCCTGCGATCGGATACGCATGAGGCTA
CACNA1D_1300010_12	GTAGACTGGAAGAGCACTGTTATCTGGCAAAACAGTGATTTCATGTATCGCGCTCGATTGGCACTTCAGCTTCCCGATATCCGCTGGTTCGGGCGTACCTAACGAGTGTCGCGCAACTTAGCGCCTGTGGTCCGTGAACGGGATCGGATACGCATGAGGCTA
CACNA1D_1300010_13	GTAGACTGGAAGAGCACTGTTATACATCCCCAAAAACCCCTACCTGTATCGCGCTCGATTGGCACTTCAGCTTCCCGATATCCGCTGGTTCGGGCGTACCTAACGAGTGTCGCGCAACTTAGCGGCACGTCCCTTGCGGAGGATCGGATACGCATGAGGCTA
CACNA1D_1300010_14	GTAGACTGGAAGAGCACTGTTTCGAGATGGTTTTGAAAGTCATCTGTATCGCGCTCGATTGGCACTTCAGCTTCCCGATATCCGCTGGTTCGGGCGTACCTAACGAGTGTCGCGCAACTTAGCGCACCGGGGTGTTCACCGGATCGGATACGCATGAGGCTA
CACNA1D_1300010_15	GTAGACTGGAAGAGCACTGTTTTGACTCCCTCATCGTAATCGGTGTATCGCGCTCGATTGGCACTTCAGCTTCCCGATATCCGCTGGTTCGGGCGTACCTAACGAGTGTCGCGCAACTTAGCGGTGACGCCTGGAACACGTGATCGGATACGCATGAGGCTA
CACNA1D_1300010_16	GTAGACTGGAAGAGCACTGTTTTGCTGTGGACTTTTATTAAGTTGTATCGCGCTCGATTGGCACTTCAGCTTCCCGATATCCGCTGGTTCGGGCGTACCTAACGAGTGTCGCGCAACTTAGCGGGGGAAGGCATCCGGACAGATCGGATACGCATGAGGCTA
CACNA1D_1300010_17	GTAGACTGGAAGAGCACTGTTTATACATGTGGGAGCAACTTTGCTGTATCGCGCTCGATTGGCACTTCAGCTTCCCGATATCCGCTGGTTCGGGCGTACCTAACGAGTGTCGCGCAACTTAGCGACAACCCCGGGGAGGAGGATCGGATACGCATGAGGCTA
CACNA1D_1300010_18	GTAGACTGGAAGAGCACTGTTTTTTGGGGCCTCACCATTTAGATGTATCGCGCTCGATTGGCACTTCAGCTTCCCGATATCCGCTGGTTCGGGCGTACCTAACGAGTGTCGCGCAACTTAGCGTGACCCGGGACTGGTCTAGATCGGATACGCATGAGGCTA
CACNA1D_1300010_19	GTAGACTGGAAGAGCACTGTTTGGGAAGTTATGTCCACACAGGGTGTATCGCGCTCGATTGGCACTTCAGCTTCCCGATATCCGCTGGTTCGGGCGTACCTAACGAGTGTCGCGCAACTTAGCGCAGCCTCCCCTGGGGTTGATCGGATACGCATGAGGCTA
CACNA1D_1300010_20	GTAGACTGGAAGAGCACTGTTACAGTCATGTTTAATGCAACCTGTATCGCGCTCGATTGGCACTTCAGCTTCCCGATATCCGCTGGTTCGGGCGTACCTAACGAGTGTCGCGCAACTTAGCGGCCTCTCAACAGTGACGGGGATCGGATACGCATGAGGCTA
CACNA1D_1300010_21	GTAGACTGGAAGAGCACTGTTAAAGAAAATTTGGAAGAAAACCATGTATCGCGCTCGATTGGCACTTCAGCTTCCCGATATCCGCTGGTTCGGGCGTACCTAACGAGTGTCGCGCAACTTAGCGGAACTTCGGGCTGTGATGATCGGATACGCATGAGGCTA
CACNA1D_1300010_22	GTAGACTGGAAGAGCACTGTTAAGAACACCACAATTGCCCTATGTATCGCGCTCGATTGGCACTTCAGCTTCCCGATATCCGCTGGTTCGGGCGTACCTAACGAGTGTCGCGCAACTTAGCGGGTGGGAAAGTACCCTGCGGATCGGATACGCATGAGGCTA
CACNA1D_1300010_23	GTAGACTGGAAGAGCACTGTTTGCTATATCGTGTGATTTGCAAGTGTATCGCGCTCGATTGGCACTTCAGCTTCCCGATATCCGCTGGTTCGGGCGTACCTAACGAGTGTCGCGCAACTTAGCGGGGCCAGAAATCCGGCGGATCGGATACGCATGAGGCTA
CACNA1D_1300010_24	GTAGACTGGAAGAGCACTGTTACCAATACCACCCACCGTCTGTATCGCGCTCGATTGGCACTTCAGCTTCCCGATATCCGCTGGTTCGGGCGTACCTAACGAGTGTCGCGCAACTTAGCGAGGAGAGATTCCCTTCAGCAGGATCGGATACGCATGAGGCTA
CACNA1D_1300010_25	GTAGACTGGAAGAGCACTGTTGCATTGGGAACCTTGAGCATGTTGTATCGCGCTCGATTGGCACTTCAGCTTCCCGATATCCGCTGGTTCGGGCGTACCTAACGAGTGTCGCGCAACTTAGCGCCCATGGAAAGCGGCCCAGATCGGATACGCATGAGGCTA
CACNA1D_1300010_26	GTAGACTGGAAGAGCACTGTTAGGAGTATTTCAGTAGTGAGGAATGTATCGCGCTCGATTGGCACTTCAGCTTCCCGATATCCGCTGGTTCGGGCGTACCTAACGAGTGTCGCGCAACTTAGCGCCACTGCTTGGGGGAGCGATCGGATACGCATGAGGCTA
CACNA1D_1300010_27	GTAGACTGGAAGAGCACTGTTATCATCCCCAAGGATTCTTGGAGTGTATCGCGCTCGATTGGCACTTCAGCTTCCCGATATCCGCTGGTTCGGGCGTACCTAACGAGTGTCGCGCAACTTAGCGGAGGCCCCGAGGCTACCGATCGGATACGCATGAGGCTA
CACNA1D_1300010_28	GTAGACTGGAAGAGCACTGTTCGTCTCCCATCTTCCCCCATTGTATCGCGCTCGATTGGCACTTCAGCTTCCCGATATCCGCTGGTTCGGGCGTACCTAACGAGTGTCGCGCAACTTAGCGAGCCAGGAAGAGGTCCCGTGATCGGATACGCATGAGGCTA
CACNA1D_1300010_29	GTAGACTGGAAGAGCACTGTTTCACTCGACCCGGTCGTGTGTATCGCGCTCGATTGGCACTTCAGCTTCCCGATATCCGCTGGTTCGGGCGTACCTAACGAGTGTCGCGCAACTTAGCGAAGCCCAGAAGTACTCACCGAGGATCGGATACGCATGAGGCTA
CACNA1D_1300010_30	GTAGACTGGAAGAGCACTGTTGCTTCCGGAACAAAAACAGCGTGTATCGCGCTCGATTGGCACTTCAGCTTCCCGATATCCGCTGGTTCGGGCGTACCTAACGAGTGTCGCGCAACTTAGCGAGCCTGACTGTCCCCAGCAGATCGGATACGCATGAGGCTA
CACNA1D_1300010_31	GTAGACTGGAAGAGCACTGTTTATGCAAGGGACCCAAAATTTGTTGTATCGCGCTCGATTGGCACTTCAGCTTCCCGATATCCGCTGGTTCGGGCGTACCTAACGAGTGTCGCGCAACTTAGCGCCGAAGGCTTGGGACGCGATCGGATACGCATGAGGCTA
CACNA1D_1300010_32	GTAGACTGGAAGAGCACTGTTACCTGGCGGATGAAATGATATTGTATCGCGCTCGATTGGCACTTCAGCTTCCCGATATCCGCTGGTTCGGGCGTACCTAACGAGTGTCGCGCAACTTAGCGCCTGGGAGGGATGAGGAGGGATCGGATACGCATGAGGCTA
CACNA1D_1300010_33	GTAGACTGGAAGAGCACTGTTTGAGCCTGGCAGAGTACCATGTGTATCGCGCTCGATTGGCACTTCAGCTTCCCGATATCCGCTGGTTCGGGCGTACCTAACGAGTGTCGCGCAACTTAGCGGGAACAGGTCCCAAGCGGTGATCGGATACGCATGAGGCTA
CACNA1D_1300010_34	GTAGACTGGAAGAGCACTGTTTAAATAAGGTTTTCTGTGATGTGTGTATCGCGCTCGATTGGCACTTCAGCTTCCCGATATCCGCTGGTTCGGGCGTACCTAACGAGTGTCGCGCAACTTAGCGAGGGCAATGGGACCTCAGATCGGATACGCATGAGGCTA
CACNA1D_1300010_35	GTAGACTGGAAGAGCACTGTTTCCTAATAATTGTAGTTCCCCATGTATCGCGCTCGATTGGCACTTCAGCTTCCCGATATCCGCTGGTTCGGGCGTACCTAACGAGTGTCGCGCAACTTAGCGTGCAGCAATATCCATGGGGATCGGATACGCATGAGGCTA
CACNA1D_1300010_36	GTAGACTGGAAGAGCACTGTTTTTTCTTTGGGCAAGAGTTTGTATCGCGCTCGATTGGCACTTCAGCTTCCCGATATCCGCTGGTTCGGGCGTACCTAACGAGTGTCGCGCAACTTAGCGACCAGATGACTATTTGCAGTCGATCGGATACGCATGAGGCTA
CACNA1D_1300010_37	GTAGACTGGAAGAGCACTGTTAATGCATAGGTGGATGAGATATATGTATCGCGCTCGATTGGCACTTCAGCTTCCCGATATCCGCTGGTTCGGGCGTACCTAACGAGTGTCGCGCAACTTAGCGTGCATCGCTGGTGCAGAGATCGGATACGCATGAGGCTA
CACNA1D_1300010_38	GTAGACTGGAAGAGCACTGTTAAGTTTTCATTAGAATGCACTCTGTATCGCGCTCGATTGGCACTTCAGCTTCCCGATATCCGCTGGTTCGGGCGTACCTAACGAGTGTCGCGCAACTTAGCGGCAATTGAATGAGGGCTGGATCGGATACGCATGAGGCTA
CACNA1D_1300010_39	GTAGACTGGAAGAGCACTGTTAGGGCAGCTCTGAAATTATGGATTGTATCGCGCTCGATTGGCACTTCAGCTTCCCGATATCCGCTGGTTCGGGCGTACCTAACGAGTGTCGCGCAACTTAGCGAGGGCAGGTACTGTGCCGATCGGATACGCATGAGGCTA
CACNA1D_1300010_40	GTAGACTGGAAGAGCACTGTTAAGTGTCTGATAGAGGCGATGATTGTATCGCGCTCGATTGGCACTTCAGCTTCCCGATATCCGCTGGTTCGGGCGTACCTAACGAGTGTCGCGCAACTTAGCGTGCCAGACCAGGACCCTGATCGGATACGCATGAGGCTA
CACNB2_3020100_1	GTAGACTGGAAGAGCACTGTTAATGGTCCAAAGGGACATGTCCACGCTACGGAGTACGCCACTCTTCAGCTTCCCGATATCCGCTACTTCGTCGCGTCAGACCCGGAATACGTCGTTGACTGCCCGAGCCGACTTTTCGCCGATCGGATACGCATGAGGCTA
CACNB2_3020100_2	GTAGACTGGAAGAGCACTGTTATGTATCTCTGGAGGAGGACCGACGCTACGGAGTACGCCACTCTTCAGCTTCCCGATATCCGCTACTTCGTCGCGTCAGACCCGGAATACGTCGTTGACTGCGCCGTCCATCCGATTCCGGATCGGATACGCATGAGGCTA
CACNB2_3020100_3	GTAGACTGGAAGAGCACTGTTATCTCATTCGAAGCAAAAGATTTACGCTACGGAGTACGCCACTCTTCAGCTTCCCGATATCCGCTACTTCGTCGCGTCAGACCCGGAATACGTCGTTGACTGCCAGTGCCTGGCATGGCCGATCGGATACGCATGAGGCTA
CACNB2_3020100_4	GTAGACTGGAAGAGCACTGTTTTGGTAAAAGAAGGCTGTGAAACGCTACGGAGTACGCCACTCTTCAGCTTCCCGATATCCGCTACTTCGTCGCGTCAGACCCGGAATACGTCGTTGACTGCTGACTGGTGGATAGGGCGAGATCGGATACGCATGAGGCTA
CACNB2_3020100_5	GTAGACTGGAAGAGCACTGTTTAAACCCAGTGCAAACAGTGTAAACGCTACGGAGTACGCCACTCTTCAGCTTCCCGATATCCGCTACTTCGTCGCGTCAGACCCGGAATACGTCGTTGACTGCGCAAACCACCGCTCCCCGATCGGATACGCATGAGGCTA
CACNB2_3020100_6	GTAGACTGGAAGAGCACTGTTTCCTAGTGGGCCCTTCTCTGAACGCTACGGAGTACGCCACTCTTCAGCTTCCCGATATCCGCTACTTCGTCGCGTCAGACCCGGAATACGTCGTTGACTGCCCTTCCATGCGACCAGTGGGATCGGATACGCATGAGGCTA
CACNB2_3020100_7	GTAGACTGGAAGAGCACTGTTTATTAAACAATCCCAGTAAGCACACGCTACGGAGTACGCCACTCTTCAGCTTCCCGATATCCGCTACTTCGTCGCGTCAGACCCGGAATACGTCGTTGACTGCGCTTGCCAAACGCTCGGGATCGGATACGCATGAGGCTA
CACNB2_3020100_8	GTAGACTGGAAGAGCACTGTTATACAATTAATCATCCAGCTCAAACGCTACGGAGTACGCCACTCTTCAGCTTCCCGATATCCGCTACTTCGTCGCGTCAGACCCGGAATACGTCGTTGACTGCGGTGGTCCTTGACGCGGGATCGGATACGCATGAGGCTA
CACNB2_3020100_9	GTAGACTGGAAGAGCACTGTTTGATAAACTGGCTCAGTGTCCACGCTACGGAGTACGCCACTCTTCAGCTTCCCGATATCCGCTACTTCGTCGCGTCAGACCCGGAATACGTCGTTGACTGCACGTCCAGATGGTAGCAGCGATCGGATACGCATGAGGCTA
CACNB2_3020100_10	GTAGACTGGAAGAGCACTGTTTTAGCCGTACATTAGCCACTTCACGCTACGGAGTACGCCACTCTTCAGCTTCCCGATATCCGCTACTTCGTCGCGTCAGACCCGGAATACGTCGTTGACTGCGCCTCCCCAACCCTCTCCGATCGGATACGCATGAGGCTA
CACNB2_3020100_11	GTAGACTGGAAGAGCACTGTTTCTGCTTCCCAAGCTGAAGAAGACGCTACGGAGTACGCCACTCTTCAGCTTCCCGATATCCGCTACTTCGTCGCGTCAGACCCGGAATACGTCGTTGACTGCCGCTCCGCTCCTATCCGTGATCGGATACGCATGAGGCTA
CACNB2_3020100_12	GTAGACTGGAAGAGCACTGTTACTATGCCTCACACCGTGACCACGCTACGGAGTACGCCACTCTTCAGCTTCCCGATATCCGCTACTTCGTCGCGTCAGACCCGGAATACGTCGTTGACTGCTCCCATGACCACGTGGACCGATCGGATACGCATGAGGCTA
CACNB2_3020100_13	GTAGACTGGAAGAGCACTGTTTGGAACAGGGATGTTTACATCACGCTACGGAGTACGCCACTCTTCAGCTTCCCGATATCCGCTACTTCGTCGCGTCAGACCCGGAATACGTCGTTGACTGCACGGAATGAGGCTGGGGAGGATCGGATACGCATGAGGCTA
CACNB2_3020100_14	GTAGACTGGAAGAGCACTGTTATACTGGACTCTTCAAAAACTGTACGCTACGGAGTACGCCACTCTTCAGCTTCCCGATATCCGCTACTTCGTCGCGTCAGACCCGGAATACGTCGTTGACTGCTGCAGTCCTCCGGTTGCGATCGGATACGCATGAGGCTA
CACNB2_3020100_15	GTAGACTGGAAGAGCACTGTTTATTCATTCATGGACCACTGACGCTACGGAGTACGCCACTCTTCAGCTTCCCGATATCCGCTACTTCGTCGCGTCAGACCCGGAATACGTCGTTGACTGCACGCAGGCATCTGATTTGCAGATCGGATACGCATGAGGCTA
CACNB2_3020100_16	GTAGACTGGAAGAGCACTGTTGCTTTATGAATTACAGGGACTAACGCTACGGAGTACGCCACTCTTCAGCTTCCCGATATCCGCTACTTCGTCGCGTCAGACCCGGAATACGTCGTTGACTGCTGCCAAGTCAGCAGATTTGATCGGATACGCATGAGGCTA
CACNB2_3020100_17	GTAGACTGGAAGAGCACTGTTTACAGTTCACACTGATTGTGACGCTACGGAGTACGCCACTCTTCAGCTTCCCGATATCCGCTACTTCGTCGCGTCAGACCCGGAATACGTCGTTGACTGCCCAGAGGTTGTTCTACTCCAGATCGGATACGCATGAGGCTA
CACNB2_3020100_18	GTAGACTGGAAGAGCACTGTTTCTGCCCACCTCGCTCTGACGCTACGGAGTACGCCACTCTTCAGCTTCCCGATATCCGCTACTTCGTCGCGTCAGACCCGGAATACGTCGTTGACTGCACTAGAGACTGATATCGAGCATGATCGGATACGCATGAGGCTA
CACNB2_3020100_19	GTAGACTGGAAGAGCACTGTTAACCTTGCCTATTGTTCCTACGCTACGGAGTACGCCACTCTTCAGCTTCCCGATATCCGCTACTTCGTCGCGTCAGACCCGGAATACGTCGTTGACTGCACTTCTCCCACTTCAATTTCTGATCGGATACGCATGAGGCTA
CACNB2_3020100_20	GTAGACTGGAAGAGCACTGTTAGACATTATCTCCATGCCTCACGCTACGGAGTACGCCACTCTTCAGCTTCCCGATATCCGCTACTTCGTCGCGTCAGACCCGGAATACGTCGTTGACTGCACACAGAAGGGGAACCTTGAGATCGGATACGCATGAGGCTA
CACNB2_3020100_21	GTAGACTGGAAGAGCACTGTTACCCCCAAGAAAACGCAACGCTACGGAGTACGCCACTCTTCAGCTTCCCGATATCCGCTACTTCGTCGCGTCAGACCCGGAATACGTCGTTGACTGCACATTTAACTCCTTATTTCCCTTGATCGGATACGCATGAGGCTA
CACNB2_3020100_22	GTAGACTGGAAGAGCACTGTTATTAGCCCTACACTGTTTACACGCTACGGAGTACGCCACTCTTCAGCTTCCCGATATCCGCTACTTCGTCGCGTCAGACCCGGAATACGTCGTTGACTGCAAATTTCCCTCAGTTCGTTAGATCGGATACGCATGAGGCTA
CACNB2_3020100_23	GTAGACTGGAAGAGCACTGTTTTCAAAAAGTAGTGGTGAGAACGCTACGGAGTACGCCACTCTTCAGCTTCCCGATATCCGCTACTTCGTCGCGTCAGACCCGGAATACGTCGTTGACTGCTGCTGCTATCATTAATCCCTGATCGGATACGCATGAGGCTA
CACNB2_3020100_24	GTAGACTGGAAGAGCACTGTTATTTACTGACCTGCGGAATGTAACGCTACGGAGTACGCCACTCTTCAGCTTCCCGATATCCGCTACTTCGTCGCGTCAGACCCGGAATACGTCGTTGACTGCTCTCAAGGGCAATGGGATGATCGGATACGCATGAGGCTA
CACNB2_3020100_25	GTAGACTGGAAGAGCACTGTTATGTCTTAGTCATGTTGTACTTACGCTACGGAGTACGCCACTCTTCAGCTTCCCGATATCCGCTACTTCGTCGCGTCAGACCCGGAATACGTCGTTGACTGCGGTGCTGCTAAATGTAGGGATCGGATACGCATGAGGCTA
CACNB2_3020100_26	GTAGACTGGAAGAGCACTGTTTTTCTTGGGGCAATGCTAAATACACGCTACGGAGTACGCCACTCTTCAGCTTCCCGATATCCGCTACTTCGTCGCGTCAGACCCGGAATACGTCGTTGACTGCCCCAGCTGCAGGGCATCGATCGGATACGCATGAGGCTA
CACNB2_3020100_27	GTAGACTGGAAGAGCACTGTTAATGTACTCACTGTTGAACTACGCTACGGAGTACGCCACTCTTCAGCTTCCCGATATCCGCTACTTCGTCGCGTCAGACCCGGAATACGTCGTTGACTGCTGACACAGGGTTTTAAAGTAGATCGGATACGCATGAGGCTA
CALB1_3220000_1	GTAGACTGGAAGAGCACTGTTAAATGGAAGCACTGCCATTAACGCTACGGAGTACGCCACTCTTCAGCTTCCCGATATCCGAACGGTATTCGGTCGTCATCCTACTTCGTCGCGTCAGACCTGGCTTTGCCTTTAGCGTGTGATCGGATACGCATGAGGCTA
CALB1_3220000_2	GTAGACTGGAAGAGCACTGTTATCTGCTGCCTCTGAAAATAACGCTACGGAGTACGCCACTCTTCAGCTTCCCGATATCCGAACGGTATTCGGTCGTCATCCTACTTCGTCGCGTCAGACCTGTTCATTTCCACCAAGGGTGATCGGATACGCATGAGGCTA
CALB1_3220000_3	GTAGACTGGAAGAGCACTGTTTGACACATAAATCTGTCTGATTCACGCTACGGAGTACGCCACTCTTCAGCTTCCCGATATCCGAACGGTATTCGGTCGTCATCCTACTTCGTCGCGTCAGACCGGGAAGGGAGCACCAGAGATCGGATACGCATGAGGCTA
CALB1_3220000_4	GTAGACTGGAAGAGCACTGTTATGCACATTTGTCACTGAACGCTACGGAGTACGCCACTCTTCAGCTTCCCGATATCCGAACGGTATTCGGTCGTCATCCTACTTCGTCGCGTCAGACCAATTCTAGTCTCTGATTTGCAAGATCGGATACGCATGAGGCTA
CALB1_3220000_5	GTAGACTGGAAGAGCACTGTTTTCTTTTCAGCTTGTTTCTATACACGCTACGGAGTACGCCACTCTTCAGCTTCCCGATATCCGAACGGTATTCGGTCGTCATCCTACTTCGTCGCGTCAGACCCCAGGATGTGTGGCTCAGATCGGATACGCATGAGGCTA
CALB1_3220000_6	GTAGACTGGAAGAGCACTGTTGTCGGATGGAGGGAAGCTACGCTACGGAGTACGCCACTCTTCAGCTTCCCGATATCCGAACGGTATTCGGTCGTCATCCTACTTCGTCGCGTCAGACCACAAGAAGAACATAATGGCTTTGATCGGATACGCATGAGGCTA
CALB1_3220000_7	GTAGACTGGAAGAGCACTGTTGCCAGCAGCTGAAGTCCTGACGCTACGGAGTACGCCACTCTTCAGCTTCCCGATATCCGAACGGTATTCGGTCGTCATCCTACTTCGTCGCGTCAGACCATTTCCTGCTGCTCTTCCGATGATCGGATACGCATGAGGCTA
CALB1_3220000_8	GTAGACTGGAAGAGCACTGTTTCATCACAGCCTCACAGTTTTACGCTACGGAGTACGCCACTCTTCAGCTTCCCGATATCCGAACGGTATTCGGTCGTCATCCTACTTCGTCGCGTCAGACCTCCCACCTGCAGTCATCCCGATCGGATACGCATGAGGCTA
CALD1_0301300_1	GTAGACTGGAAGAGCACTGTTACCAACCAGAAGGCTCAGCTGGTTCGGGCGTACCTAACCTTCAGCTTCCCGATATCCGGAATTGTCCGCGCTCTACGAACTCTACCGGCAATCGCGTCTCAAATTCCACAGGGATTGGTGGATCGGATACGCATGAGGCTA
CALD1_0301300_2	GTAGACTGGAAGAGCACTGTTAGAAGGCAAAAGAGGGAGGAGCTGGTTCGGGCGTACCTAACCTTCAGCTTCCCGATATCCGGAATTGTCCGCGCTCTACGAACTCTACCGGCAATCGCGTCTGAGCGTCGCAGAGAACTTGATCGGATACGCATGAGGCTA
CALD1_0301300_3	GTAGACTGGAAGAGCACTGTTAGAATCCTTGGGACAGGTGACCCTGGTTCGGGCGTACCTAACCTTCAGCTTCCCGATATCCGGAATTGTCCGCGCTCTACGAACTCTACCGGCAATCGCGTCGCGGCAGAAGCAGGAGGAGATCGGATACGCATGAGGCTA
CALD1_0301300_4	GTAGACTGGAAGAGCACTGTTACAAACACTCAAGTGGAAGGGCTGGTTCGGGCGTACCTAACCTTCAGCTTCCCGATATCCGGAATTGTCCGCGCTCTACGAACTCTACCGGCAATCGCGTCGGAGGCCAAGACAACCACCGATCGGATACGCATGAGGCTA
CALD1_0301300_5	GTAGACTGGAAGAGCACTGTTTACGAGATAGAGGAAACAGACTGGTTCGGGCGTACCTAACCTTCAGCTTCCCGATATCCGGAATTGTCCGCGCTCTACGAACTCTACCGGCAATCGCGTCGTGAAAGTCGCCAAGAAAGAGATCGGATACGCATGAGGCTA
CALD1_0301300_6	GTAGACTGGAAGAGCACTGTTATGACCCACAAACTTAAACACTGGTTCGGGCGTACCTAACCTTCAGCTTCCCGATATCCGGAATTGTCCGCGCTCTACGAACTCTACCGGCAATCGCGTCAGTCGCAGAATGGAGAATTCGATCGGATACGCATGAGGCTA
CALD1_0301300_7	GTAGACTGGAAGAGCACTGTTAGAGTTCGAGAAGCTCAAACAGACTGGTTCGGGCGTACCTAACCTTCAGCTTCCCGATATCCGGAATTGTCCGCGCTCTACGAACTCTACCGGCAATCGCGTCGGGGAGACCGAGAGCGAGATCGGATACGCATGAGGCTA
CALD1_0301300_8	GTAGACTGGAAGAGCACTGTTTGAGAAACGCCAGAAGATGCCCTGGTTCGGGCGTACCTAACCTTCAGCTTCCCGATATCCGGAATTGTCCGCGCTCTACGAACTCTACCGGCAATCGCGTCGGCGAAGAGCAGAAGCTGCGATCGGATACGCATGAGGCTA
CALD1_0301300_9	GTAGACTGGAAGAGCACTGTTATAGTCTCCAAGATTGACAGCACTGGTTCGGGCGTACCTAACCTTCAGCTTCCCGATATCCGGAATTGTCCGCGCTCTACGAACTCTACCGGCAATCGCGTCTCGACCCATCAAGCAGCAGATCGGATACGCATGAGGCTA
CALD1_0301300_10	GTAGACTGGAAGAGCACTGTTTCAATGAATGGCTAACTAAAACCCTGGTTCGGGCGTACCTAACCTTCAGCTTCCCGATATCCGGAATTGTCCGCGCTCTACGAACTCTACCGGCAATCGCGTCAGGGGTTTCTAGCCGCAGATCGGATACGCATGAGGCTA
CALD1_0301300_11	GTAGACTGGAAGAGCACTGTTAAAAGCAATCTGTGGATAAGGTCTGGTTCGGGCGTACCTAACCTTCAGCTTCCCGATATCCGGAATTGTCCGCGCTCTACGAACTCTACCGGCAATCGCGTCGCAAGCGGAACCTCTGGGGATCGGATACGCATGAGGCTA
CALD1_0301300_12	GTAGACTGGAAGAGCACTGTTTGTAGAGGGCTAATTCGCTCTGCTGGTTCGGGCGTACCTAACCTTCAGCTTCCCGATATCCGGAATTGTCCGCGCTCTACGAACTCTACCGGCAATCGCGTCACGCAGGACGAGCTCAGTGATCGGATACGCATGAGGCTA
CALD1_0301300_13	GTAGACTGGAAGAGCACTGTTTTTTTTAGGTTGGTTGTTTTGTCTGGTTCGGGCGTACCTAACCTTCAGCTTCCCGATATCCGGAATTGTCCGCGCTCTACGAACTCTACCGGCAATCGCGTCAGCTGACAGTGGTACTGAGATCGGATACGCATGAGGCTA
CALD1_0301300_14	GTAGACTGGAAGAGCACTGTTTGTTTTCAATGCCTGATGACTGGTTCGGGCGTACCTAACCTTCAGCTTCCCGATATCCGGAATTGTCCGCGCTCTACGAACTCTACCGGCAATCGCGTCCATGGCAGATAGGTATCAATAGATCGGATACGCATGAGGCTA
CALD1_0301300_15	GTAGACTGGAAGAGCACTGTTTGAGGAGTCATGACAGTACTTCTGGTTCGGGCGTACCTAACCTTCAGCTTCCCGATATCCGGAATTGTCCGCGCTCTACGAACTCTACCGGCAATCGCGTCAGTGAGCAAAATCCAGTGTGATCGGATACGCATGAGGCTA
CALD1_0301300_16	GTAGACTGGAAGAGCACTGTTAAAATGTTCTAGTATAGCTGGATGAATTGTCCGCGCTCTACGACTTCAGCTTCCCGATATCCGCTGGTTCGGGCGTACCTAACACTCTACCGGCAATCGCGTCTCCTCCAGTGTCTTGGCGATCGGATACGCATGAGGCTA
CALD1_0301300_17	GTAGACTGGAAGAGCACTGTTAAGTGACATCTGCGTTACAAAGTCTGGTTCGGGCGTACCTAACCTTCAGCTTCCCGATATCCGGAATTGTCCGCGCTCTACGAACTCTACCGGCAATCGCGTCGGCAGGGCTGGCATGAGGATCGGATACGCATGAGGCTA
CALD1_0301300_18	GTAGACTGGAAGAGCACTGTTTGACTAGCATGTTCTGTGAATCTGGTTCGGGCGTACCTAACCTTCAGCTTCCCGATATCCGGAATTGTCCGCGCTCTACGAACTCTACCGGCAATCGCGTCACGAGGTAAAACTGCAAGCGATCGGATACGCATGAGGCTA
CASC15_0200320_1	GTAGACTGGAAGAGCACTGTTGCTCCGGGACTTGGAACAAAAAACGGTATTCGGTCGTCATCCTTCAGCTTCCCGATATCCGACTCTACCGGCAATCGCGTCACGTCTGCGTACCGGCTTAGGCTCGCCGCCTCTTTGTCTGATCGGATACGCATGAGGCTA
CASC15_0200320_2	GTAGACTGGAAGAGCACTGTTTCATTCTGCGTTGTTCTTACTGAACGGTATTCGGTCGTCATCCTTCAGCTTCCCGATATCCGACTCTACCGGCAATCGCGTCACGTCTGCGTACCGGCTTAGTCCTAGCACTGACCTCCTGATCGGATACGCATGAGGCTA
CASC15_0200320_3	GTAGACTGGAAGAGCACTGTTATTATCACAAGACAGTCAGAATAACGGTATTCGGTCGTCATCCTTCAGCTTCCCGATATCCGACTCTACCGGCAATCGCGTCACGTCTGCGTACCGGCTTAGTGGTGGGTTTGCTGAAGCGATCGGATACGCATGAGGCTA
CASC15_0200320_4	GTAGACTGGAAGAGCACTGTTATGTATATGATTAACGGATGGAAAACGGTATTCGGTCGTCATCCTTCAGCTTCCCGATATCCGACTCTACCGGCAATCGCGTCACGTCTGCGTACCGGCTTAGTGCTTTTGAGGGCGTGCGATCGGATACGCATGAGGCTA
CASC15_0200320_5	GTAGACTGGAAGAGCACTGTTTGGAAAACCCAGAGGAAATGAGTAACGGTATTCGGTCGTCATCCTTCAGCTTCCCGATATCCGACTCTACCGGCAATCGCGTCACGTCTGCGTACCGGCTTAGGAAGCACGCCACACGCAGATCGGATACGCATGAGGCTA
CASC15_0200320_6	GTAGACTGGAAGAGCACTGTTACACAACCTCAGCCAAGAAGAGAACGGTATTCGGTCGTCATCCTTCAGCTTCCCGATATCCGACTCTACCGGCAATCGCGTCACGTCTGCGTACCGGCTTAGGCAACCTCAGCCAGTGCAGATCGGATACGCATGAGGCTA
CASC15_0200320_7	GTAGACTGGAAGAGCACTGTTAGTTGGTATGTGGGGGAAACGGTATTCGGTCGTCATCCTTCAGCTTCCCGATATCCGACTCTACCGGCAATCGCGTCACGTCTGCGTACCGGCTTAGTGGTATAATCATCATGGTGAAGAGATCGGATACGCATGAGGCTA
CASC15_0200320_8	GTAGACTGGAAGAGCACTGTTAGGGAGTTCTAGAATTAAGTGATAACGGTATTCGGTCGTCATCCTTCAGCTTCCCGATATCCGACTCTACCGGCAATCGCGTCACGTCTGCGTACCGGCTTAGAGCTATGGGAGGCCTTGGATCGGATACGCATGAGGCTA
CASC15_0200320_9	GTAGACTGGAAGAGCACTGTTAGTGGAAATTCGATTAGCTGAAACGGTATTCGGTCGTCATCCTTCAGCTTCCCGATATCCGACTCTACCGGCAATCGCGTCACGTCTGCGTACCGGCTTAGAAGTGGTAGTTCTCAGGTAGATCGGATACGCATGAGGCTA
CASC15_0200320_10	GTAGACTGGAAGAGCACTGTTTGTAAGTGGCAAAGATGACTGTAACGGTATTCGGTCGTCATCCTTCAGCTTCCCGATATCCGACTCTACCGGCAATCGCGTCACGTCTGCGTACCGGCTTAGTCCCAGGCAGTCTCTGCAGATCGGATACGCATGAGGCTA
CASR_2000021_1	GTAGACTGGAAGAGCACTGTTCAGACCAGAGCTCATCCTCGTCGTATCGGTAGTCGCAACGCCTTCAGCTTCCCGATATCCGACGTCTGCGTACCGGCTTAGCTTGCGGCGACAGTCGAACATGCGCGCAGTCCTGAGATGATCGGATACGCATGAGGCTA
CASR_2000021_2	GTAGACTGGAAGAGCACTGTTTTACAAGTCTGGATTGAGGACGTATCGGTAGTCGCAACGCCTTCAGCTTCCCGATATCCGACGTCTGCGTACCGGCTTAGCTTGCGGCGACAGTCGAACAAGACTCAAGGACCACCCACAGATCGGATACGCATGAGGCTA
CASR_2000021_3	GTAGACTGGAAGAGCACTGTTTTTATAGCTGCTGCTGGGTCCTCGTATCGGTAGTCGCAACGCCTTCAGCTTCCCGATATCCGACGTCTGCGTACCGGCTTAGCTTGCGGCGACAGTCGAACAACGGCAGAACCATGGCATGATCGGATACGCATGAGGCTA
CASR_2000021_4	GTAGACTGGAAGAGCACTGTTTACAGGCTATGATATTTGCCATACGTATCGGTAGTCGCAACGCCTTCAGCTTCCCGATATCCGACGTCTGCGTACCGGCTTAGCTTGCGGCGACAGTCGAACACCGTGGGTTTCGCTGGTGATCGGATACGCATGAGGCTA
CASR_2000021_5	GTAGACTGGAAGAGCACTGTTATCTGCTGGGGCTCTTCTACATCGTATCGGTAGTCGCAACGCCTTCAGCTTCCCGATATCCGACGTCTGCGTACCGGCTTAGCTTGCGGCGACAGTCGAACATCTCCACGGCAGTGGCAAGATCGGATACGCATGAGGCTA
CASR_2000021_6	GTAGACTGGAAGAGCACTGTTAGACATCATCGAGTATTTCCGCTCGTATCGGTAGTCGCAACGCCTTCAGCTTCCCGATATCCGACGTCTGCGTACCGGCTTAGCTTGCGGCGACAGTCGAACACAGGCCACTGCCATGGCGATCGGATACGCATGAGGCTA
CASR_2000021_7	GTAGACTGGAAGAGCACTGTTATGGTTTTGCCAAGGAGTTTCGTATCGGTAGTCGCAACGCCTTCAGCTTCCCGATATCCGACGTCTGCGTACCGGCTTAGCTTGCGGCGACAGTCGAACATCCCAGGAAGTCTGTCCACAGATCGGATACGCATGAGGCTA
CASR_2000021_8	GTAGACTGGAAGAGCACTGTTTACATAGATTACACGCATTTACGCGTATCGGTAGTCGCAACGCCTTCAGCTTCCCGATATCCGACGTCTGCGTACCGGCTTAGCTTGCGGCGACAGTCGAACAGCAGTGTCGAGACCCCTGATCGGATACGCATGAGGCTA
CASR_2000021_9	GTAGACTGGAAGAGCACTGTTTTGATGAGTGTGGTGACCTGGTCGTATCGGTAGTCGCAACGCCTTCAGCTTCCCGATATCCGACGTCTGCGTACCGGCTTAGCTTGCGGCGACAGTCGAACATGGGGGAGCAGGTGACCTGATCGGATACGCATGAGGCTA
CASR_2000021_10	GTAGACTGGAAGAGCACTGTTGAGTGTGTGGAGTGTCCTGATGCGTATCGGTAGTCGCAACGCCTTCAGCTTCCCGATATCCGACGTCTGCGTACCGGCTTAGCTTGCGGCGACAGTCGAACAGAGCCCACCTGCTGCTTTGATCGGATACGCATGAGGCTA
CASR_2000021_11	GTAGACTGGAAGAGCACTGTTGCCCCAGGACTGGACGTCGTATCGGTAGTCGCAACGCCTTCAGCTTCCCGATATCCGACGTCTGCGTACCGGCTTAGCTTGCGGCGACAGTCGAACACTCCCTGTTCTTCATCGGGGAGATCGGATACGCATGAGGCTA
CASR_2000021_12	GTAGACTGGAAGAGCACTGTTTTCATGCAGATTGTCATCTGCGTATCGGTAGTCGCAACGCCTTCAGCTTCCCGATATCCGACGTCTGCGTACCGGCTTAGCTTGCGGCGACAGTCGAACATGCTGGTTTTCCTCTGCACCGATCGGATACGCATGAGGCTA
CASR_2000021_13	GTAGACTGGAAGAGCACTGTTTTCAATGAAGCCAAGTTCATCACGTATCGGTAGTCGCAACGCCTTCAGCTTCCCGATATCCGACGTCTGCGTACCGGCTTAGCTTGCGGCGACAGTCGAACACGGAAGCTGCCGGAGAACGATCGGATACGCATGAGGCTA
CASR_2000021_14	GTAGACTGGAAGAGCACTGTTCCGCAGCTCACGCTTTCAACGTATCGGTAGTCGCAACGCCTTCAGCTTCCCGATATCCGACGTCTGCGTACCGGCTTAGCTTGCGGCGACAGTCGAACAGAGGAGGTGCGTTGCAGCAGATCGGATACGCATGAGGCTA
CASR_2000021_15	GTAGACTGGAAGAGCACTGTTAGAATGCAGAGAGGTTTCTTCGTATCGGTAGTCGCAACGCCTTCAGCTTCCCGATATCCGACGTCTGCGTACCGGCTTAGCTTGCGGCGACAGTCGAACAAGGAGAAGACTGGGCTAGGGGATCGGATACGCATGAGGCTA
CASR_2000021_16	GTAGACTGGAAGAGCACTGTTTCACCCACATCTAATGTCTCCGTATCGGTAGTCGCAACGCCTTCAGCTTCCCGATATCCGACGTCTGCGTACCGGCTTAGCTTGCGGCGACAGTCGAACATCCACGGTCAGATTTGCTGTGATCGGATACGCATGAGGCTA
CASR_2000021_17	GTAGACTGGAAGAGCACTGTTATTATGTAACATCCAGAAGGTTTCGTATCGGTAGTCGCAACGCCTTCAGCTTCCCGATATCCGACGTCTGCGTACCGGCTTAGCTTGCGGCGACAGTCGAACATCCTACCTGCTGCTGCTGATCGGATACGCATGAGGCTA
CASR_2000021_18	GTAGACTGGAAGAGCACTGTTTATCCTCACTCCCATAAGCCGTATCGGTAGTCGCAACGCCTTCAGCTTCCCGATATCCGACGTCTGCGTACCGGCTTAGCTTGCGGCGACAGTCGAACAAGCTCTATTTCCCCACCCCACGATCGGATACGCATGAGGCTA
CASR_2000021_19	GTAGACTGGAAGAGCACTGTTTCAGCCATAGTATCACTGGCTCACGTATCGGTAGTCGCAACGCCTTCAGCTTCCCGATATCCGACGTCTGCGTACCGGCTTAGCTTGCGGCGACAGTCGAACAGGGCCCAACACATGGGGGATCGGATACGCATGAGGCTA
CASR_2000021_20	GTAGACTGGAAGAGCACTGTTACTTTCTTCCAAAGGGGCGCGTATCGGTAGTCGCAACGCCTTCAGCTTCCCGATATCCGACGTCTGCGTACCGGCTTAGCTTGCGGCGACAGTCGAACATGGTGACTTCTTCCCCTGACCGATCGGATACGCATGAGGCTA
CASR_2000021_21	GTAGACTGGAAGAGCACTGTTAGCTGAGTGGGGATTTATATTTCGTATCGGTAGTCGCAACGCCTTCAGCTTCCCGATATCCGACGTCTGCGTACCGGCTTAGCTTGCGGCGACAGTCGAACACCTCTGAGCAAGGCACCGGATCGGATACGCATGAGGCTA
CASR_2000021_22	GTAGACTGGAAGAGCACTGTTTTTATTTCACCAAGTGCTTGCGTATCGGTAGTCGCAACGCCTTCAGCTTCCCGATATCCGACGTCTGCGTACCGGCTTAGCTTGCGGCGACAGTCGAACAACATAGGTTTACAGTGAGCTGATCGGATACGCATGAGGCTA
CASR_2000021_23	GTAGACTGGAAGAGCACTGTTTTGTATCCTCATCTGGTCCCATCCGTATCGGTAGTCGCAACGCCTTCAGCTTCCCGATATCCGACGTCTGCGTACCGGCTTAGCTTGCGGCGACAGTCGAACATGGCGTGCTCTGAGGCAGATCGGATACGCATGAGGCTA
CASR_2000021_24	GTAGACTGGAAGAGCACTGTTACACAGAGCTTATGGAGGCTCGTATCGGTAGTCGCAACGCCTTCAGCTTCCCGATATCCGACGTCTGCGTACCGGCTTAGCTTGCGGCGACAGTCGAACATGCTGTCTCCCCATGACAGTGATCGGATACGCATGAGGCTA
CASR_2000021_25	GTAGACTGGAAGAGCACTGTTTCACCTAGCTCACTCCTTCCCGTATCGGTAGTCGCAACGCCTTCAGCTTCCCGATATCCGACGTCTGCGTACCGGCTTAGCTTGCGGCGACAGTCGAACATCACTGTGGTCCTCTTCCCTGATCGGATACGCATGAGGCTA
CASR_2000021_26	GTAGACTGGAAGAGCACTGTTAAAGGAAGTCAGGAGGTAACGTATCGGTAGTCGCAACGCCTTCAGCTTCCCGATATCCGACGTCTGCGTACCGGCTTAGCTTGCGGCGACAGTCGAACAGTGTTTGCTTTTCTCTTGAATGATCGGATACGCATGAGGCTA
CASR_2000021_27	GTAGACTGGAAGAGCACTGTTCCCTTTGCTCATCTGCTGCATTCGTATCGGTAGTCGCAACGCCTTCAGCTTCCCGATATCCGACGTCTGCGTACCGGCTTAGCTTGCGGCGACAGTCGAACATCTGCCCAGCCAGAGCTTGATCGGATACGCATGAGGCTA
CASR_2000021_28	GTAGACTGGAAGAGCACTGTTATGAGAAATGGAGAACTGCCGTATCGGTAGTCGCAACGCCTTCAGCTTCCCGATATCCGACGTCTGCGTACCGGCTTAGCTTGCGGCGACAGTCGAACAAGGAAAAGCTCAGCAAGTGGTGATCGGATACGCATGAGGCTA
CASR_2000021_29	GTAGACTGGAAGAGCACTGTTACCTGTTTAAATCAACAGCTGCGTATCGGTAGTCGCAACGCCTTCAGCTTCCCGATATCCGACGTCTGCGTACCGGCTTAGCTTGCGGCGACAGTCGAACAAGTGGAGACAAGCAGGGGTGATCGGATACGCATGAGGCTA
CASR_2000021_30	GTAGACTGGAAGAGCACTGTTAAAATGTGGGCACCTGGGTAACCGTATCGGTAGTCGCAACGCCTTCAGCTTCCCGATATCCGACGTCTGCGTACCGGCTTAGCTTGCGGCGACAGTCGAACACACCAGCTCCCTGCCTCTGATCGGATACGCATGAGGCTA
CASR_2000021_31	GTAGACTGGAAGAGCACTGTTAAATGTTTTTGGAAGAATGTGACGTATCGGTAGTCGCAACGCCTTCAGCTTCCCGATATCCGACGTCTGCGTACCGGCTTAGCTTGCGGCGACAGTCGAACATCCTGTAAAGGCATCAGGGATCGGATACGCATGAGGCTA
CASR_2000021_32	GTAGACTGGAAGAGCACTGTTACCCCTCCTCCAAATTTTTCTCGTATCGGTAGTCGCAACGCCTTCAGCTTCCCGATATCCGACGTCTGCGTACCGGCTTAGCTTGCGGCGACAGTCGAACATCACCATACTGGGTCAGTCGATCGGATACGCATGAGGCTA
CCSER1_1010002_1	GTAGACTGGAAGAGCACTGTTGCCCCGAAGACATAAATCCCTGTGTATCGCGCTCGATTGGCACTTCAGCTTCCCGATATCCGAGAACTTGCGCGGATACACGTCGTAACCCGTGCGAAGTGCCAGGAAGGACACCCCCGTGATCGGATACGCATGAGGCTA
CCSER1_1010002_2	GTAGACTGGAAGAGCACTGTTAGGTGCAGGGAGCTAATGTATATGTATCGCGCTCGATTGGCACTTCAGCTTCCCGATATCCGAGAACTTGCGCGGATACACGTCGTAACCCGTGCGAAGTGCCGGGGCTGTGTATGCTCGGATCGGATACGCATGAGGCTA
CCSER1_1010002_3	GTAGACTGGAAGAGCACTGTTAGAGCCTACCAACCAGAACCTTGTATCGCGCTCGATTGGCACTTCAGCTTCCCGATATCCGAGAACTTGCGCGGATACACGTCGTAACCCGTGCGAAGTGCAGGGGAGTGAGCCTAAGCAGATCGGATACGCATGAGGCTA
CCSER1_1010002_4	GTAGACTGGAAGAGCACTGTTTGATTCTGGTTTCACAGAAGATGTATCGCGCTCGATTGGCACTTCAGCTTCCCGATATCCGAGAACTTGCGCGGATACACGTCGTAACCCGTGCGAAGTGCCTGGCAAAAGTGAAGGGGAGATCGGATACGCATGAGGCTA
CCSER1_1010002_5	GTAGACTGGAAGAGCACTGTTCTGTGGATGTAACAGAACGGGTGTATCGCGCTCGATTGGCACTTCAGCTTCCCGATATCCGAGAACTTGCGCGGATACACGTCGTAACCCGTGCGAAGTGCAGAGCTTCGCCATCCTGTTGATCGGATACGCATGAGGCTA
CCSER1_1010002_6	GTAGACTGGAAGAGCACTGTTTACAAAGACAACAACAGAACTTGTATCGCGCTCGATTGGCACTTCAGCTTCCCGATATCCGAGAACTTGCGCGGATACACGTCGTAACCCGTGCGAAGTGCCCCTCAATTCTGCTGCTGTGATCGGATACGCATGAGGCTA
CCSER1_1010002_7	GTAGACTGGAAGAGCACTGTTAACCTACCAGCAGATAGTGTGTATCGCGCTCGATTGGCACTTCAGCTTCCCGATATCCGAGAACTTGCGCGGATACACGTCGTAACCCGTGCGAAGTGCAGTGTGAGCCACTCAGAGAGTGATCGGATACGCATGAGGCTA
CCSER1_1010002_8	GTAGACTGGAAGAGCACTGTTAGCAGAATGATTTTGAAACCGTGTATCGCGCTCGATTGGCACTTCAGCTTCCCGATATCCGAGAACTTGCGCGGATACACGTCGTAACCCGTGCGAAGTGCAGAAGGCACTGCAGGGAGTGATCGGATACGCATGAGGCTA
CCSER1_1010002_9	GTAGACTGGAAGAGCACTGTTAGTTCTTACTCCTATGGAACCATGTATCGCGCTCGATTGGCACTTCAGCTTCCCGATATCCGAGAACTTGCGCGGATACACGTCGTAACCCGTGCGAAGTGCCGTCTCATGTGCCGCAGTGATCGGATACGCATGAGGCTA
CCSER1_1010002_10	GTAGACTGGAAGAGCACTGTTAACAGTCCATCTGCGGATTGGTGTATCGCGCTCGATTGGCACTTCAGCTTCCCGATATCCGAGAACTTGCGCGGATACACGTCGTAACCCGTGCGAAGTGCCCACATCAGCCGAATGCCCGATCGGATACGCATGAGGCTA
CCSER1_1010002_11	GTAGACTGGAAGAGCACTGTTTTGCTCCAAGAATACTCCCTTTTTGTATCGCGCTCGATTGGCACTTCAGCTTCCCGATATCCGAGAACTTGCGCGGATACACGTCGTAACCCGTGCGAAGTGCACGGTCAGGAGGCCTCCGATCGGATACGCATGAGGCTA
CCSER1_1010002_12	GTAGACTGGAAGAGCACTGTTATCTGTGGAATCCTGGTTATGTATCGCGCTCGATTGGCACTTCAGCTTCCCGATATCCGAGAACTTGCGCGGATACACGTCGTAACCCGTGCGAAGTGCTGCAAACCTCTTTTGTACTGTGATCGGATACGCATGAGGCTA
CCSER1_1010002_13	GTAGACTGGAAGAGCACTGTTTATAGCCATTGTTTGCAAGTTGTATCGCGCTCGATTGGCACTTCAGCTTCCCGATATCCGAGAACTTGCGCGGATACACGTCGTAACCCGTGCGAAGTGCCTGCAATTTTCCCAGTTTTAGATCGGATACGCATGAGGCTA
CCSER1_1010002_14	GTAGACTGGAAGAGCACTGTTAAATGCCCGATATAGGAACTGTATCGCGCTCGATTGGCACTTCAGCTTCCCGATATCCGAGAACTTGCGCGGATACACGTCGTAACCCGTGCGAAGTGCTGAATATGAACGCAGTGTATTGATCGGATACGCATGAGGCTA
CCSER1_1010002_15	GTAGACTGGAAGAGCACTGTTTGAAAGAGAAGGATGAACTCATGTATCGCGCTCGATTGGCACTTCAGCTTCCCGATATCCGAGAACTTGCGCGGATACACGTCGTAACCCGTGCGAAGTGCTCGATGCTCAAGCTGCAGCGATCGGATACGCATGAGGCTA
CCSER1_1010002_16	GTAGACTGGAAGAGCACTGTTAAAGCAATACATACTCCCACCTGTATCGCGCTCGATTGGCACTTCAGCTTCCCGATATCCGAGAACTTGCGCGGATACACGTCGTAACCCGTGCGAAGTGCTCTCAGCACAAGGGACAGAGATCGGATACGCATGAGGCTA
CCSER1_1010002_17	GTAGACTGGAAGAGCACTGTTTCTCTGAAGCCAACAGCTAAGACTGTATCGCGCTCGATTGGCACTTCAGCTTCCCGATATCCGAGAACTTGCGCGGATACACGTCGTAACCCGTGCGAAGTGCCCACCGTTGGGCAGAGCGATCGGATACGCATGAGGCTA
CCSER1_1010002_18	GTAGACTGGAAGAGCACTGTTAATTAAATCACCGTATTCCTGTCTGTATCGCGCTCGATTGGCACTTCAGCTTCCCGATATCCGAGAACTTGCGCGGATACACGTCGTAACCCGTGCGAAGTGCAGGCCAGCAGGATGGGTGATCGGATACGCATGAGGCTA
CCSER1_1010002_19	GTAGACTGGAAGAGCACTGTTAATTGAACTAGGTTGCATTGTGTATCGCGCTCGATTGGCACTTCAGCTTCCCGATATCCGAGAACTTGCGCGGATACACGTCGTAACCCGTGCGAAGTGCAGTGAAAGTTTGAGCATGTTGATCGGATACGCATGAGGCTA
CCSER1_1010002_20	GTAGACTGGAAGAGCACTGTTAACCTAGAGATGTGTTTGTCTCTGTATCGCGCTCGATTGGCACTTCAGCTTCCCGATATCCGAGAACTTGCGCGGATACACGTCGTAACCCGTGCGAAGTGCTGTGGCTTGCTTGCATGTGATCGGATACGCATGAGGCTA
CCSER1_1010002_21	GTAGACTGGAAGAGCACTGTTAACACAAGGTGATAAAGTTGGTGTATCGCGCTCGATTGGCACTTCAGCTTCCCGATATCCGAGAACTTGCGCGGATACACGTCGTAACCCGTGCGAAGTGCTGTTGAAGTACCGTGACATGATCGGATACGCATGAGGCTA
CCSER1_1010002_22	GTAGACTGGAAGAGCACTGTTTTTCTCTTTGACAAATAAGGCTGTATCGCGCTCGATTGGCACTTCAGCTTCCCGATATCCGAGAACTTGCGCGGATACACGTCGTAACCCGTGCGAAGTGCACCCATTTGATGGCAAATAGATCGGATACGCATGAGGCTA
CCSER1_1010002_23	GTAGACTGGAAGAGCACTGTTTTTCTTATACACATCAGAGCTGTGTATCGCGCTCGATTGGCACTTCAGCTTCCCGATATCCGAGAACTTGCGCGGATACACGTCGTAACCCGTGCGAAGTGCAGGAATCAAGGCTGCAGTGATCGGATACGCATGAGGCTA
CCSER1_1010002_24	GTAGACTGGAAGAGCACTGTTTAAATTAAAGCTGTGTGCAAATGTATCGCGCTCGATTGGCACTTCAGCTTCCCGATATCCGAGAACTTGCGCGGATACACGTCGTAACCCGTGCGAAGTGCTGGCATCTGACAACTTGCTGATCGGATACGCATGAGGCTA
CCSER1_1010002_25	GTAGACTGGAAGAGCACTGTTTTTGCCAAATGTTTTCTTTCTTTGTATCGCGCTCGATTGGCACTTCAGCTTCCCGATATCCGAGAACTTGCGCGGATACACGTCGTAACCCGTGCGAAGTGCTGTGCATCAAGGCAGACAGATCGGATACGCATGAGGCTA
CCSER1_1010002_26	GTAGACTGGAAGAGCACTGTTTTTGTCCTAAATGTTGGTGTTGTATCGCGCTCGATTGGCACTTCAGCTTCCCGATATCCGAGAACTTGCGCGGATACACGTCGTAACCCGTGCGAAGTGCAATTGTGGAATTCAGCTTGAGATCGGATACGCATGAGGCTA
CCSER1_1010002_27	GTAGACTGGAAGAGCACTGTTAAGCCCACTATGCTAATGTACTGTATCGCGCTCGATTGGCACTTCAGCTTCCCGATATCCGAGAACTTGCGCGGATACACGTCGTAACCCGTGCGAAGTGCTCAGGCCTGGAGAAGGTGTGATCGGATACGCATGAGGCTA
CCSER1_1010002_28	GTAGACTGGAAGAGCACTGTTAAAAAGTGCTTGTTTTTCTGATTGTATCGCGCTCGATTGGCACTTCAGCTTCCCGATATCCGAGAACTTGCGCGGATACACGTCGTAACCCGTGCGAAGTGCAGACATGACACCAGGGGGGATCGGATACGCATGAGGCTA
CCSER1_1010002_29	GTAGACTGGAAGAGCACTGTTCCACCTGAAATAAACTGTTCTGTATCGCGCTCGATTGGCACTTCAGCTTCCCGATATCCGAGAACTTGCGCGGATACACGTCGTAACCCGTGCGAAGTGCACCTTGAAGAAAAGCTGTTTGATCGGATACGCATGAGGCTA
CCSER1_1010002_30	GTAGACTGGAAGAGCACTGTTAAGATGTGAATCCACCACTATCTGTATCGCGCTCGATTGGCACTTCAGCTTCCCGATATCCGAGAACTTGCGCGGATACACGTCGTAACCCGTGCGAAGTGCACTGTTGCTGCAATGCTAGATCGGATACGCATGAGGCTA
CD14_2033000_1	GTAGACTGGAAGAGCACTGTTTTGAGGACTTTTCGACCAATTCCGTATCGGTAGTCGCAACGCCTTCAGCTTCCCGATATCCGGACGAACGGTCGAGATTTACAACTGCGACCGTCGGCTTACGGGAGTCCCGTCAGGACGGATCGGATACGCATGAGGCTA
CD14_2033000_2	GTAGACTGGAAGAGCACTGTTACCTGACACTGGACGGGAATCCGTATCGGTAGTCGCAACGCCTTCAGCTTCCCGATATCCGGACGAACGGTCGAGATTTACAACTGCGACCGTCGGCTTACGAGCTGCCCGAGGTGGATAGATCGGATACGCATGAGGCTA
CD14_2033000_3	GTAGACTGGAAGAGCACTGTTGCCTAGACCTCAGCCACAACTCGTATCGGTAGTCGCAACGCCTTCAGCTTCCCGATATCCGGACGAACGGTCGAGATTTACAACTGCGACCGTCGGCTTACCAGGTGTGCAGCCCCACAGATCGGATACGCATGAGGCTA
CD14_2033000_4	GTAGACTGGAAGAGCACTGTTTGCCTTTTCCTGCGAACAGGTTCGTATCGGTAGTCGCAACGCCTTCAGCTTCCCGATATCCGGACGAACGGTCGAGATTTACAACTGCGACCGTCGGCTTACGCCCAAGCACACTCGCCGATCGGATACGCATGAGGCTA
CD14_2033000_5	GTAGACTGGAAGAGCACTGTTTCAAGGAACTGACGCTCGAGGCGTATCGGTAGTCGCAACGCCTTCAGCTTCCCGATATCCGGACGAACGGTCGAGATTTACAACTGCGACCGTCGGCTTACTGCTAGCGTACTCCCGCCGATCGGATACGCATGAGGCTA
CD14_2033000_6	GTAGACTGGAAGAGCACTGTTTCCAGTGTGTGTCTGCAGTAGACGTATCGGTAGTCGCAACGCCTTCAGCTTCCCGATATCCGGACGAACGGTCGAGATTTACAACTGCGACCGTCGGCTTACCCGACTGGTCCGAAGCCTGATCGGATACGCATGAGGCTA
CD14_2033000_7	GTAGACTGGAAGAGCACTGTTAAAGAAGCTAAAGCACTTCCAGACGTATCGGTAGTCGCAACGCCTTCAGCTTCCCGATATCCGGACGAACGGTCGAGATTTACAACTGCGACCGTCGGCTTACGGGTGCCGCTGTGTAGGGATCGGATACGCATGAGGCTA
CD14_2033000_8	GTAGACTGGAAGAGCACTGTTTCAACATAAACCAAGACAAGGCGTATCGGTAGTCGCAACGCCTTCAGCTTCCCGATATCCGGACGAACGGTCGAGATTTACAACTGCGACCGTCGGCTTACTGGATTTGGTGGCAGGAGAGATCGGATACGCATGAGGCTA
CD163_0300310_1	GTAGACTGGAAGAGCACTGTTAAAATGCAGAGCCACACCTGGTTCGGGCGTACCTAACCTTCAGCTTCCCGATATCCGACTCTACCGGCAATCGCGTCGAGTGTCGCGCAACTTAGCGACTGTAATTCTGTTCACTAGAATGATCGGATACGCATGAGGCTA
CD163_0300310_2	GTAGACTGGAAGAGCACTGTTTTCCTAAGACTGCTGCTGCTGGTTCGGGCGTACCTAACCTTCAGCTTCCCGATATCCGACTCTACCGGCAATCGCGTCGAGTGTCGCGCAACTTAGCGTGGAGTTCTTCTTCTCCTAGGAGATCGGATACGCATGAGGCTA
CD163_0300310_3	GTAGACTGGAAGAGCACTGTTATTTTCGTCGCATTATTCTTCCTGGTTCGGGCGTACCTAACCTTCAGCTTCCCGATATCCGACTCTACCGGCAATCGCGTCGAGTGTCGCGCAACTTAGCGTGGGGTTGTTCTGTTGGCCGATCGGATACGCATGAGGCTA
CD163_0300310_4	GTAGACTGGAAGAGCACTGTTGAGTGTGGGCACAAGGAAGACCTGGTTCGGGCGTACCTAACCTTCAGCTTCCCGATATCCGACTCTACCGGCAATCGCGTCGAGTGTCGCGCAACTTAGCGCAGACGCTGGGGCCATAGTGATCGGATACGCATGAGGCTA
CD163_0300310_5	GTAGACTGGAAGAGCACTGTTAGTGTGTGATGACTCTTGGGACCTGGTTCGGGCGTACCTAACCTTCAGCTTCCCGATATCCGACTCTACCGGCAATCGCGTCGAGTGTCGCGCAACTTAGCGTGGAGGTTCCTGGGGGACGATCGGATACGCATGAGGCTA
CD163_0300310_6	GTAGACTGGAAGAGCACTGTTATCTCCATGGGAGAAGAGACTGCTGGTTCGGGCGTACCTAACCTTCAGCTTCCCGATATCCGACTCTACCGGCAATCGCGTCGAGTGTCGCGCAACTTAGCGGCTGTGGCAGTGCCCATCGATCGGATACGCATGAGGCTA
CD163_0300310_7	GTAGACTGGAAGAGCACTGTTTTTTTACAATGGAGCTTGGGGCCTGGTTCGGGCGTACCTAACCTTCAGCTTCCCGATATCCGACTCTACCGGCAATCGCGTCGAGTGTCGCGCAACTTAGCGTGCAGGGCGTCTGGAAGTGATCGGATACGCATGAGGCTA
CD163_0300310_8	GTAGACTGGAAGAGCACTGTTACAAGGAGGATGCGGGAGTTACTGGTTCGGGCGTACCTAACCTTCAGCTTCCCGATATCCGACTCTACCGGCAATCGCGTCGAGTGTCGCGCAACTTAGCGGGGCAGCAAAATTGCAGGCGATCGGATACGCATGAGGCTA
CD163_0300310_9	GTAGACTGGAAGAGCACTGTTTACCATTCCAGAAGAAAGTGCTGCTGGTTCGGGCGTACCTAACCTTCAGCTTCCCGATATCCGACTCTACCGGCAATCGCGTCGAGTGTCGCGCAACTTAGCGTTGGGCCCAACAAGGCCGATCGGATACGCATGAGGCTA
CD163_0300310_10	GTAGACTGGAAGAGCACTGTTTATGTCCTTCAGAGCAAGTGGCTGGTTCGGGCGTACCTAACCTTCAGCTTCCCGATATCCGACTCTACCGGCAATCGCGTCGAGTGTCGCGCAACTTAGCGACTGCTCTAGGTGCTTCATGATCGGATACGCATGAGGCTA
CD163_0300310_11	GTAGACTGGAAGAGCACTGTTAAGGAACTTGTAGCCACAGCAGCTGGTTCGGGCGTACCTAACCTTCAGCTTCCCGATATCCGACTCTACCGGCAATCGCGTCGAGTGTCGCGCAACTTAGCGAGTAGCACCCCGCCCAGGATCGGATACGCATGAGGCTA
CD163_0300310_12	GTAGACTGGAAGAGCACTGTTTCTGTGATTCGGACTTCTCTCTGCTGGTTCGGGCGTACCTAACCTTCAGCTTCCCGATATCCGACTCTACCGGCAATCGCGTCGAGTGTCGCGCAACTTAGCGTGACACGTGGGGCTCCAGATCGGATACGCATGAGGCTA
CD163_0300310_13	GTAGACTGGAAGAGCACTGTTTTGAGGTGGAGATTCAGAGACTGCTGGTTCGGGCGTACCTAACCTTCAGCTTCCCGATATCCGACTCTACCGGCAATCGCGTCGAGTGTCGCGCAACTTAGCGCCGCTGTGCTGGGACAGGATCGGATACGCATGAGGCTA
CD163_0300310_14	GTAGACTGGAAGAGCACTGTTATTATTGCAATCACAATGAAGATACTCTACCGGCAATCGCGTCCTTCAGCTTCCCGATATCCGCTGGTTCGGGCGTACCTAACGAGTGTCGCGCAACTTAGCGCCATGAATGGGGAAAGCGATCGGATACGCATGAGGCTA
CD163_0300310_15	GTAGACTGGAAGAGCACTGTTATATGTGATGACGGCTGGGACTGGTTCGGGCGTACCTAACCTTCAGCTTCCCGATATCCGACTCTACCGGCAATCGCGTCGAGTGTCGCGCAACTTAGCGTCCAAGGAGAATGGGGGACAGATCGGATACGCATGAGGCTA
CD163_0300310_16	GTAGACTGGAAGAGCACTGTTAACATCAAGGATGGGGAAACTGGTTCGGGCGTACCTAACCTTCAGCTTCCCGATATCCGACTCTACCGGCAATCGCGTCGAGTGTCGCGCAACTTAGCGAGTCAGCTCTCTGGAACTGCAGATCGGATACGCATGAGGCTA
CD163_0300310_17	GTAGACTGGAAGAGCACTGTTAGGGAATATGTGTTCTGGAAGAACTGGTTCGGGCGTACCTAACCTTCAGCTTCCCGATATCCGACTCTACCGGCAATCGCGTCGAGTGTCGCGCAACTTAGCGATGAGGCTGACGCGTGGGATCGGATACGCATGAGGCTA
CD163_0300310_18	GTAGACTGGAAGAGCACTGTTTAGTAACTGTACTCACCAACAACTGGTTCGGGCGTACCTAACCTTCAGCTTCCCGATATCCGACTCTACCGGCAATCGCGTCGAGTGTCGCGCAACTTAGCGTGATGGATGGGGAAAGCAGATCGGATACGCATGAGGCTA
CD163_0300310_19	GTAGACTGGAAGAGCACTGTTTGTGTAATAATGGCTGGAGCATCTGGTTCGGGCGTACCTAACCTTCAGCTTCCCGATATCCGACTCTACCGGCAATCGCGTCGAGTGTCGCGCAACTTAGCGAGGAGGAGTGGGGAACGGGATCGGATACGCATGAGGCTA
CD163_0300310_20	GTAGACTGGAAGAGCACTGTTCAGAATGGTGCTACTTGAACTGGTTCGGGCGTACCTAACCTTCAGCTTCCCGATATCCGACTCTACCGGCAATCGCGTCGAGTGTCGCGCAACTTAGCGAATCTTTGGAATGAGCAAACTGATCGGATACGCATGAGGCTA
CD34_0200101_1	GTAGACTGGAAGAGCACTGTTTAGGCAGGTTCTACACCAAACGGTATTCGGTCGTCATCCTTCAGCTTCCCGATATCCGCGGAATACGTCGTTGACTGCCTTGCGGCGACAGTCGAACAACAAGCCATGAGACTGGAGAGTGATCGGATACGCATGAGGCTA
CD34_0200101_2	GTAGACTGGAAGAGCACTGTTTGATTGTTCCAGAAATGTGAGAACGGTATTCGGTCGTCATCCTTCAGCTTCCCGATATCCGCGGAATACGTCGTTGACTGCCTTGCGGCGACAGTCGAACACCCAGGAGCAAAGTGAGGGGATCGGATACGCATGAGGCTA
CD34_0200101_3	GTAGACTGGAAGAGCACTGTTTAGGGTGTTTAAAGCTAAACCAACGGTATTCGGTCGTCATCCTTCAGCTTCCCGATATCCGCGGAATACGTCGTTGACTGCCTTGCGGCGACAGTCGAACACCGGGTGTCACAGTTTGTGGATCGGATACGCATGAGGCTA
CD34_0200101_4	GTAGACTGGAAGAGCACTGTTTTCTGAGTGGGTCCTGTAAAACGGTATTCGGTCGTCATCCTTCAGCTTCCCGATATCCGCGGAATACGTCGTTGACTGCCTTGCGGCGACAGTCGAACAACTGGGTCATGAACAGGTGGTGATCGGATACGCATGAGGCTA
CD34_0200101_5	GTAGACTGGAAGAGCACTGTTGCTTCCAGCCACCATTCAAACGGTATTCGGTCGTCATCAACTTCAGCTTCCCGATATCCGCGGAATACGTCGTTGACTGCCTTGCGGCGACAGTCGAACAAAAGCCCCCATCGAAGAGGATCGGATACGCATGAGGCTA
CD34_0200101_6	GTAGACTGGAAGAGCACTGTTTATCTGGAATTATCTTCAGCCAACGGTATTCGGTCGTCATCCTTCAGCTTCCCGATATCCGCGGAATACGTCGTTGACTGCCTTGCGGCGACAGTCGAACACTGTTGACTATGGAGAGCAGATCGGATACGCATGAGGCTA
CD34_0200101_7	GTAGACTGGAAGAGCACTGTTAGATAGGTTTGGGACTTCACTTAACGGTATTCGGTCGTCATCCTTCAGCTTCCCGATATCCGCGGAATACGTCGTTGACTGCCTTGCGGCGACAGTCGAACAGCCAGTGTGGCAGTGTGAGATCGGATACGCATGAGGCTA
CD34_0200101_8	GTAGACTGGAAGAGCACTGTTTCCAATTTCTCTTGTACACAAAAACGGTATTCGGTCGTCATCCTTCAGCTTCCCGATATCCGCGGAATACGTCGTTGACTGCCTTGCGGCGACAGTCGAACAGGCTGCCCCACCCTCTAGGATCGGATACGCATGAGGCTA
CD34_0200101_9	GTAGACTGGAAGAGCACTGTTGTGTGTGTATTGCGGGGTGGAACGGTATTCGGTCGTCATCCTTCAGCTTCCCGATATCCGCGGAATACGTCGTTGACTGCCTTGCGGCGACAGTCGAACAATGCTTTGGGAGGAAGGGCTGATCGGATACGCATGAGGCTA
CD34_0200101_10	GTAGACTGGAAGAGCACTGTTTGCATCTAGTTGCACATCTTGCAACGGTATTCGGTCGTCATCCTTCAGCTTCCCGATATCCGCGGAATACGTCGTTGACTGCCTTGCGGCGACAGTCGAACAAGGGAAGTCCAGCCCACTGATCGGATACGCATGAGGCTA
CD34_0200101_11	GTAGACTGGAAGAGCACTGTTCTCCTCCACCCCCATCTCCAACGGTATTCGGTCGTCATCCTTCAGCTTCCCGATATCCGCGGAATACGTCGTTGACTGCCTTGCGGCGACAGTCGAACAGCCAGACCTTTCCCTTCAGCAGATCGGATACGCATGAGGCTA
CD34_0200101_12	GTAGACTGGAAGAGCACTGTTTTTCCACCCTCAAGATTAAGACAAACGGTATTCGGTCGTCATCCTTCAGCTTCCCGATATCCGCGGAATACGTCGTTGACTGCCTTGCGGCGACAGTCGAACACTCAGGGAGGGGGCTGGGATCGGATACGCATGAGGCTA
CD34_0200101_13	GTAGACTGGAAGAGCACTGTTTTCATGAACACCCTTCTGAAACGGTATTCGGTCGTCATCCTTCAGCTTCCCGATATCCGCGGAATACGTCGTTGACTGCCTTGCGGCGACAGTCGAACAGGGTTCTTAGGAGCTGTACCCGATCGGATACGCATGAGGCTA
CD34_0200101_14	GTAGACTGGAAGAGCACTGTTAGAGGGAGCACCTCAGCAGAACGGTATTCGGTCGTCATCACTTCAGCTTCCCGATATCCGCGGAATACGTCGTTGACTGCCTTGCGGCGACAGTCGAACAGGGAGGACCAGCCAGGGAGATCGGATACGCATGAGGCTA
CD34_0200101_15	GTAGACTGGAAGAGCACTGTTTCAGTCCCCCAACAGATGCTTAACGGTATTCGGTCGTCATCCTTCAGCTTCCCGATATCCGCGGAATACGTCGTTGACTGCCTTGCGGCGACAGTCGAACACCTGGGTTGAGCTGTTGCCGATCGGATACGCATGAGGCTA
CD34_0200101_16	GTAGACTGGAAGAGCACTGTTAACTCTTTTTGGGCTCCTTTTTAACGGTATTCGGTCGTCATCCTTCAGCTTCCCGATATCCGCGGAATACGTCGTTGACTGCCTTGCGGCGACAGTCGAACATCTCTGGGGCCACACAGAGATCGGATACGCATGAGGCTA
CD34_0200101_17	GTAGACTGGAAGAGCACTGTTTCTCTCCTCCAAGACACTGAACGGTATTCGGTCGTCATCCTTCAGCTTCCCGATATCCGCGGAATACGTCGTTGACTGCCTTGCGGCGACAGTCGAACATGCCTTGAACCACTTCCCTCAGATCGGATACGCATGAGGCTA
CD34_0200101_18	GTAGACTGGAAGAGCACTGTTCTCTGCCGCAATACAGGAACCAACGGTATTCGGTCGTCATCCTTCAGCTTCCCGATATCCGCGGAATACGTCGTTGACTGCCTTGCGGCGACAGTCGAACACCTTCCCCTACCCCCTCCTGATCGGATACGCATGAGGCTA
CD34_0200101_19	GTAGACTGGAAGAGCACTGTTCACACCTCAGAGGCTGTTCTTAACGGTATTCGGTCGTCATCCTTCAGCTTCCCGATATCCGCGGAATACGTCGTTGACTGCCTTGCGGCGACAGTCGAACACCAACCCTTCCCCACTGCAGATCGGATACGCATGAGGCTA
CD34_0200101_20	GTAGACTGGAAGAGCACTGTTCAGGGAAAGGCCAGTGTGAACAACGGTATTCGGTCGTCATCCTTCAGCTTCCCGATATCCGCGGAATACGTCGTTGACTGCCTTGCGGCGACAGTCGAACAGGGACCTCCCCTGAGGCTGATCGGATACGCATGAGGCTA
CD34_0200101_21	GTAGACTGGAAGAGCACTGTTAGAAAGGAGTCTGCACATGCAACGGTATTCGGTCGTCATCCTTCAGCTTCCCGATATCCGCGGAATACGTCGTTGACTGCCTTGCGGCGACAGTCGAACAACCCTGACCACTCTTCAGGAGATCGGATACGCATGAGGCTA
CD34_0200101_22	GTAGACTGGAAGAGCACTGTTTCACTGGCTATTTCCTGATGAATAACGGTATTCGGTCGTCATCCTTCAGCTTCCCGATATCCGCGGAATACGTCGTTGACTGCCTTGCGGCGACAGTCGAACAGCTGGCTGTCTTGGGCAGATCGGATACGCATGAGGCTA
CD34_0200101_23	GTAGACTGGAAGAGCACTGTTGAGGTGAGGCCTCAGTGTCTAAACGGTATTCGGTCGTCATCCTTCAGCTTCCCGATATCCGCGGAATACGTCGTTGACTGCCTTGCGGCGACAGTCGAACACCTGCTCCTTGCCCAGTCTGATCGGATACGCATGAGGCTA
CD34_0200101_24	GTAGACTGGAAGAGCACTGTTAATTGACTCAGGGCATCTAACGGTATTCGGTCGTCATCCTTCAGCTTCCCGATATCCGCGGAATACGTCGTTGACTGCCTTGCGGCGACAGTCGAACATGTTCAGGCATCAGAGAAGTGAGATCGGATACGCATGAGGCTA
CD34_0200101_25	GTAGACTGGAAGAGCACTGTTACATCTCCCACTAAACCCTAACGGTATTCGGTCGTCATCCTTCAGCTTCCCGATATCCGCGGAATACGTCGTTGACTGCCTTGCGGCGACAGTCGAACAACCACTAGCACTAGCCTTGCAGATCGGATACGCATGAGGCTA
CD34_0200101_26	GTAGACTGGAAGAGCACTGTTTGTCTCAACATGGCAATGAGGAACGGTATTCGGTCGTCATCCTTCAGCTTCCCGATATCCGCGGAATACGTCGTTGACTGCCTTGCGGCGACAGTCGAACAAGTACCAGCCTGCACCCTGGATCGGATACGCATGAGGCTA
CD34_0200101_27	GTAGACTGGAAGAGCACTGTTTCTCTCTAGGAGCCGCGCAACGGTATTCGGTCGTCATCACTTCAGCTTCCCGATATCCGCGGAATACGTCGTTGACTGCCTTGCGGCGACAGTCGAACAGTGTCTTCCACTCGGTGCGGATCGGATACGCATGAGGCTA
CD37_0022300_1	GTAGACTGGAAGAGCACTGTTTCTCAGGAATCTTCACCATGGCTACTTCGTCGCGTCAGACCCTTCAGCTTCCCGATATCCGTCGTACTTCGACGGCACTCAACTCTACCGGCAATCGCGTCTGGTCCAAAGTCCTGGCCAGATCGGATACGCATGAGGCTA
CD37_0022300_2	GTAGACTGGAAGAGCACTGTTCCAACCCCGAGGAGACCCTACTTCGTCGCGTCAGACCAACTTCAGCTTCCCGATATCCGTCGTACTTCGACGGCACTCAACTCTACCGGCAATCGCGTCACCATCCAAAAGTACGGCAGATCGGATACGCATGAGGCTA
CD37_0022300_3	GTAGACTGGAAGAGCACTGTTAAGTCCTCATCCTGAGAGGTAACCTACTTCGTCGCGTCAGACCCTTCAGCTTCCCGATATCCGTCGTACTTCGACGGCACTCAACTCTACCGGCAATCGCGTCCCCGCAGGACTGGTTCCGATCGGATACGCATGAGGCTA
CD37_0022300_4	GTAGACTGGAAGAGCACTGTTTGCACAACAACCTTATTTCCATCTACTTCGTCGCGTCAGACCCTTCAGCTTCCCGATATCCGTCGTACTTCGACGGCACTCAACTCTACCGGCAATCGCGTCAGGGCCTCCAGAAGTGGCGATCGGATACGCATGAGGCTA
CD37_0022300_5	GTAGACTGGAAGAGCACTGTTCGCTCGATACCGTTAGGCCCTACTTCGTCGCGTCAGACCCTTCAGCTTCCCGATATCCGTCGTACTTCGACGGCACTCAACTCTACCGGCAATCGCGTCGACCACGTCTACAACCGGCTGATCGGATACGCATGAGGCTA
CD37_0022300_6	GTAGACTGGAAGAGCACTGTTACAAGATTATTTTTCACCCAAACCTACTTCGTCGCGTCAGACCCTTCAGCTTCCCGATATCCGTCGTACTTCGACGGCACTCAACTCTACCGGCAATCGCGTCTCGGCCTACCACCACCCGATCGGATACGCATGAGGCTA
CD3E_0002021_1	GTAGACTGGAAGAGCACTGTTAGTAAAGTAACAGTCCCATGAAATCGTACTTCGACGGCACTCACTTCAGCTTCCCGATATCCGACGTCTGCGTACCGGCTTAGCTTGCGGCGACAGTCGAACACTGGCCTCCGCCATCTTGATCGGATACGCATGAGGCTA
CD3E_0002021_2	GTAGACTGGAAGAGCACTGTTTCTGAAATACTATGGCAACACATCGTACTTCGACGGCACTCACTTCAGCTTCCCGATATCCGACGTCTGCGTACCGGCTTAGCTTGCGGCGACAGTCGAACATGCCCTCAGTATCCTGGAGATCGGATACGCATGAGGCTA
CD3E_0002021_3	GTAGACTGGAAGAGCACTGTTTTACTACTGGAGCAAGAATAGAATCGTACTTCGACGGCACTCACTTCAGCTTCCCGATATCCGACGTCTGCGTACCGGCTTAGCTTGCGGCGACAGTCGAACAGGCTTGCTGCTGCTGGTGATCGGATACGCATGAGGCTA
CD3E_0002021_4	GTAGACTGGAAGAGCACTGTTTCTGACCCTCTGGAGAACACTCGTACTTCGACGGCACTCACTTCAGCTTCCCGATATCCGACGTCTGCGTACCGGCTTAGCTTGCGGCGACAGTCGAACATGGCCTGAATCAGAGACGCAGATCGGATACGCATGAGGCTA
CD3E_0002021_5	GTAGACTGGAAGAGCACTGTTATGGACTGGGTAAATGTTGACAGTCGTACTTCGACGGCACTCACTTCAGCTTCCCGATATCCGACGTCTGCGTACCGGCTTAGCTTGCGGCGACAGTCGAACATGCAGCCCTCTCTGGGGGATCGGATACGCATGAGGCTA
CD4_1100300_1	GTAGACTGGAAGAGCACTGTTTCCAAGTCCTCACACAGATACGTGTATCGCGCTCGATTGGCACTTCAGCTTCCCGATATCCGTCTTGCGTGCGATACGGAGTACTCTACCGGCAATCGCGTCGGCTCCTGGTTGCAGAGCGATCGGATACGCATGAGGCTA
CD4_1100300_2	GTAGACTGGAAGAGCACTGTTTGACCCTGACCTTGGAGAGCTGTATCGCGCTCGATTGGCAACTTCAGCTTCCCGATATCCGTCTTGCGTGCGATACGGAGTACTCTACCGGCAATCGCGTCGCTTCAGGGGCAGAGCCGATCGGATACGCATGAGGCTA
CD4_1100300_3	GTAGACTGGAAGAGCACTGTTTAAGAAAGAGGGGGAACAGGTTGTATCGCGCTCGATTGGCACTTCAGCTTCCCGATATCCGTCTTGCGTGCGATACGGAGTACTCTACCGGCAATCGCGTCAGGCCTCCAGCATAGTCTAGATCGGATACGCATGAGGCTA
CD4_1100300_4	GTAGACTGGAAGAGCACTGTTAGAAGCTCCCGCTCCACCTGTATCGCGCTCGATTGGCACTTCAGCTTCCCGATATCCGTCTTGCGTGCGATACGGAGTACTCTACCGGCAATCGCGTCACCCTAAGCTCCAGATGGGCAGATCGGATACGCATGAGGCTA
CD4_1100300_5	GTAGACTGGAAGAGCACTGTTTCCCCTAAGCTGATGCTGAGTTTTGTATCGCGCTCGATTGGCACTTCAGCTTCCCGATATCCGTCTTGCGTGCGATACGGAGTACTCTACCGGCAATCGCGTCAGGTGTGGGGACCCACCGATCGGATACGCATGAGGCTA
CD4_1100300_6	GTAGACTGGAAGAGCACTGTTATTGGGCTAGGCATCTTCTTCTTGTATCGCGCTCGATTGGCACTTCAGCTTCCCGATATCCGTCTTGCGTGCGATACGGAGTACTCTACCGGCAATCGCGTCGCCGGCCTCCTGCTTTTCGATCGGATACGCATGAGGCTA
CD4_1100300_7	GTAGACTGGAAGAGCACTGTTTTCCTTTTCCTTCAAGCCTAGCCTGTATCGCGCTCGATTGGCACTTCAGCTTCCCGATATCCGTCTTGCGTGCGATACGGAGTACTCTACCGGCAATCGCGTCACCGTCCTCCACGCCATGATCGGATACGCATGAGGCTA
CD4_1100300_8	GTAGACTGGAAGAGCACTGTTTGTTACCAGAGGACAAAGCCTTTGTATCGCGCTCGATTGGCACTTCAGCTTCCCGATATCCGTCTTGCGTGCGATACGGAGTACTCTACCGGCAATCGCGTCCCCGCTGGTGGCAGAATCGATCGGATACGCATGAGGCTA
CD4_1100300_9	GTAGACTGGAAGAGCACTGTTCCCTCCTCCAGACCATTCAGGTGTATCGCGCTCGATTGGCACTTCAGCTTCCCGATATCCGTCTTGCGTGCGATACGGAGTACTCTACCGGCAATCGCGTCGCCCCACACCCTCCCTTAGATCGGATACGCATGAGGCTA
CD4_1100300_10	GTAGACTGGAAGAGCACTGTTTTGCTTACTTTGCATTTGTGCCCTGTATCGCGCTCGATTGGCACTTCAGCTTCCCGATATCCGTCTTGCGTGCGATACGGAGTACTCTACCGGCAATCGCGTCCTGCTGGGGCTCCCCATGATCGGATACGCATGAGGCTA
CD96_0230200_1	GTAGACTGGAAGAGCACTGTTTGTTCAGAAGACAATGGAGAAACGGTATTCGGTCGTCATCCTTCAGCTTCCCGATATCCGGACGAACGGTCGAGATTTACTACCATTCGCGTGCGATTCCACAGAAATGCTGGTGTAAGGGATCGGATACGCATGAGGCTA
CD96_0230200_2	GTAGACTGGAAGAGCACTGTTGTTTATGCTACACTTGGCTAACGGTATTCGGTCGTCATCCTTCAGCTTCCCGATATCCGGACGAACGGTCGAGATTTACTACCATTCGCGTGCGATTCCACAGTCAACACAGAAGAAAATGATCGGATACGCATGAGGCTA
CD96_0230200_3	GTAGACTGGAAGAGCACTGTTATATGTCTTGTTCAGTCAGTGAACGGTATTCGGTCGTCATCCTTCAGCTTCCCGATATCCGGACGAACGGTCGAGATTTACTACCATTCGCGTGCGATTCCTGGACTCTGCACTTAAGGAGATCGGATACGCATGAGGCTA
CD96_0230200_4	GTAGACTGGAAGAGCACTGTTGCTTTCAAAATAGCTCCTCAAACGGTATTCGGTCGTCATCCTTCAGCTTCCCGATATCCGGACGAACGGTCGAGATTTACTACCATTCGCGTGCGATTCCTCAGACTCTGGAAATACCATGATCGGATACGCATGAGGCTA
CD96_0230200_5	GTAGACTGGAAGAGCACTGTTTCTCCCAAAATCACCTCATCAACGGTATTCGGTCGTCATCCTTCAGCTTCCCGATATCCGGACGAACGGTCGAGATTTACTACCATTCGCGTGCGATTCCTGGAACTCAGGAAACACTTAGATCGGATACGCATGAGGCTA
CD96_0230200_6	GTAGACTGGAAGAGCACTGTTAGGAAATAAAGTGTGGAACATCAACGGTATTCGGTCGTCATCCTTCAGCTTCCCGATATCCGGACGAACGGTCGAGATTTACTACCATTCGCGTGCGATTCCGGCTCTGTCTCCAGTCCCGATCGGATACGCATGAGGCTA
CD96_0230200_7	GTAGACTGGAAGAGCACTGTTTACAGAATCTACCCTTGACAAACGGTATTCGGTCGTCATCCTTCAGCTTCCCGATATCCGGACGAACGGTCGAGATTTACTACCATTCGCGTGCGATTCCACAGACCCTCCACTGAGTGTGATCGGATACGCATGAGGCTA
CD96_0230200_8	GTAGACTGGAAGAGCACTGTTATTTTCAGAAGTCCCCACAACTGAACGGTATTCGGTCGTCATCCTTCAGCTTCCCGATATCCGGACGAACGGTCGAGATTTACTACCATTCGCGTGCGATTCCACCAGCACAGCCAGAGCGATCGGATACGCATGAGGCTA
CD96_0230200_9	GTAGACTGGAAGAGCACTGTTATTGTAGCAGCTTTACTCTTTAACGGTATTCGGTCGTCATCCTTCAGCTTCCCGATATCCGGACGAACGGTCGAGATTTACTACCATTCGCGTGCGATTCCTGGAATGTCCTGGCCAGTGGATCGGATACGCATGAGGCTA
CD96_0230200_10	GTAGACTGGAAGAGCACTGTTTCAAGTACACTTGCATTCAAGAGAACGGTATTCGGTCGTCATCCTTCAGCTTCCCGATATCCGGACGAACGGTCGAGATTTACTACCATTCGCGTGCGATTCCGCCACCACCACCTCCCAGATCGGATACGCATGAGGCTA
CD96_0230200_11	GTAGACTGGAAGAGCACTGTTTCCATCTCCAAACGCCTGAAGAACGGTATTCGGTCGTCATCCTTCAGCTTCCCGATATCCGGACGAACGGTCGAGATTTACTACCATTCGCGTGCGATTCCTCCCAGCAACTCACCCTCTGATCGGATACGCATGAGGCTA
CD96_0230200_12	GTAGACTGGAAGAGCACTGTTTTTTCAATCCTCCTTCACTGTAACGGTATTCGGTCGTCATCCTTCAGCTTCCCGATATCCGGACGAACGGTCGAGATTTACTACCATTCGCGTGCGATTCCACTTTGCACAGGAACCACAGATCGGATACGCATGAGGCTA
CD96_0230200_13	GTAGACTGGAAGAGCACTGTTACCCTACTTTCTAATTCCAGTTAACGGTATTCGGTCGTCATCCTTCAGCTTCCCGATATCCGGACGAACGGTCGAGATTTACTACCATTCGCGTGCGATTCCACAGGCAGCCTAAGCCCAGATCGGATACGCATGAGGCTA
CD96_0230200_14	GTAGACTGGAAGAGCACTGTTATTCAGCAATAGTTTGTGAATGAACGGTATTCGGTCGTCATCCTTCAGCTTCCCGATATCCGGACGAACGGTCGAGATTTACTACCATTCGCGTGCGATTCCCAGCCAGACGTGCTCTGTGATCGGATACGCATGAGGCTA
CD96_0230200_15	GTAGACTGGAAGAGCACTGTTTGTGCAGAGTTATTTGGAGATAACGGTATTCGGTCGTCATCCTTCAGCTTCCCGATATCCGGACGAACGGTCGAGATTTACTACCATTCGCGTGCGATTCCACTGCACATGAGAATGCCTGATCGGATACGCATGAGGCTA
CD96_0230200_16	GTAGACTGGAAGAGCACTGTTTCATGTGTATGGCTATTTGTATTAACGGTATTCGGTCGTCATCCTTCAGCTTCCCGATATCCGGACGAACGGTCGAGATTTACTACCATTCGCGTGCGATTCCATGGCTGTTGCTTTGCTGATCGGATACGCATGAGGCTA
CDH2_3301000_1	GTAGACTGGAAGAGCACTGTTAGCGTTCTGAATAAAATGCTAAACGCTACGGAGTACGCCACTCTTCAGCTTCCCGATATCCGCTGGTTCGGGCGTACCTAACGAATTGTCCGCGCTCTACGATGATACACCTCTGACCCCGATCGGATACGCATGAGGCTA
CDH2_3301000_2	GTAGACTGGAAGAGCACTGTTAAGTTCTTAGCACAAATGTTTTAACGCTACGGAGTACGCCACTCTTCAGCTTCCCGATATCCGCTGGTTCGGGCGTACCTAACGAATTGTCCGCGCTCTACGAGGTTTGGGGAGGGAGAAGATCGGATACGCATGAGGCTA
CDH2_3301000_3	GTAGACTGGAAGAGCACTGTTAACTTCAGAACATGTGTATGTACGCTACGGAGTACGCCACTCTTCAGCTTCCCGATATCCGCTGGTTCGGGCGTACCTAACGAATTGTCCGCGCTCTACGAGTCTATGGAGAAGTGCAGAGATCGGATACGCATGAGGCTA
CDH2_3301000_4	GTAGACTGGAAGAGCACTGTTATGAGACCATGAGATTGGAACGCTACGGAGTACGCCACTCTTCAGCTTCCCGATATCCGCTGGTTCGGGCGTACCTAACGAATTGTCCGCGCTCTACGAGCGATTTTATTATCTTGGGGGGATCGGATACGCATGAGGCTA
CDH2_3301000_5	GTAGACTGGAAGAGCACTGTTATTTTATGTGCCTTTTTGTACCACGCTACGGAGTACGCCACTCTTCAGCTTCCCGATATCCGCTGGTTCGGGCGTACCTAACGAATTGTCCGCGCTCTACGACAGTACAGAAGCACTGGGGATCGGATACGCATGAGGCTA
CDH2_3301000_6	GTAGACTGGAAGAGCACTGTTTTTGGACAAGTACAAACAATTTACGCTACGGAGTACGCCACTCTTCAGCTTCCCGATATCCGCTGGTTCGGGCGTACCTAACGAATTGTCCGCGCTCTACGATTCAGGGTGAACTTGGTTGATCGGATACGCATGAGGCTA
CDH2_3301000_7	GTAGACTGGAAGAGCACTGTTAATGGATGAAAGACCCATCCACACGCTACGGAGTACGCCACTCTTCAGCTTCCCGATATCCGCTGGTTCGGGCGTACCTAACGAATTGTCCGCGCTCTACGAGCCTGTGGGAATCCGACGGATCGGATACGCATGAGGCTA
CDH2_3301000_8	GTAGACTGGAAGAGCACTGTTAGGCCAAACAACTTTTAATTGAACGCTACGGAGTACGCCACTCTTCAGCTTCCCGATATCCGCTGGTTCGGGCGTACCTAACGAATTGTCCGCGCTCTACGAGCCGGGATAAAGAACGCCGATCGGATACGCATGAGGCTA
CDH2_3301000_9	GTAGACTGGAAGAGCACTGTTATCCTGCTCTGCATCATCATCCACGCTACGGAGTACGCCACTCTTCAGCTTCCCGATATCCGCTGGTTCGGGCGTACCTAACGAATTGTCCGCGCTCTACGAACCGGTGCCATCATTGCCGATCGGATACGCATGAGGCTA
CDH2_3301000_10	GTAGACTGGAAGAGCACTGTTATGTTGACAACATTCACTGCTCACGCTACGGAGTACGCCACTCTTCAGCTTCCCGATATCCGCTGGTTCGGGCGTACCTAACGAATTGTCCGCGCTCTACGAGGGCTTCATGCCGGTACCGATCGGATACGCATGAGGCTA
CDH2_3301000_11	GTAGACTGGAAGAGCACTGTTGTGTACAGAATCAGTGGCGGAGACGCTACGGAGTACGCCACTCTTCAGCTTCCCGATATCCGCTGGTTCGGGCGTACCTAACGAATTGTCCGCGCTCTACGAACACCAGCCTGGAACGCAGATCGGATACGCATGAGGCTA
CDH2_3301000_12	GTAGACTGGAAGAGCACTGTTAGTGACAGATGTCAATGACAATCACGCTACGGAGTACGCCACTCTTCAGCTTCCCGATATCCGCTGGTTCGGGCGTACCTAACGAATTGTCCGCGCTCTACGAGCCACGGCCGTCATCACGATCGGATACGCATGAGGCTA
CDH2_3301000_13	GTAGACTGGAAGAGCACTGTTTCACCCAACATGTTTACAATCAAACGCTACGGAGTACGCCACTCTTCAGCTTCCCGATATCCGCTGGTTCGGGCGTACCTAACGAATTGTCCGCGCTCTACGAAGGCTCCAAGCACCCCTGATCGGATACGCATGAGGCTA
CDH2_3301000_14	GTAGACTGGAAGAGCACTGTTTTGACATTGTCATCAATGTTATTACGCTACGGAGTACGCCACTCTTCAGCTTCCCGATATCCGGAATTGTCCGCGCTCTACGACTGGTTCGGGCGTACCTAACTCAAGTGGAGAACCCCAGATCGGATACGCATGAGGCTA
CDH2_3301000_15	GTAGACTGGAAGAGCACTGTTAGCCTCCAACTGGTATCTTCATTACGCTACGGAGTACGCCACTCTTCAGCTTCCCGATATCCGCTGGTTCGGGCGTACCTAACGAATTGTCCGCGCTCTACGATGGGCCAGGAGCTGACCGATCGGATACGCATGAGGCTA
CDH2_3301000_16	GTAGACTGGAAGAGCACTGTTCAAAGGCAGAAGAGAGACTGGGACGCTACGGAGTACGCCACTCTTCAGCTTCCCGATATCCGCTGGTTCGGGCGTACCTAACGAATTGTCCGCGCTCTACGAAAGCACAGTGGCCACCTAGATCGGATACGCATGAGGCTA
CDH2_3301000_17	GTAGACTGGAAGAGCACTGTTAGTGGCAGTAAAATTGAGCACGCTACGGAGTACGCCACTCTTCAGCTTCCCGATATCCGCTGGTTCGGGCGTACCTAACGAATTGTCCGCGCTCTACGAAGAGACCCAGGAAAAGTGGCAGATCGGATACGCATGAGGCTA
CDH2_3301000_18	GTAGACTGGAAGAGCACTGTTTTTTATTAAGGCGTTATGTGTGACGCTACGGAGTACGCCACTCTTCAGCTTCCCGATATCCGCTGGTTCGGGCGTACCTAACGAATTGTCCGCGCTCTACGAGGAAACTTGATGGCATGTGATCGGATACGCATGAGGCTA
CDH2_3301000_19	GTAGACTGGAAGAGCACTGTTTTATGCAAGACTGGATTTCCACGCTACGGAGTACGCCACTCTTCAGCTTCCCGATATCCGCTGGTTCGGGCGTACCTAACGAATTGTCCGCGCTCTACGAAGGCTTCTGGTGAAATCGCAGATCGGATACGCATGAGGCTA
CDH6_0030301_1	GTAGACTGGAAGAGCACTGTTAAAAAGGCACTTCCAAGAGTGGACGAACGGTCGAGATTTACCTTCAGCTTCCCGATATCCGACTCTACCGGCAATCGCGTCCTTGCGGCGACAGTCGAACAGGCTGGATACGGTGCAGTGGATCGGATACGCATGAGGCTA
CDH6_0030301_2	GTAGACTGGAAGAGCACTGTTATGTGGAATCAGTTCTTTCTCGACGAACGGTCGAGATTTACCTTCAGCTTCCCGATATCCGACTCTACCGGCAATCGCGTCCTTGCGGCGACAGTCGAACACCGTTCAAAAAGGAGCTGGGATCGGATACGCATGAGGCTA
CDH6_0030301_3	GTAGACTGGAAGAGCACTGTTACAGGGAAGAAAAACCCGTTTACGACGAACGGTCGAGATTTACCTTCAGCTTCCCGATATCCGACTCTACCGGCAATCGCGTCCTTGCGGCGACAGTCGAACAGGCCACCAAGAGGCTGGGATCGGATACGCATGAGGCTA
CDH6_0030301_4	GTAGACTGGAAGAGCACTGTTACATCACACTGACTGATGTCAACGACGAACGGTCGAGATTTACCTTCAGCTTCCCGATATCCGACTCTACCGGCAATCGCGTCCTTGCGGCGACAGTCGAACATGGGACCACCACCGTGAGATCGGATACGCATGAGGCTA
CDH6_0030301_5	GTAGACTGGAAGAGCACTGTTATATGTTTGATGTCATCACCGACGACGAACGGTCGAGATTTACCTTCAGCTTCCCGATATCCGACTCTACCGGCAATCGCGTCCTTGCGGCGACAGTCGAACAAGACGGTGAGGGGCTGGGATCGGATACGCATGAGGCTA
CDH6_0030301_6	GTAGACTGGAAGAGCACTGTTTATGTTGAGCCACGATTTCTCGACGAACGGTCGAGATTTACCTTCAGCTTCCCGATATCCGACTCTACCGGCAATCGCGTCCTTGCGGCGACAGTCGAACAAGTGGAAGCCTCCAATCCTGATCGGATACGCATGAGGCTA
CDH6_0030301_7	GTAGACTGGAAGAGCACTGTTTTACAGTGATAGCAACAGAGAGACGAACGGTCGAGATTTACCTTCAGCTTCCCGATATCCGACTCTACCGGCAATCGCGTCCTTGCGGCGACAGTCGAACAACACTGCTATGGCACAACAGATCGGATACGCATGAGGCTA
CDH6_0030301_8	GTAGACTGGAAGAGCACTGTTAATTTGCTGAGTTCTATGAAACGACGAACGGTCGAGATTTACCTTCAGCTTCCCGATATCCGACTCTACCGGCAATCGCGTCCTTGCGGCGACAGTCGAACATCAATGACAACGCCCCAGGATCGGATACGCATGAGGCTA
CDH6_0030301_9	GTAGACTGGAAGAGCACTGTTTGGCTCAAACTTTACCATTCAAGGACGAACGGTCGAGATTTACCTTCAGCTTCCCGATATCCGACTCTACCGGCAATCGCGTCCTTGCGGCGACAGTCGAACAGCCCCTGAAGCAGCCAGGATCGGATACGCATGAGGCTA
CDH6_0030301_10	GTAGACTGGAAGAGCACTGTTATCTCTTGCCTGTGGTCATTTGACGAACGGTCGAGATTTACCTTCAGCTTCCCGATATCCGACTCTACCGGCAATCGCGTCCTTGCGGCGACAGTCGAACAAGACACGAGATGAGCACCTGATCGGATACGCATGAGGCTA
CDH6_0030301_11	GTAGACTGGAAGAGCACTGTTTATCTCCCCATGGTGAGGGGGACGAACGGTCGAGATTTACCTTCAGCTTCCCGATATCCGACTCTACCGGCAATCGCGTCCTTGCGGCGACAGTCGAACAAACTGGTTCTCCCTGCCTCCGATCGGATACGCATGAGGCTA
CDH6_0030301_12	GTAGACTGGAAGAGCACTGTTAAGAATCTCTTGTCTATCAGACTGACGAACGGTCGAGATTTACCTTCAGCTTCCCGATATCCGACTCTACCGGCAATCGCGTCCTTGCGGCGACAGTCGAACATGCTTGCCCAGGAAGCAGATCGGATACGCATGAGGCTA
CDH6_0030301_13	GTAGACTGGAAGAGCACTGTTATGATGACTTTTCTCTCATCCGACGAACGGTCGAGATTTACCTTCAGCTTCCCGATATCCGACTCTACCGGCAATCGCGTCCTTGCGGCGACAGTCGAACAGGAAAGTGGGAAGAGGAGTGATCGGATACGCATGAGGCTA
CDH6_0030301_14	GTAGACTGGAAGAGCACTGTTAGATTTCTCAACAGGTCCTTGACGAACGGTCGAGATTTACCTTCAGCTTCCCGATATCCGACTCTACCGGCAATCGCGTCCTTGCGGCGACAGTCGAACAAAGCCTACAAGTCGAGCTCGATCGGATACGCATGAGGCTA
CDH6_0030301_15	GTAGACTGGAAGAGCACTGTTAGAACAGAATGCCCAGGGATGACGAACGGTCGAGATTTACCTTCAGCTTCCCGATATCCGACTCTACCGGCAATCGCGTCCTTGCGGCGACAGTCGAACAAGAGAACCCGCATTTCACCAGATCGGATACGCATGAGGCTA
CDH6_0030301_16	GTAGACTGGAAGAGCACTGTTTTCTAATGGTGTGAGTCTGTGACGAACGGTCGAGATTTACCTTCAGCTTCCCGATATCCGACTCTACCGGCAATCGCGTCCTTGCGGCGACAGTCGAACAGTGCAAAGACAAATCAGTGTGATCGGATACGCATGAGGCTA
CDH6_0030301_17	GTAGACTGGAAGAGCACTGTTTCCTCCCATGAATTCACTGTGACGAACGGTCGAGATTTACCTTCAGCTTCCCGATATCCGACTCTACCGGCAATCGCGTCCTTGCGGCGACAGTCGAACAACCTCCGCCTTTCATTTCCTGATCGGATACGCATGAGGCTA
CDH6_0030301_18	GTAGACTGGAAGAGCACTGTTTGTCAGAGATTTCATTAACCAAAGACGAACGGTCGAGATTTACCTTCAGCTTCCCGATATCCGACTCTACCGGCAATCGCGTCCTTGCGGCGACAGTCGAACAGCTCGCGACAACACCGAGATCGGATACGCATGAGGCTA
CDH6_0030301_19	GTAGACTGGAAGAGCACTGTTTTCAAAAAGCTTGCAGATATGTGACGAACGGTCGAGATTTACCTTCAGCTTCCCGATATCCGACTCTACCGGCAATCGCGTCCTTGCGGCGACAGTCGAACAAGTGACTGGGGACCTCGAGATCGGATACGCATGAGGCTA
CDH6_0030301_20	GTAGACTGGAAGAGCACTGTTAACTGTACATTTCACAGGCTAAGACGAACGGTCGAGATTTACCTTCAGCTTCCCGATATCCGACTCTACCGGCAATCGCGTCCTTGCGGCGACAGTCGAACAAGGTCAGCCAACTGCCCTGATCGGATACGCATGAGGCTA
CDH6_0030301_21	GTAGACTGGAAGAGCACTGTTTTCAAAACCTCAAATCCACCGACGAACGGTCGAGATTTACCTTCAGCTTCCCGATATCCGACTCTACCGGCAATCGCGTCCTTGCGGCGACAGTCGAACATTCTCTGCCATCAACTACTAGATCGGATACGCATGAGGCTA
CDH6_0030301_22	GTAGACTGGAAGAGCACTGTTTCACTTGAAATTCTTTCAGCTGACGAACGGTCGAGATTTACCTTCAGCTTCCCGATATCCGACTCTACCGGCAATCGCGTCCTTGCGGCGACAGTCGAACACCACCACATGTATCACGGGGATCGGATACGCATGAGGCTA
CDH6_0030301_23	GTAGACTGGAAGAGCACTGTTTAATACCCTGCCCTTGACATCGACGAACGGTCGAGATTTACCTTCAGCTTCCCGATATCCGACTCTACCGGCAATCGCGTCCTTGCGGCGACAGTCGAACAAGCCAGCCACACTTGAACCGATCGGATACGCATGAGGCTA
CDH6_0030301_24	GTAGACTGGAAGAGCACTGTTATCCTTGACTTTGAACTAATGAGACGAACGGTCGAGATTTACCTTCAGCTTCCCGATATCCGACTCTACCGGCAATCGCGTCCTTGCGGCGACAGTCGAACATTTCATGACCATCCTGCCGATCGGATACGCATGAGGCTA
CDH6_0030301_25	GTAGACTGGAAGAGCACTGTTAAATTCCAGCGTACTATAATGAGACGAACGGTCGAGATTTACCTTCAGCTTCCCGATATCCGACTCTACCGGCAATCGCGTCCTTGCGGCGACAGTCGAACAACCTTGTGCAGTCATCAGGATCGGATACGCATGAGGCTA
CDH6_0030301_26	GTAGACTGGAAGAGCACTGTTTTTTATAATGGACTGCCCTATGACGAACGGTCGAGATTTACCTTCAGCTTCCCGATATCCGACTCTACCGGCAATCGCGTCCTTGCGGCGACAGTCGAACATCTTCTGAATGGTTTCCGAGATCGGATACGCATGAGGCTA
CDH6_0030301_27	GTAGACTGGAAGAGCACTGTTAGCATACCAAGAACAGGTTAGACGAACGGTCGAGATTTACCTTCAGCTTCCCGATATCCGACTCTACCGGCAATCGCGTCCTTGCGGCGACAGTCGAACATCCCTCCCTGCAGATGACACGATCGGATACGCATGAGGCTA
CDH6_0030301_28	GTAGACTGGAAGAGCACTGTTATAAGAGTCATAGTTCCATCATTGACGAACGGTCGAGATTTACCTTCAGCTTCCCGATATCCGACTCTACCGGCAATCGCGTCCTTGCGGCGACAGTCGAACATTGACATCGTGGAACCAGATCGGATACGCATGAGGCTA
CDH6_0030301_29	GTAGACTGGAAGAGCACTGTTAGGAGAGTGGGAAGAAGTAAAGACGAACGGTCGAGATTTACCTTCAGCTTCCCGATATCCGACTCTACCGGCAATCGCGTCCTTGCGGCGACAGTCGAACATGGTGATGGGAAAGATGGAGATCGGATACGCATGAGGCTA
CDH6_0030301_30	GTAGACTGGAAGAGCACTGTTTCACTTCCTGGCCACTTACTGACGAACGGTCGAGATTTACCTTCAGCTTCCCGATATCCGACTCTACCGGCAATCGCGTCCTTGCGGCGACAGTCGAACAAGCCATTGTTTAAAGCCCCTGATCGGATACGCATGAGGCTA
CDH6_0030301_31	GTAGACTGGAAGAGCACTGTTATTACTCCCTTTTCAGATGGAGACGAACGGTCGAGATTTACCTTCAGCTTCCCGATATCCGACTCTACCGGCAATCGCGTCCTTGCGGCGACAGTCGAACAAGGGATGTTCAGCAATGAAGATCGGATACGCATGAGGCTA
CDH6_0030301_32	GTAGACTGGAAGAGCACTGTTTGTGTAAACTATGACTTGGACAGACGAACGGTCGAGATTTACCTTCAGCTTCCCGATATCCGACTCTACCGGCAATCGCGTCCTTGCGGCGACAGTCGAACATCCCACTGGGGATAGTGGGATCGGATACGCATGAGGCTA
CDH6_0030301_33	GTAGACTGGAAGAGCACTGTTAAAAGTCATGATTCCCCCACTGACGAACGGTCGAGATTTACCTTCAGCTTCCCGATATCCGACTCTACCGGCAATCGCGTCCTTGCGGCGACAGTCGAACAACTCTGGAAGAAGGCTCTAGATCGGATACGCATGAGGCTA
CDH6_0030301_34	GTAGACTGGAAGAGCACTGTTTCAGGAAAATGAGCTATTTCAGACGAACGGTCGAGATTTACCTTCAGCTTCCCGATATCCGACTCTACCGGCAATCGCGTCCTTGCGGCGACAGTCGAACAACACTTGGTGTGTGAATCTGATCGGATACGCATGAGGCTA
CDH6_0030301_35	GTAGACTGGAAGAGCACTGTTATTTAATGTGGAGAGCAATACCGACGAACGGTCGAGATTTACCTTCAGCTTCCCGATATCCGACTCTACCGGCAATCGCGTCCTTGCGGCGACAGTCGAACAATATCAGACCCCGACCATGATCGGATACGCATGAGGCTA
CDH6_0030301_36	GTAGACTGGAAGAGCACTGTTACAGAGCCGGCAGATGAAAGTGACGAACGGTCGAGATTTACCTTCAGCTTCCCGATATCCGACTCTACCGGCAATCGCGTCCTTGCGGCGACAGTCGAACATGGGGGAAACGTTAGCCCAGATCGGATACGCATGAGGCTA
CDH6_0030301_37	GTAGACTGGAAGAGCACTGTTAATTTCTCCTCAAATGGGGTGACGAACGGTCGAGATTTACCTTCAGCTTCCCGATATCCGACTCTACCGGCAATCGCGTCCTTGCGGCGACAGTCGAACAACCCATGAACCACAAACTCAGATCGGATACGCATGAGGCTA
CDH6_0030301_38	GTAGACTGGAAGAGCACTGTTATGCTGTGTAGCAAATGTAAAAGACGAACGGTCGAGATTTACCTTCAGCTTCCCGATATCCGACTCTACCGGCAATCGCGTCCTTGCGGCGACAGTCGAACAACCAGGCATTCGTGGGGAGATCGGATACGCATGAGGCTA
CDH6_0030301_39	GTAGACTGGAAGAGCACTGTTTTTGTGACTTTTAAACCCACAGACGAACGGTCGAGATTTACCTTCAGCTTCCCGATATCCGACTCTACCGGCAATCGCGTCCTTGCGGCGACAGTCGAACATGGCATTCTCCCACTGTGAGATCGGATACGCATGAGGCTA
CDH6_0030301_40	GTAGACTGGAAGAGCACTGTTTCAACATTTCTAGTTAGGGGGAGACGAACGGTCGAGATTTACCTTCAGCTTCCCGATATCCGACTCTACCGGCAATCGCGTCCTTGCGGCGACAGTCGAACAAGCAATGCTCAGTTCCCAGATCGGATACGCATGAGGCTA
CDKN1C_0000313_1	GTAGACTGGAAGAGCACTGTTCTGTACCACTGCCCCGGACTCTACCGGCAATCGCGTCCTTCAGCTTCCCGATATCCGGAGTGTCGCGCAACTTAGCGCTCTCGTAGCGTGCGATGAGTGTTAAAATGGTTCCTGAGCCGTGATCGGATACGCATGAGGCTA
CDKN1C_0000313_2	GTAGACTGGAAGAGCACTGTTTTATTGGTTATGCCAAAGGCACTACTCTACCGGCAATCGCGTCCTTCAGCTTCCCGATATCCGGAGTGTCGCGCAACTTAGCGCTCTCGTAGCGTGCGATGAGGCCACGCACTAGCTCGGGATCGGATACGCATGAGGCTA
CDKN1C_0000313_3	GTAGACTGGAAGAGCACTGTTTCCCAAGGTGTAAAGCTTTAACTCTACCGGCAATCGCGTCCTTCAGCTTCCCGATATCCGGAGTGTCGCGCAACTTAGCGCTCTCGTAGCGTGCGATGAGTGCACGAGAAGGTACACTGGGATCGGATACGCATGAGGCTA
CDKN1C_0000313_4	GTAGACTGGAAGAGCACTGTTGCTGCACTCGGGGATTTCGACTCTACCGGCAATCGCGTCCTTCAGCTTCCCGATATCCGGAGTGTCGCGCAACTTAGCGCTCTCGTAGCGTGCGATGAGAGGAGCCTCTCGCTGACCAGATCGGATACGCATGAGGCTA
CDKN1C_0000313_5	GTAGACTGGAAGAGCACTGTTCGAGACGGTGCAGGTGGGACTCTACCGGCAATCGCGTCAAACTTCAGCTTCCCGATATCCGGAGTGTCGCGCAACTTAGCGCTCTCGTAGCGTGCGATGAGGTGCCCGCGTTCTACCGGATCGGATACGCATGAGGCTA
CDKN1C_0000313_6	GTAGACTGGAAGAGCACTGTTGGGACCTTCCCAGTACTAGTGCACTCTACCGGCAATCGCGTCCTTCAGCTTCCCGATATCCGGAGTGTCGCGCAACTTAGCGCTCTCGTAGCGTGCGATGAGGAGCGTCTTGTCGCCCGTGATCGGATACGCATGAGGCTA
CDKN1C_0000313_7	GTAGACTGGAAGAGCACTGTTCCCGACGCAGAAGAGTCCAACTCTACCGGCAATCGCGTCACTTCAGCTTCCCGATATCCGGAGTGTCGCGCAACTTAGCGCTCTCGTAGCGTGCGATGAGCCGGACGAGACAGGCGAAGATCGGATACGCATGAGGCTA
CFH_0032020_1	GTAGACTGGAAGAGCACTGTTATTGGGTTTAACTTCTGGCATTGACGAACGGTCGAGATTTACCTTCAGCTTCCCGATATCCGTCGTACTTCGACGGCACTCAACGTCTGCGTACCGGCTTAGAGTGGGAGTGCAGTGAGAGATCGGATACGCATGAGGCTA
CFH_0032020_2	GTAGACTGGAAGAGCACTGTTTATCTATAAATGCCGCCCTGGATGACGAACGGTCGAGATTTACCTTCAGCTTCCCGATATCCGTCGTACTTCGACGGCACTCAACGTCTGCGTACCGGCTTAGCCAGAAGGCACCCAGGCGATCGGATACGCATGAGGCTA
CFH_0032020_3	GTAGACTGGAAGAGCACTGTTAATATGGTGTAAAAGCTGTGTGACGAACGGTCGAGATTTACCTTCAGCTTCCCGATATCCGTCGTACTTCGACGGCACTCAACGTCTGCGTACCGGCTTAGACAGGAGGAAATGTGTTTGGATCGGATACGCATGAGGCTA
CFH_0032020_4	GTAGACTGGAAGAGCACTGTTAGAATGGAAAAATTGTCAGTAGTGACGAACGGTCGAGATTTACCTTCAGCTTCCCGATATCCGTCGTACTTCGACGGCACTCAACGTCTGCGTACCGGCTTAGACCAGTGACAGCACCAGGATCGGATACGCATGAGGCTA
CFH_0032020_5	GTAGACTGGAAGAGCACTGTTTGCTGTATGCACTGAATCTGACGAACGGTCGAGATTTACCTTCAGCTTCCCGATATCCGTCGTACTTCGACGGCACTCAACGTCTGCGTACCGGCTTAGTGAATACAGTGAAAGAGGAGAGATCGGATACGCATGAGGCTA
CFH_0032020_6	GTAGACTGGAAGAGCACTGTTATACAGCAAAATGCACAAGTACTGACGAACGGTCGAGATTTACCTTCAGCTTCCCGATATCCGTCGTACTTCGACGGCACTCAACGTCTGCGTACCGGCTTAGTCCTGCAACCCGGGGAAGATCGGATACGCATGAGGCTA
CFH_0032020_7	GTAGACTGGAAGAGCACTGTTTCACATTCATTGCACACAAGGACGAACGGTCGAGATTTACCTTCAGCTTCCCGATATCCGTCGTACTTCGACGGCACTCAACGTCTGCGTACCGGCTTAGCCGTCAGGAAGTTACTGGGAGATCGGATACGCATGAGGCTA
CFH_0032020_8	GTAGACTGGAAGAGCACTGTTTAGTGTGTGGTTACAATGGTGACGAACGGTCGAGATTTACCTTCAGCTTCCCGATATCCGTCGTACTTCGACGGCACTCAACGTCTGCGTACCGGCTTAGTGGAAGCACCACTGGTTCCAGATCGGATACGCATGAGGCTA
CFH_0032020_9	GTAGACTGGAAGAGCACTGTTTGGATTGTCTCCTGACCTCCGACGAACGGTCGAGATTTACCTTCAGCTTCCCGATATCCGTCGTACTTCGACGGCACTCAACGTCTGCGTACCGGCTTAGTCCGTTCAGTGCTACCACTTGATCGGATACGCATGAGGCTA
CFH_0032020_10	GTAGACTGGAAGAGCACTGTTACTCCTCAATGGGAATGTTAAGGGACGAACGGTCGAGATTTACCTTCAGCTTCCCGATATCCGTCGTACTTCGACGGCACTCAACGTCTGCGTACCGGCTTAGTGTGGTCCACCTCCTGAGATCGGATACGCATGAGGCTA
CFH_0032020_11	GTAGACTGGAAGAGCACTGTTTTCCCCTCCTTATTACTATGGAGGACGAACGGTCGAGATTTACCTTCAGCTTCCCGATATCCGTCGTACTTCGACGGCACTCAACGTCTGCGTACCGGCTTAGGGCTGGGCCCAGCTTTCGATCGGATACGCATGAGGCTA
CFH_0032020_12	GTAGACTGGAAGAGCACTGTTATTCCCAATTCTCACAATATGAGACGAACGGTCGAGATTTACCTTCAGCTTCCCGATATCCGTCGTACTTCGACGGCACTCAACGTCTGCGTACCGGCTTAGTGCCCACCTCCACCTCAGGATCGGATACGCATGAGGCTA
CFH_0032020_13	GTAGACTGGAAGAGCACTGTTTATCTGAAGAAAATGAAACAACAGACGAACGGTCGAGATTTACCTTCAGCTTCCCGATATCCGTCGTACTTCGACGGCACTCAACGTCTGCGTACCGGCTTAGTGAGGGTGGTTTCAGGAGATCGGATACGCATGAGGCTA
CFH_0032020_14	GTAGACTGGAAGAGCACTGTTAATGCTTAGGAGAAAAATGGTCTGACGAACGGTCGAGATTTACCTTCAGCTTCCCGATATCCGTCGTACTTCGACGGCACTCAACGTCTGCGTACCGGCTTAGTGGGCCTGCAATTGCAAGATCGGATACGCATGAGGCTA
CFH_0032020_15	GTAGACTGGAAGAGCACTGTTACTTACACTTGTGCAACATATTAGACGAACGGTCGAGATTTACCTTCAGCTTCCCGATATCCGTCGTACTTCGACGGCACTCAACGTCTGCGTACCGGCTTAGAGGCGGGTGAGCAAGTGGATCGGATACGCATGAGGCTA
CFH_0032020_16	GTAGACTGGAAGAGCACTGTTACAAAATGCTTATATAGTGTCGAGACGAACGGTCGAGATTTACCTTCAGCTTCCCGATATCCGTCGTACTTCGACGGCACTCAACGTCTGCGTACCGGCTTAGGTGAATCCGCCCACAGTGATCGGATACGCATGAGGCTA
CHST15_1020010_1	GTAGACTGGAAGAGCACTGTTGTGGAGCGCGTGCTCTTCTGTATCGCGCTCGATTGGCACTTCAGCTTCCCGATATCCGCTACTTCGTCGCGTCAGACCGAGTGTCGCGCAACTTAGCGTGGACCCATAAGAGTGACGCCTGATCGGATACGCATGAGGCTA
CHST15_1020010_2	GTAGACTGGAAGAGCACTGTTTGCCATTCAAAACCAAAGCAAATTGTATCGCGCTCGATTGGCACTTCAGCTTCCCGATATCCGCTACTTCGTCGCGTCAGACCGAGTGTCGCGCAACTTAGCGGCGGTGGTTCTCGAGCCGATCGGATACGCATGAGGCTA
CHST15_1020010_3	GTAGACTGGAAGAGCACTGTTTAACATGTGGTGTAATTCTGCTGTATCGCGCTCGATTGGCACTTCAGCTTCCCGATATCCGCTACTTCGTCGCGTCAGACCGAGTGTCGCGCAACTTAGCGGCACTCCTATGCATGTGAAGATCGGATACGCATGAGGCTA
CHST15_1020010_4	GTAGACTGGAAGAGCACTGTTTGGCAACAGCCCAGGTGTGTATCGCGCTCGATTGGCACTTCAGCTTCCCGATATCCGCTACTTCGTCGCGTCAGACCGAGTGTCGCGCAACTTAGCGTGAAGAGAACGCTTGAGCATCCTGATCGGATACGCATGAGGCTA
CHST15_1020010_5	GTAGACTGGAAGAGCACTGTTTATAGATACTCGTGTCCCAATTGTATCGCGCTCGATTGGCACTTCAGCTTCCCGATATCCGCTACTTCGTCGCGTCAGACCGAGTGTCGCGCAACTTAGCGTCCTCACCCAGCAAGGGACGATCGGATACGCATGAGGCTA
CHST15_1020010_6	GTAGACTGGAAGAGCACTGTTAAGGAATTGAACACTTCTTGGTGTATCGCGCTCGATTGGCACTTCAGCTTCCCGATATCCGCTACTTCGTCGCGTCAGACCGAGTGTCGCGCAACTTAGCGTGCCAGAATGAGCAACCTCGATCGGATACGCATGAGGCTA
CHST15_1020010_7	GTAGACTGGAAGAGCACTGTTTTCATCTTTCTGACCTCCTCTGTATCGCGCTCGATTGGCACTTCAGCTTCCCGATATCCGCTACTTCGTCGCGTCAGACCGAGTGTCGCGCAACTTAGCGAGTCAGTTTTTGGCAGCACCGATCGGATACGCATGAGGCTA
CHST15_1020010_8	GTAGACTGGAAGAGCACTGTTGGAGAGAACACCTAGGGAAGGCTGTATCGCGCTCGATTGGCACTTCAGCTTCCCGATATCCGCTACTTCGTCGCGTCAGACCGAGTGTCGCGCAACTTAGCGCTGGCCTGCACTGGGTGTGATCGGATACGCATGAGGCTA
CHST15_1020010_9	GTAGACTGGAAGAGCACTGTTTTCACTCATGGTATGGAAAACTGTATCGCGCTCGATTGGCACTTCAGCTTCCCGATATCCGCTACTTCGTCGCGTCAGACCGAGTGTCGCGCAACTTAGCGTCTCTTTGCGGGGAACTGTGATCGGATACGCATGAGGCTA
CHST15_1020010_10	GTAGACTGGAAGAGCACTGTTAGAGCCCCGCATCCAATGTGTATCGCGCTCGATTGGCACTTCAGCTTCCCGATATCCGCTACTTCGTCGCGTCAGACCGAGTGTCGCGCAACTTAGCGAGCAGGAGGCTTTGATGACCAGATCGGATACGCATGAGGCTA
CHST15_1020010_11	GTAGACTGGAAGAGCACTGTTTTTTGACAAGCAACAGTTTCTCTGTATCGCGCTCGATTGGCACTTCAGCTTCCCGATATCCGCTACTTCGTCGCGTCAGACCGAGTGTCGCGCAACTTAGCGTCTGGACTGGCTCAGCGTGATCGGATACGCATGAGGCTA
CHST15_1020010_12	GTAGACTGGAAGAGCACTGTTTTTAAGCAGAAGATAGTGTAGGTGTATCGCGCTCGATTGGCACTTCAGCTTCCCGATATCCGCTACTTCGTCGCGTCAGACCGAGTGTCGCGCAACTTAGCGTGGGACCCCTCAGAGGGTGATCGGATACGCATGAGGCTA
CHST15_1020010_13	GTAGACTGGAAGAGCACTGTTGCAGAGGCCCAGTGGTCTGTATCGCGCTCGATTGGCAAAACTTCAGCTTCCCGATATCCGCTACTTCGTCGCGTCAGACCGAGTGTCGCGCAACTTAGCGGAACTGAGAGCAGCGTGTGATCGGATACGCATGAGGCTA
CHST15_1020010_14	GTAGACTGGAAGAGCACTGTTTAACCCCAGAGCCTGCTCTGTATCGCGCTCGATTGGCAACTTCAGCTTCCCGATATCCGCTACTTCGTCGCGTCAGACCGAGTGTCGCGCAACTTAGCGGATGCCACAGGGACACAGGGATCGGATACGCATGAGGCTA
CHST15_1020010_15	GTAGACTGGAAGAGCACTGTTCTCGCATAGCAAGGCACCAATGTATCGCGCTCGATTGGCACTTCAGCTTCCCGATATCCGCTACTTCGTCGCGTCAGACCGAGTGTCGCGCAACTTAGCGGCCTTGCTCTGCTCAGCGTGATCGGATACGCATGAGGCTA
CHST15_1020010_16	GTAGACTGGAAGAGCACTGTTTCTCTTGTTCTTCCTTCAGATGTATCGCGCTCGATTGGCACTTCAGCTTCCCGATATCCGCTACTTCGTCGCGTCAGACCGAGTGTCGCGCAACTTAGCGCTGTTGATTCCTCAATCGTAGATCGGATACGCATGAGGCTA
CHST15_1020010_17	GTAGACTGGAAGAGCACTGTTTTTAGGAAGATTACCATTTAGCATGTATCGCGCTCGATTGGCACTTCAGCTTCCCGATATCCGCTACTTCGTCGCGTCAGACCGAGTGTCGCGCAACTTAGCGAGGAGGATGAGGGTGCCGATCGGATACGCATGAGGCTA
CHST15_1020010_18	GTAGACTGGAAGAGCACTGTTTGGTTTGTTGTTATTATGCAAGCTGTATCGCGCTCGATTGGCACTTCAGCTTCCCGATATCCGCTACTTCGTCGCGTCAGACCGAGTGTCGCGCAACTTAGCGCCCCTGGCAGAAGGAGCGATCGGATACGCATGAGGCTA
CHST15_1020010_19	GTAGACTGGAAGAGCACTGTTTAATAATGCCTGGACGTTCTTCTGTATCGCGCTCGATTGGCACTTCAGCTTCCCGATATCCGCTACTTCGTCGCGTCAGACCGAGTGTCGCGCAACTTAGCGTGCCTCCACGATGTGGGAGATCGGATACGCATGAGGCTA
CHST15_1020010_20	GTAGACTGGAAGAGCACTGTTAAAGGAGCAGAGCAAGATGAATATGTATCGCGCTCGATTGGCACTTCAGCTTCCCGATATCCGCTACTTCGTCGCGTCAGACCGAGTGTCGCGCAACTTAGCGCTGCAGGCCAGCTCTGCGATCGGATACGCATGAGGCTA
CHST15_1020010_21	GTAGACTGGAAGAGCACTGTTTGCACCCTGAGGTCAAGTTCTCTGTATCGCGCTCGATTGGCACTTCAGCTTCCCGATATCCGCTACTTCGTCGCGTCAGACCGAGTGTCGCGCAACTTAGCGCTATGACCGCCTGCGGCGATCGGATACGCATGAGGCTA
CHST15_1020010_22	GTAGACTGGAAGAGCACTGTTCCCCTACCTCACCAACTCCTACTGTATCGCGCTCGATTGGCACTTCAGCTTCCCGATATCCGCTACTTCGTCGCGTCAGACCGAGTGTCGCGCAACTTAGCGGGGGCAGAACACCACCGAGATCGGATACGCATGAGGCTA
CHST15_1020010_23	GTAGACTGGAAGAGCACTGTTAGACTTAGAAGACCTTAAGAAGCTGTATCGCGCTCGATTGGCACTTCAGCTTCCCGATATCCGCTACTTCGTCGCGTCAGACCGAGTGTCGCGCAACTTAGCGACGACCAGACAGCTCCCGATCGGATACGCATGAGGCTA
CHST15_1020010_24	GTAGACTGGAAGAGCACTGTTAGAAAACAAAATTCTGTTTCGTGTGTATCGCGCTCGATTGGCACTTCAGCTTCCCGATATCCGCTACTTCGTCGCGTCAGACCGAGTGTCGCGCAACTTAGCGTGCCCCACGTGCAAAGGGATCGGATACGCATGAGGCTA
CHST15_1020010_25	GTAGACTGGAAGAGCACTGTTGCTCCCGAACTTGTGACCTTCTGTATCGCGCTCGATTGGCACTTCAGCTTCCCGATATCCGCTACTTCGTCGCGTCAGACCGAGTGTCGCGCAACTTAGCGCTGAAGGGCAGGCAGAGCTGATCGGATACGCATGAGGCTA
CHST15_1020010_26	GTAGACTGGAAGAGCACTGTTTGGATGCGGGGCTAGAGGTGTATCGCGCTCGATTGGCAAAACTTCAGCTTCCCGATATCCGCTACTTCGTCGCGTCAGACCGAGTGTCGCGCAACTTAGCGGTCAGGTTGACGCGCCCGATCGGATACGCATGAGGCTA
CLDN1_2010020_1	GTAGACTGGAAGAGCACTGTTCCAATAGACATTTTGGGGTTTTCGTATCGGTAGTCGCAACGCCTTCAGCTTCCCGATATCCGAGAACTTGCGCGGATACACGACGTCTGCGTACCGGCTTAGACCACACCTGGAAACAGAGATCGGATACGCATGAGGCTA
CLDN1_2010020_2	GTAGACTGGAAGAGCACTGTTTGCTAGGATAGTTAGTTTGGAAACGTATCGGTAGTCGCAACGCCTTCAGCTTCCCGATATCCGAGAACTTGCGCGGATACACGACGTCTGCGTACCGGCTTAGTAGCTGGCAGCTGACGCGATCGGATACGCATGAGGCTA
CLDN1_2010020_3	GTAGACTGGAAGAGCACTGTTAGTGATGAGACAGTGAAGTAACGTATCGGTAGTCGCAACGCCTTCAGCTTCCCGATATCCGAGAACTTGCGCGGATACACGACGTCTGCGTACCGGCTTAGTGCCTTAACCAGTCTCTCAGATCGGATACGCATGAGGCTA
CLDN1_2010020_4	GTAGACTGGAAGAGCACTGTTTTGTGCTCTGTTCCATTTTAACGTATCGGTAGTCGCAACGCCTTCAGCTTCCCGATATCCGAGAACTTGCGCGGATACACGACGTCTGCGTACCGGCTTAGTCAGCTGTGTCTGACATGTGATCGGATACGCATGAGGCTA
CLDN1_2010020_5	GTAGACTGGAAGAGCACTGTTTTCCTCTCTCTACCAGTCTCGTATCGGTAGTCGCAACGCCTTCAGCTTCCCGATATCCGAGAACTTGCGCGGATACACGACGTCTGCGTACCGGCTTAGACCTTCATGTGATTCACTGCCGATCGGATACGCATGAGGCTA
CLDN1_2010020_6	GTAGACTGGAAGAGCACTGTTGTTCCCCATTCCTTAATTGTCGTATCGGTAGTCGCAACGCCTTCAGCTTCCCGATATCCGAGAACTTGCGCGGATACACGACGTCTGCGTACCGGCTTAGTCCCCCTAAACTACCTTTTTGATCGGATACGCATGAGGCTA
CLDN1_2010020_7	GTAGACTGGAAGAGCACTGTTATGACCAAAGTGATAAATTCCTCGTATCGGTAGTCGCAACGCCTTCAGCTTCCCGATATCCGAGAACTTGCGCGGATACACGACGTCTGCGTACCGGCTTAGGGAGGCAAATCTTTCTGCGATCGGATACGCATGAGGCTA
CLDN1_2010020_8	GTAGACTGGAAGAGCACTGTTTCTTCATGCGTGCCCTTTCGTATCGGTAGTCGCAACGCCTTCAGCTTCCCGATATCCGAGAACTTGCGCGGATACACGACGTCTGCGTACCGGCTTAGACCAAGGATGAATTCTTTCAATGATCGGATACGCATGAGGCTA
CLDN1_2010020_9	GTAGACTGGAAGAGCACTGTTATCATACTCAACTGGGGGAAGGCGTATCGGTAGTCGCAACGCCTTCAGCTTCCCGATATCCGAGAACTTGCGCGGATACACGACGTCTGCGTACCGGCTTAGACTGCTTCCCATTGAGTAGATCGGATACGCATGAGGCTA
CLDN1_2010020_10	GTAGACTGGAAGAGCACTGTTAGACTACGTGTGACACAGAGGCCGTATCGGTAGTCGCAACGCCTTCAGCTTCCCGATATCCGAGAACTTGCGCGGATACACGACGTCTGCGTACCGGCTTAGTGCACCTTCCAGCGGGAAGATCGGATACGCATGAGGCTA
CLDN1_2010020_11	GTAGACTGGAAGAGCACTGTTATGGCAATAGAATCGTTCAAGAACGTATCGGTAGTCGCAACGCCTTCAGCTTCCCGATATCCGAGAACTTGCGCGGATACACGACGTCTGCGTACCGGCTTAGAGTTGCCACAGCATGGTGATCGGATACGCATGAGGCTA
CLDN1_2010020_12	GTAGACTGGAAGAGCACTGTTATGAAGTGTATGAAGTGCTTGGACGTATCGGTAGTCGCAACGCCTTCAGCTTCCCGATATCCGAGAACTTGCGCGGATACACGACGTCTGCGTACCGGCTTAGTTGTGGCCACCGTTGGCGATCGGATACGCATGAGGCTA
CLDN1_2010020_13	GTAGACTGGAAGAGCACTGTTTTGCCCACCTGCAAACTCTCCGTATCGGTAGTCGCAACGCACTTCAGCTTCCCGATATCCGAGAACTTGCGCGGATACACGACGTCTGCGTACCGGCTTAGACCTTCGGGAGTCCGGGGATCGGATACGCATGAGGCTA
CLDN10_3002002_1	GTAGACTGGAAGAGCACTGTTACTCTTTCAGGCCATCTTTACGCTACGGAGTACGCCACTCTTCAGCTTCCCGATATCCGTCGTACTTCGACGGCACTCATCGTAACCCGTGCGAAGTGCTCCGTGTAGAAAATCAGAACGGATCGGATACGCATGAGGCTA
CLDN10_3002002_2	GTAGACTGGAAGAGCACTGTTTCTTTGGTTCCATATTTGCGCTCACGCTACGGAGTACGCCACTCTTCAGCTTCCCGATATCCGTCGTACTTCGACGGCACTCATCGTAACCCGTGCGAAGTGCTGCTGTCAGCCTGGGCTGATCGGATACGCATGAGGCTA
CLDN10_3002002_3	GTAGACTGGAAGAGCACTGTTTATGCAAACAAAATCACAACGACGCTACGGAGTACGCCACTCTTCAGCTTCCCGATATCCGTCGTACTTCGACGGCACTCATCGTAACCCGTGCGAAGTGCAATGACTGGATGTTCCCTAGATCGGATACGCATGAGGCTA
CLDN10_3002002_4	GTAGACTGGAAGAGCACTGTTTGCATAATTGGTGGTGTCATATACGCTACGGAGTACGCCACTCTTCAGCTTCCCGATATCCGTCGTACTTCGACGGCACTCATCGTAACCCGTGCGAAGTGCTGGGCAGGAGCCTCACTGGATCGGATACGCATGAGGCTA
CLDN10_3002002_5	GTAGACTGGAAGAGCACTGTTTGTCTTCTCGGACAAAGTATCAACGCTACGGAGTACGCCACTCTTCAGCTTCCCGATATCCGTCGTACTTCGACGGCACTCATCGTAACCCGTGCGAAGTGCACGGGGCCACATCTGTCAGATCGGATACGCATGAGGCTA
CLDN10_3002002_6	GTAGACTGGAAGAGCACTGTTAGAATATTCCTCAAAAGGTGTCACGCTACGGAGTACGCCACTCTTCAGCTTCCCGATATCCGTCGTACTTCGACGGCACTCATCGTAACCCGTGCGAAGTGCCAGCATGGGGGCAATCTGGATCGGATACGCATGAGGCTA
CLDN10_3002002_7	GTAGACTGGAAGAGCACTGTTTCAGTAGATTGTTGAAAAAGCAACGCTACGGAGTACGCCACTCTTCAGCTTCCCGATATCCGTCGTACTTCGACGGCACTCATCGTAACCCGTGCGAAGTGCCCACATGCCCATGGCCACGATCGGATACGCATGAGGCTA
CLDN10_3002002_8	GTAGACTGGAAGAGCACTGTTAATGGGGCCAATATATTATTGCACGCTACGGAGTACGCCACTCTTCAGCTTCCCGATATCCGTCGTACTTCGACGGCACTCATCGTAACCCGTGCGAAGTGCACTGCTCCAGGAAGGGCTGATCGGATACGCATGAGGCTA
CLDN10_3002002_9	GTAGACTGGAAGAGCACTGTTTTAAGTTGCTCCAGGGAACGCTACGGAGTACGCCACTCTTCAGCTTCCCGATATCCGTCGTACTTCGACGGCACTCATCGTAACCCGTGCGAAGTGCAGACTTGTCATTTCTAAAGACATGATCGGATACGCATGAGGCTA
CLDN16_1010200_1	GTAGACTGGAAGAGCACTGTTTGGTTACAGCCTGTTTGTATTATGTATCGCGCTCGATTGGCACTTCAGCTTCCCGATATCCGAGAACTTGCGCGGATACACGTACCATTCGCGTGCGATTCCCCTCCAGGACCCCACTGTGATCGGATACGCATGAGGCTA
CLDN16_1010200_2	GTAGACTGGAAGAGCACTGTTATGCGTCACAAATGCTTTTGATGTGTATCGCGCTCGATTGGCACTTCAGCTTCCCGATATCCGAGAACTTGCGCGGATACACGTACCATTCGCGTGCGATTCCCGAGGCCTCTGGTGGGAGATCGGATACGCATGAGGCTA
CLDN16_1010200_3	GTAGACTGGAAGAGCACTGTTACATTAAAGTCCGCATCTGCTTTGTATCGCGCTCGATTGGCACTTCAGCTTCCCGATATCCGAGAACTTGCGCGGATACACGTACCATTCGCGTGCGATTCCTCCTCCCTGATGAGCCGTGATCGGATACGCATGAGGCTA
CLDN16_1010200_4	GTAGACTGGAAGAGCACTGTTGCTTTTTGGCTGGAGCTGTTCTTGTATCGCGCTCGATTGGCACTTCAGCTTCCCGATATCCGAGAACTTGCGCGGATACACGTACCATTCGCGTGCGATTCCTGGCTGGGTCTCTGGGTTGATCGGATACGCATGAGGCTA
CLDN16_1010200_5	GTAGACTGGAAGAGCACTGTTTGTTTCCATGGCCAAGTCATACTTGTATCGCGCTCGATTGGCACTTCAGCTTCCCGATATCCGAGAACTTGCGCGGATACACGTACCATTCGCGTGCGATTCCGCCTATTCAGCCGCGGGGATCGGATACGCATGAGGCTA
CLDN16_1010200_6	GTAGACTGGAAGAGCACTGTTACCTTCCACCTTATGCACACTGTATCGCGCTCGATTGGCACTTCAGCTTCCCGATATCCGAGAACTTGCGCGGATACACGTACCATTCGCGTGCGATTCCTCCCGTCATTCTCTCTGCTAGATCGGATACGCATGAGGCTA
CLDN16_1010200_7	GTAGACTGGAAGAGCACTGTTTTTTGTACTTTTAACAAGTGGGTGTATCGCGCTCGATTGGCACTTCAGCTTCCCGATATCCGAGAACTTGCGCGGATACACGTACCATTCGCGTGCGATTCCCCTGGCTTTTGGTTCACTGATCGGATACGCATGAGGCTA
CLDN16_1010200_8	GTAGACTGGAAGAGCACTGTTAAGGCAAATGCTAAATTGATACTGTATCGCGCTCGATTGGCACTTCAGCTTCCCGATATCCGAGAACTTGCGCGGATACACGTACCATTCGCGTGCGATTCCCCCCACCCCCAAATGTCAGATCGGATACGCATGAGGCTA
CLDN16_1010200_9	GTAGACTGGAAGAGCACTGTTATCATCAGCACCAAGCAATATTGTATCGCGCTCGATTGGCACTTCAGCTTCCCGATATCCGAGAACTTGCGCGGATACACGTACCATTCGCGTGCGATTCCAGTGCCCACACACCACTGAGATCGGATACGCATGAGGCTA
CLDN16_1010200_10	GTAGACTGGAAGAGCACTGTTACCTGAAAAGAATATCAACCTGTGTATCGCGCTCGATTGGCACTTCAGCTTCCCGATATCCGAGAACTTGCGCGGATACACGTACCATTCGCGTGCGATTCCTTATGGTACCCTTGCAGTGATCGGATACGCATGAGGCTA
CLDN16_1010200_11	GTAGACTGGAAGAGCACTGTTTTCTCTGAAGCAGTTCCATGTATCGCGCTCGATTGGCACTTCAGCTTCCCGATATCCGAGAACTTGCGCGGATACACGTACCATTCGCGTGCGATTCCTCCCAGAGTATCTTTAACAGTAGATCGGATACGCATGAGGCTA
CLDN16_1010200_12	GTAGACTGGAAGAGCACTGTTAGGCAGGACAAAAATAATTAGTTGTATCGCGCTCGATTGGCACTTCAGCTTCCCGATATCCGAGAACTTGCGCGGATACACGTACCATTCGCGTGCGATTCCTGAAATCCTTGTGGGGAAGATCGGATACGCATGAGGCTA
CLIC5_0011300_1	GTAGACTGGAAGAGCACTGTTTTACCAATTTGTGTTCCAGTAGAACTTGCGCGGATACACGCTTCAGCTTCCCGATATCCGGAATTGTCCGCGCTCTACGAACTCTACCGGCAATCGCGTCTCCTCATGAATCTGAACCAAGATCGGATACGCATGAGGCTA
CLIC5_0011300_2	GTAGACTGGAAGAGCACTGTTATTTTATAAGCTGGGGAGTTAAAGAACTTGCGCGGATACACGCTTCAGCTTCCCGATATCCGGAATTGTCCGCGCTCTACGAACTCTACCGGCAATCGCGTCTGGCCACCTCGTTGTCCTGATCGGATACGCATGAGGCTA
CLIC5_0011300_3	GTAGACTGGAAGAGCACTGTTTTGGGCTATTCTGTGTTTCTAGAACTTGCGCGGATACACGCTTCAGCTTCCCGATATCCGGAATTGTCCGCGCTCTACGAACTCTACCGGCAATCGCGTCACGTTGCCTCAATATAAGGTGATCGGATACGCATGAGGCTA
CLIC5_0011300_4	GTAGACTGGAAGAGCACTGTTGCCCTCCTCATCAACACAAGAACTTGCGCGGATACACGCTTCAGCTTCCCGATATCCGGAATTGTCCGCGCTCTACGAACTCTACCGGCAATCGCGTCTCATTCAAATCAAGCAACATGTGATCGGATACGCATGAGGCTA
CLIC5_0011300_5	GTAGACTGGAAGAGCACTGTTCTGCACGGTGAATCAAGATGCTAGAACTTGCGCGGATACACGCTTCAGCTTCCCGATATCCGGAATTGTCCGCGCTCTACGAACTCTACCGGCAATCGCGTCGGCCAGGGGCCATCTCAAGATCGGATACGCATGAGGCTA
CLIC5_0011300_6	GTAGACTGGAAGAGCACTGTTCTTGACCATATGAGAGTCCCAGAACTTGCGCGGATACACGCTTCAGCTTCCCGATATCCGGAATTGTCCGCGCTCTACGAACTCTACCGGCAATCGCGTCAGGTCATGCCTGAAATAGATGATCGGATACGCATGAGGCTA
CLIC5_0011300_7	GTAGACTGGAAGAGCACTGTTTGGGGGAAGCAGGGTAGTGAGAACTTGCGCGGATACACGCTTCAGCTTCCCGATATCCGGAATTGTCCGCGCTCTACGAACTCTACCGGCAATCGCGTCCTTGCACAGCACTATTGGGGGGATCGGATACGCATGAGGCTA
CLIC5_0011300_8	GTAGACTGGAAGAGCACTGTTTTAGGTGTCCCAAGAACAACAGAACTTGCGCGGATACACGCTTCAGCTTCCCGATATCCGGAATTGTCCGCGCTCTACGAACTCTACCGGCAATCGCGTCGCAACAGTGTGGTGAGGTCCGATCGGATACGCATGAGGCTA
CLIC5_0011300_9	GTAGACTGGAAGAGCACTGTTAGGCACTTCTGGGTACTTAAGAACTTGCGCGGATACACGCTTCAGCTTCCCGATATCCGGAATTGTCCGCGCTCTACGAACTCTACCGGCAATCGCGTCAGAGGGAGGAGTACAGAAGGAGATCGGATACGCATGAGGCTA
CLIC5_0011300_10	GTAGACTGGAAGAGCACTGTTAGAGAAGTCTGCAGAATTCCAAGAGAACTTGCGCGGATACACGCTTCAGCTTCCCGATATCCGGAATTGTCCGCGCTCTACGAACTCTACCGGCAATCGCGTCTGAGGCCACTCCACCCCGATCGGATACGCATGAGGCTA
CLIC5_0011300_11	GTAGACTGGAAGAGCACTGTTTTGAGGAAGAGGAACTTTCTAGAACTTGCGCGGATACACGCTTCAGCTTCCCGATATCCGGAATTGTCCGCGCTCTACGAACTCTACCGGCAATCGCGTCAGGAGGTCTCCTAGAGCCCAGATCGGATACGCATGAGGCTA
CLIC5_0011300_12	GTAGACTGGAAGAGCACTGTTCCCAAGTGCTGGAAAGCCCAGAACTTGCGCGGATACACGCTTCAGCTTCCCGATATCCGGAATTGTCCGCGCTCTACGAACTCTACCGGCAATCGCGTCCGCTGGTAAAGGGTGAGGCTGATCGGATACGCATGAGGCTA
CLIC5_0011300_13	GTAGACTGGAAGAGCACTGTTAATTTTCCTACAATCTGACTCAAGAACTTGCGCGGATACACGCTTCAGCTTCCCGATATCCGGAATTGTCCGCGCTCTACGAACTCTACCGGCAATCGCGTCTGTAGACCCATCTGGGTTGATCGGATACGCATGAGGCTA
CLIC5_0011300_14	GTAGACTGGAAGAGCACTGTTTCTGGAATGCAGGTCTGTCAGAACTTGCGCGGATACACGCTTCAGCTTCCCGATATCCGGAATTGTCCGCGCTCTACGAACTCTACCGGCAATCGCGTCTCCCAGTTTCTCCAAGCTGCTGATCGGATACGCATGAGGCTA
CLIC5_0011300_15	GTAGACTGGAAGAGCACTGTTTTACCAATGAGTGGTTTTTGAAGAACTTGCGCGGATACACGCTTCAGCTTCCCGATATCCGGAATTGTCCGCGCTCTACGAACTCTACCGGCAATCGCGTCGGCCTGGGTTTGACTGTGCGATCGGATACGCATGAGGCTA
CLIC5_0011300_16	GTAGACTGGAAGAGCACTGTTGGCTTCCATGCCGTCCAGAGAACTTGCGCGGATACACGAACTTCAGCTTCCCGATATCCGGAATTGTCCGCGCTCTACGAACTCTACCGGCAATCGCGTCCTGGCCCATGCTGTCCCTGATCGGATACGCATGAGGCTA
CLIC5_0011300_17	GTAGACTGGAAGAGCACTGTTAGAGAGTGAATGGAGGAGTACAGAACTTGCGCGGATACACGCTTCAGCTTCCCGATATCCGGAATTGTCCGCGCTCTACGAACTCTACCGGCAATCGCGTCACCCCATTAGGGGAGACAGGATCGGATACGCATGAGGCTA
CLIC5_0011300_18	GTAGACTGGAAGAGCACTGTTCAACCACTCCCCTAAGACTCCAAGAACTTGCGCGGATACACGCTTCAGCTTCCCGATATCCGGAATTGTCCGCGCTCTACGAACTCTACCGGCAATCGCGTCCCCCGCTGCAGAAGGACTGATCGGATACGCATGAGGCTA
CLIC5_0011300_19	GTAGACTGGAAGAGCACTGTTTGCAATCTGTTGCCCAAGCTCAGAACTTGCGCGGATACACGCTTCAGCTTCCCGATATCCGGAATTGTCCGCGCTCTACGAACTCTACCGGCAATCGCGTCTGAGCTGACCCTGGCTGACGATCGGATACGCATGAGGCTA
CLIC5_0011300_20	GTAGACTGGAAGAGCACTGTTTCTTTTCCAAGTTTTCTGCCTACAGAACTTGCGCGGATACACGCTTCAGCTTCCCGATATCCGGAATTGTCCGCGCTCTACGAACTCTACCGGCAATCGCGTCCACAGCGGGCATCGACAGATCGGATACGCATGAGGCTA
CLIC5_0011300_21	GTAGACTGGAAGAGCACTGTTTCTCTCAGCGCCTCTTCATGAAGAACTTGCGCGGATACACGCTTCAGCTTCCCGATATCCGGAATTGTCCGCGCTCTACGAACTCTACCGGCAATCGCGTCAGCATCGGCAACTGTCCTTGATCGGATACGCATGAGGCTA
CLU_2000013_1	GTAGACTGGAAGAGCACTGTTAATTCAGAGTAAAGTCAGTGTGACGTATCGGTAGTCGCAACGCCTTCAGCTTCCCGATATCCGGAGTGTCGCGCAACTTAGCGCTCTCGTAGCGTGCGATGAGAGCATGGCTGTCAAGGAGATCGGATACGCATGAGGCTA
CLU_2000013_2	GTAGACTGGAAGAGCACTGTTTCGTTCATTAACATTCTCTGACGTATCGGTAGTCGCAACGCCTTCAGCTTCCCGATATCCGGAGTGTCGCGCAACTTAGCGCTCTCGTAGCGTGCGATGAGGTCTTAAAGCTCAGGCTTTGATCGGATACGCATGAGGCTA
CLU_2000013_3	GTAGACTGGAAGAGCACTGTTGGGGCATCTTCTTGACTGTGCGTATCGGTAGTCGCAACGCCTTCAGCTTCCCGATATCCGGAGTGTCGCGCAACTTAGCGCTCTCGTAGCGTGCGATGAGTGTAAGAGCTCAGCATCCCAGATCGGATACGCATGAGGCTA
CLU_2000013_4	GTAGACTGGAAGAGCACTGTTATCTCCTAAAGGAATACACTGACGTATCGGTAGTCGCAACGCCTTCAGCTTCCCGATATCCGGAGTGTCGCGCAACTTAGCGCTCTCGTAGCGTGCGATGAGTCTGACCAAGGTGCGACAGATCGGATACGCATGAGGCTA
CLU_2000013_5	GTAGACTGGAAGAGCACTGTTTAGGGACTGTCATACCAGTGACGTATCGGTAGTCGCAACGCCTTCAGCTTCCCGATATCCGGAGTGTCGCGCAACTTAGCGCTCTCGTAGCGTGCGATGAGAGCAGTGGCTAAGATGGTAGATCGGATACGCATGAGGCTA
CLU_2000013_6	GTAGACTGGAAGAGCACTGTTCCTGCACTCTAACACTCGACTCCGTATCGGTAGTCGCAACGCCTTCAGCTTCCCGATATCCGGAGTGTCGCGCAACTTAGCGCTCTCGTAGCGTGCGATGAGCCTCTCCCCGCTCTGGATGATCGGATACGCATGAGGCTA
CLU_2000013_7	GTAGACTGGAAGAGCACTGTTTCGTGAAGCTCTTTGACTCTGCGTATCGGTAGTCGCAACGCCTTCAGCTTCCCGATATCCGGAGTGTCGCGCAACTTAGCGCTCTCGTAGCGTGCGATGAGTCCGGTGTCACTGAGGTGGGATCGGATACGCATGAGGCTA
CLU_2000013_8	GTAGACTGGAAGAGCACTGTTAGGCGAAGACCAGTACTATCTGCGTATCGGTAGTCGCAACGCCTTCAGCTTCCCGATATCCGGAGTGTCGCGCAACTTAGCGCTCTCGTAGCGTGCGATGAGGCTGGCAAACCTCACGCAGATCGGATACGCATGAGGCTA
CLU_2000013_9	GTAGACTGGAAGAGCACTGTTGCGGATGAAGGACCAGTGTGCGTATCGGTAGTCGCAACGCCTTCAGCTTCCCGATATCCGGAGTGTCGCGCAACTTAGCGCTCTCGTAGCGTGCGATGAGCAACTCCACGGGCTGCCTGATCGGATACGCATGAGGCTA
CLU_2000013_10	GTAGACTGGAAGAGCACTGTTGCACCCGCCAACAGAATTCATCGTATCGGTAGTCGCAACGCCTTCAGCTTCCCGATATCCGGAGTGTCGCGCAACTTAGCGCTCTCGTAGCGTGCGATGAGTCCATAGCCCGGCCTTCCAGATCGGATACGCATGAGGCTA
CLU_2000013_11	GTAGACTGGAAGAGCACTGTTGCCCCAGGATACCTACCACTACGTATCGGTAGTCGCAACGCCTTCAGCTTCCCGATATCCGGAGTGTCGCGCAACTTAGCGCTCTCGTAGCGTGCGATGAGACAGGTTCTTCACCCGGGAGATCGGATACGCATGAGGCTA
CLU_2000013_12	GTAGACTGGAAGAGCACTGTTTGAGACCATGATGGCCCTCTGCGTATCGGTAGTCGCAACGCCTTCAGCTTCCCGATATCCGGAGTGTCGCGCAACTTAGCGCTCTCGTAGCGTGCGATGAGAGCTCCCAGGAGTGTGCAAGATCGGATACGCATGAGGCTA
CLU_2000013_13	GTAGACTGGAAGAGCACTGTTACCTAGAAGAAGCCAAGAAGACGTATCGGTAGTCGCAACGCCTTCAGCTTCCCGATATCCGGAGTGTCGCGCAACTTAGCGCTCTCGTAGCGTGCGATGAGCGCAAGACACTGCTCAGCAGATCGGATACGCATGAGGCTA
CLU_2000013_14	GTAGACTGGAAGAGCACTGTTGCTGCTGACCTGGGAGAGTCGTATCGGTAGTCGCAACGCCTTCAGCTTCCCGATATCCGGAGTGTCGCGCAACTTAGCGCTCTCGTAGCGTGCGATGAGTGCTGCTGTTTGTGGGGCTGATCGGATACGCATGAGGCTA
COL1A1_0210030_1	GTAGACTGGAAGAGCACTGTTAAGCAAAAGACTCTGTACCTATTAACGGTATTCGGTCGTCATCCTTCAGCTTCCCGATATCCGAGAACTTGCGCGGATACACGCATGCGATTAACCGCGACTGCCCCTAGGGGTGGGAGGGATCGGATACGCATGAGGCTA
COL1A1_0210030_2	GTAGACTGGAAGAGCACTGTTGAGAGCGTGTGCGGCTCAACGGTATTCGGTCGTCATCCTTCAGCTTCCCGATATCCGAGAACTTGCGCGGATACACGCATGCGATTAACCGCGACTGAAAGGTGCTATTTAACATGGGAGGATCGGATACGCATGAGGCTA
COL1A1_0210030_3	GTAGACTGGAAGAGCACTGTTTTTATACCAAAGGTGCTACATCTAACGGTATTCGGTCGTCATCCTTCAGCTTCCCGATATCCGAGAACTTGCGCGGATACACGCATGCGATTAACCGCGACTGTGGAAGCGGCTCCCCATGATCGGATACGCATGAGGCTA
COL1A1_0210030_4	GTAGACTGGAAGAGCACTGTTACAAAGCAGAAACATCGGATTAACGGTATTCGGTCGTCATCCTTCAGCTTCCCGATATCCGAGAACTTGCGCGGATACACGCATGCGATTAACCGCGACTGAGAGTCAGGAAGGGCCACGGATCGGATACGCATGAGGCTA
COL1A1_0210030_5	GTAGACTGGAAGAGCACTGTTTGCTCAAACACCCAAGTGGCAACGGTATTCGGTCGTCATCCTTCAGCTTCCCGATATCCGAGAACTTGCGCGGATACACGCATGCGATTAACCGCGACTGTGCCCAGCAATCAAAGGCAAGATCGGATACGCATGAGGCTA
COL1A1_0210030_6	GTAGACTGGAAGAGCACTGTTAAAAACCAAAAGTGCATTCAAAACGGTATTCGGTCGTCATCCTTCAGCTTCCCGATATCCGAGAACTTGCGCGGATACACGCATGCGATTAACCGCGACTGTGACCAACCGAACATGACCGATCGGATACGCATGAGGCTA
COL1A1_0210030_7	GTAGACTGGAAGAGCACTGTTGACCAGGAATTCGGCTTCGACAACGGTATTCGGTCGTCATCCTTCAGCTTCCCGATATCCGAGAACTTGCGCGGATACACGCATGCGATTAACCGCGACTGCTTGGACGTTGGTGCCCCAGATCGGATACGCATGAGGCTA
COL1A1_0210030_8	GTAGACTGGAAGAGCACTGTTACCTACAGCGTCACTGTCGATGAACGGTATTCGGTCGTCATCCTTCAGCTTCCCGATATCCGAGAACTTGCGCGGATACACGCATGCGATTAACCGCGACTGGAGGGCAACAGCCGCTTCGATCGGATACGCATGAGGCTA
COL1A1_0210030_9	GTAGACTGGAAGAGCACTGTTATCAAAGTCTTCTGCAACATGGAACGGTATTCGGTCGTCATCCTTCAGCTTCCCGATATCCGAGAACTTGCGCGGATACACGCATGCGATTAACCGCGACTGGGCTGCAACCTGGATGCCGATCGGATACGCATGAGGCTA
COL1A1_0210030_10	GTAGACTGGAAGAGCACTGTTAGATGTGCCACTCTGACTGGAAAACGGTATTCGGTCGTCATCCTTCAGCTTCCCGATATCCGAGAACTTGCGCGGATACACGCATGCGATTAACCGCGACTGGCACCTGCCGTGACCTCAGATCGGATACGCATGAGGCTA
COL1A1_0210030_11	GTAGACTGGAAGAGCACTGTTACTTCAGCTTCCTGCCCCAGAACGGTATTCGGTCGTCATCCTTCAGCTTCCCGATATCCGAGAACTTGCGCGGATACACGCATGCGATTAACCGCGACTGCTCCCAGCGCTGGTTTCGGATCGGATACGCATGAGGCTA
COL1A1_0210030_12	GTAGACTGGAAGAGCACTGTTCCTGGCAAAGATGGACTCAACGAACGGTATTCGGTCGTCATCCTTCAGCTTCCCGATATCCGAGAACTTGCGCGGATACACGCATGCGATTAACCGCGACTGCCTGGCTCTGCTGGTGCTGATCGGATACGCATGAGGCTA
COL1A1_0210030_13	GTAGACTGGAAGAGCACTGTTACAGAGGCATAAAGGGTCACCGAACGGTATTCGGTCGTCATCCTTCAGCTTCCCGATATCCGAGAACTTGCGCGGATACACGCATGCGATTAACCGCGACTGGACAGGCGAACAGGGCGGATCGGATACGCATGAGGCTA
COL1A1_0210030_14	GTAGACTGGAAGAGCACTGTTCTGGAGCAAGTGGTGAACGTAACGGTATTCGGTCGTCATCCTTCAGCTTCCCGATATCCGAGAACTTGCGCGGATACACGCATGCGATTAACCGCGACTGACCTGGCAAACAAGGTCCCTGATCGGATACGCATGAGGCTA
COL1A1_0210030_15	GTAGACTGGAAGAGCACTGTTCAAGGTATTGCTGGACAGCGTAACGGTATTCGGTCGTCATCCTTCAGCTTCCCGATATCCGAGAACTTGCGCGGATACACGCATGCGATTAACCGCGACTGCCTGGTACTCCCGGGCCTGATCGGATACGCATGAGGCTA
COL1A1_0210030_16	GTAGACTGGAAGAGCACTGTTACGTCCTGGTGAAGTTGGTCCAACGGTATTCGGTCGTCATCCTTCAGCTTCCCGATATCCGAGAACTTGCGCGGATACACGCATGCGATTAACCGCGACTGTGAGACTGGCCCTGCTGGGATCGGATACGCATGAGGCTA
COL1A1_0210030_17	GTAGACTGGAAGAGCACTGTTAAAGGCGAACCTGGTGATGCAACGGTATTCGGTCGTCATCCTTCAGCTTCCCGATATCCGAGAACTTGCGCGGATACACGCATGCGATTAACCGCGACTGGACGGCCAACCTGGTGCTGATCGGATACGCATGAGGCTA
COL1A1_0210030_18	GTAGACTGGAAGAGCACTGTTGATGGCTCTCCTGGCAAAGATAACGGTATTCGGTCGTCATCCTTCAGCTTCCCGATATCCGAGAACTTGCGCGGATACACGCATGCGATTAACCGCGACTGTGCTGGTCCCAAAGGTGCTGATCGGATACGCATGAGGCTA
COL1A1_0210030_19	GTAGACTGGAAGAGCACTGTTGGTCTTCCAGGGCCTAAGGGAACGGTATTCGGTCGTCATCCTTCAGCTTCCCGATATCCGAGAACTTGCGCGGATACACGCATGCGATTAACCGCGACTGTGGTGAACGTGGTGCAGCTGATCGGATACGCATGAGGCTA
COL1A1_0210030_20	GTAGACTGGAAGAGCACTGTTTGGTGTGCAAGGTCCCCCAACGGTATTCGGTCGTCATCAAACTTCAGCTTCCCGATATCCGAGAACTTGCGCGGATACACGCATGCGATTAACCGCGACTGGGTTTCCCTGGCGAGCGGATCGGATACGCATGAGGCTA
COL1A1_0210030_21	GTAGACTGGAAGAGCACTGTTTGATGGGATTCCCTGGACCTAAAAACGGTATTCGGTCGTCATCCTTCAGCTTCCCGATATCCGAGAACTTGCGCGGATACACGCATGCGATTAACCGCGACTGCCGTGGTCAGGCTGGTGGATCGGATACGCATGAGGCTA
COL1A1_0210030_22	GTAGACTGGAAGAGCACTGTTTCTCCTGGTGAAGCTGGTCGAACGGTATTCGGTCGTCATCCTTCAGCTTCCCGATATCCGAGAACTTGCGCGGATACACGCATGCGATTAACCGCGACTGCCTGCTGGCCCCAAAGGAGATCGGATACGCATGAGGCTA
COL1A1_0210030_23	GTAGACTGGAAGAGCACTGTTAGGAAAGCGAGGAGCTCGAGAACGGTATTCGGTCGTCATCCTTCAGCTTCCCGATATCCGAGAACTTGCGCGGATACACGCATGCGATTAACCGCGACTGTGGCCCTGCTGGAGAGGAGATCGGATACGCATGAGGCTA
COL1A1_0210030_24	GTAGACTGGAAGAGCACTGTTGGGTGTGCGTGGTGAGCAACGGTATTCGGTCGTCATCAACTTCAGCTTCCCGATATCCGAGAACTTGCGCGGATACACGCATGCGATTAACCGCGACTGGAGGCTCTGAAGGTCCCCAGATCGGATACGCATGAGGCTA
COL1A1_0210030_25	GTAGACTGGAAGAGCACTGTTAGAGTCTACATGTCTAGGGTCTAAACGGTATTCGGTCGTCATCCTTCAGCTTCCCGATATCCGAGAACTTGCGCGGATACACGCATGCGATTAACCGCGACTGCCCCTCCCCAGCCACAAGATCGGATACGCATGAGGCTA
COL25A1_2001020_1	GTAGACTGGAAGAGCACTGTTTAAGGCAAGGTCAGTTTCTCGTATCGGTAGTCGCAACGCCTTCAGCTTCCCGATATCCGGAATTGTCCGCGCTCTACGAACGTCTGCGTACCGGCTTAGACATGAAAGACACATTGGAAAGATCGGATACGCATGAGGCTA
COL25A1_2001020_2	GTAGACTGGAAGAGCACTGTTATTGCTAGGTCTTAACCATGCGTATCGGTAGTCGCAACGCCTTCAGCTTCCCGATATCCGGAATTGTCCGCGCTCTACGAACGTCTGCGTACCGGCTTAGACTCCTCCTTGTTCAGTGGAGATCGGATACGCATGAGGCTA
COL25A1_2001020_3	GTAGACTGGAAGAGCACTGTTTACCTCAACATCAAAAGAAAAACGTATCGGTAGTCGCAACGCCTTCAGCTTCCCGATATCCGGAATTGTCCGCGCTCTACGAACGTCTGCGTACCGGCTTAGCACAGCTTCAGGAGACGAGATCGGATACGCATGAGGCTA
COL25A1_2001020_4	GTAGACTGGAAGAGCACTGTTATTGCTCAATGTCTGACACCGTATCGGTAGTCGCAACGCCTTCAGCTTCCCGATATCCGGAATTGTCCGCGCTCTACGAACGTCTGCGTACCGGCTTAGGGCATGGTGTTAGGATAACGTGATCGGATACGCATGAGGCTA
COL25A1_2001020_5	GTAGACTGGAAGAGCACTGTTAAATTAACTCATCCTTGGCTTCGTATCGGTAGTCGCAACGCCTTCAGCTTCCCGATATCCGGAATTGTCCGCGCTCTACGAACGTCTGCGTACCGGCTTAGGGTGTCACCACCAGAAGGGGATCGGATACGCATGAGGCTA
COL25A1_2001020_6	GTAGACTGGAAGAGCACTGTTAAAGAGTTGGTAGCGTGTTCGTATCGGTAGTCGCAACGCCTTCAGCTTCCCGATATCCGGAATTGTCCGCGCTCTACGAACGTCTGCGTACCGGCTTAGTGGAACATTTCTTTGCACAGTGATCGGATACGCATGAGGCTA
COL25A1_2001020_7	GTAGACTGGAAGAGCACTGTTTTCTTTTGGAATAGGAGATTCTTCGTATCGGTAGTCGCAACGCCTTCAGCTTCCCGATATCCGGAATTGTCCGCGCTCTACGAACGTCTGCGTACCGGCTTAGTGACAGAGGCACAGCACGATCGGATACGCATGAGGCTA
COL25A1_2001020_8	GTAGACTGGAAGAGCACTGTTGTTTTCCTTGGGCTGCCCTTCGTATCGGTAGTCGCAACGCCTTCAGCTTCCCGATATCCGGAATTGTCCGCGCTCTACGAACGTCTGCGTACCGGCTTAGGAGCCTGTTGCTGCCACCAGATCGGATACGCATGAGGCTA
COL25A1_2001020_9	GTAGACTGGAAGAGCACTGTTACAAAAAGTGCCATGAAATAGTCGTATCGGTAGTCGCAACGCCTTCAGCTTCCCGATATCCGGAATTGTCCGCGCTCTACGAACGTCTGCGTACCGGCTTAGGGCTTGCTAATTGCATGGGATCGGATACGCATGAGGCTA
COL25A1_2001020_10	GTAGACTGGAAGAGCACTGTTTGGCAGTAGTATACATGTCCATCGTATCGGTAGTCGCAACGCCTTCAGCTTCCCGATATCCGGAATTGTCCGCGCTCTACGAACGTCTGCGTACCGGCTTAGAGGGCTGCTTCTTCCTGCGATCGGATACGCATGAGGCTA
COL25A1_2001020_11	GTAGACTGGAAGAGCACTGTTTTTTCAACCACCTGACACCGTATCGGTAGTCGCAACGCCTTCAGCTTCCCGATATCCGGAATTGTCCGCGCTCTACGAACGTCTGCGTACCGGCTTAGCACCAGATATTCTAGCTACAGTGATCGGATACGCATGAGGCTA
COL25A1_2001020_12	GTAGACTGGAAGAGCACTGTTAGGTATGACAGGTGAAAAAGGACGTATCGGTAGTCGCAACGCCTTCAGCTTCCCGATATCCGGAATTGTCCGCGCTCTACGAACGTCTGCGTACCGGCTTAGGGGAGACATGGGGGACCCGATCGGATACGCATGAGGCTA
COL25A1_2001020_13	GTAGACTGGAAGAGCACTGTTACACAGGGAAAGATGGCCCCCGTATCGGTAGTCGCAACGCACTTCAGCTTCCCGATATCCGGAATTGTCCGCGCTCTACGAACGTCTGCGTACCGGCTTAGAAGAGGGCCACCTGGGGGATCGGATACGCATGAGGCTA
COL25A1_2001020_14	GTAGACTGGAAGAGCACTGTTATCACCTCAAGACTATGGTGCGTATCGGTAGTCGCAACGCCTTCAGCTTCCCGATATCCGGAATTGTCCGCGCTCTACGAACGTCTGCGTACCGGCTTAGTCTGCTGCCTGATACCCTGGGATCGGATACGCATGAGGCTA
COL25A1_2001020_15	GTAGACTGGAAGAGCACTGTTGAAGCACGCAGGGAAAGGAGCGTATCGGTAGTCGCAACGCCTTCAGCTTCCCGATATCCGGAATTGTCCGCGCTCTACGAACGTCTGCGTACCGGCTTAGCGCCACGATGCTGCTGAAGATCGGATACGCATGAGGCTA
COL25A1_2001020_16	GTAGACTGGAAGAGCACTGTTGAAAGCGGGGATGGTGCACCGTATCGGTAGTCGCAACGCCTTCAGCTTCCCGATATCCGGAATTGTCCGCGCTCTACGAACGTCTGCGTACCGGCTTAGTCCAGCTGGGAGGAGAGAAGATCGGATACGCATGAGGCTA
COL25A1_2001020_17	GTAGACTGGAAGAGCACTGTTACAGGTCCGGTCCTCCGTCGTATCGGTAGTCGCAACGCACTTCAGCTTCCCGATATCCGGAATTGTCCGCGCTCTACGAACGTCTGCGTACCGGCTTAGGCAAACTCACAGAGGCGCAGATCGGATACGCATGAGGCTA
COL4A5_2003030_1	GTAGACTGGAAGAGCACTGTTAAAGTTCTCCTGAGAGACCCGTATCGGTAGTCGCAACGCCTTCAGCTTCCCGATATCCGAACTGCGACCGTCGGCTTACCATGCGATTAACCGCGACTGTGCAAGTCTGGACAGAAGGGAGATCGGATACGCATGAGGCTA
COL4A5_2003030_2	GTAGACTGGAAGAGCACTGTTAGCCGGAGAAGAATGAAACTGCCGTATCGGTAGTCGCAACGCCTTCAGCTTCCCGATATCCGAACTGCGACCGTCGGCTTACCATGCGATTAACCGCGACTGGCTGAAGGAGCTGCGGGGATCGGATACGCATGAGGCTA
COL4A5_2003030_3	GTAGACTGGAAGAGCACTGTTGGATTTCCAGGTCCAGAAGGGCGTATCGGTAGTCGCAACGCCTTCAGCTTCCCGATATCCGAACTGCGACCGTCGGCTTACCATGCGATTAACCGCGACTGAGGACACCCAGGATTGCCTGATCGGATACGCATGAGGCTA
COL4A5_2003030_4	GTAGACTGGAAGAGCACTGTTAATCCAGGATATCCAGGTCCTCGTATCGGTAGTCGCAACGCCTTCAGCTTCCCGATATCCGAACTGCGACCGTCGGCTTACCATGCGATTAACCGCGACTGACTGCCAGGACCAAAGGGTGATCGGATACGCATGAGGCTA
COL4A5_2003030_5	GTAGACTGGAAGAGCACTGTTTGGAGAAAAAGGAGAGCGAGGATAACTGCGACCGTCGGCTTACCTTCAGCTTCCCGATATCCGCGTATCGGTAGTCGCAACGCCATGCGATTAACCGCGACTGGGGTTGCCTGGGTTGCCGATCGGATACGCATGAGGCTA
COL4A5_2003030_6	GTAGACTGGAAGAGCACTGTTTGGATTTCCTGGAGAAAGGGGTCCGTATCGGTAGTCGCAACGCCTTCAGCTTCCCGATATCCGAACTGCGACCGTCGGCTTACCATGCGATTAACCGCGACTGGGTCCTCCTGGCCCTCCGATCGGATACGCATGAGGCTA
COL4A5_2003030_7	GTAGACTGGAAGAGCACTGTTTTGGAACTGGTATTTCAGGGCGTATCGGTAGTCGCAACGCCTTCAGCTTCCCGATATCCGAACTGCGACCGTCGGCTTACCATGCGATTAACCGCGACTGTGACACTTGCTTCAACTGCAGATCGGATACGCATGAGGCTA
COL4A5_2003030_8	GTAGACTGGAAGAGCACTGTTTGAAAAAGGCATACAAGGTGTGCGTATCGGTAGTCGCAACGCCTTCAGCTTCCCGATATCCGAACTGCGACCGTCGGCTTACCATGCGATTAACCGCGACTGCCCTCCAGGCCCAGTAGGGATCGGATACGCATGAGGCTA
COL4A5_2003030_9	GTAGACTGGAAGAGCACTGTTAGAGATGGTGATGTAGGTCTTCCCGTATCGGTAGTCGCAACGCCTTCAGCTTCCCGATATCCGAACTGCGACCGTCGGCTTACCATGCGATTAACCGCGACTGTGCCTGGTAACCCAGGCGATCGGATACGCATGAGGCTA
COL4A5_2003030_10	GTAGACTGGAAGAGCACTGTTACCTGGTAGCAAAGGAGAACCACGTATCGGTAGTCGCAACGCCTTCAGCTTCCCGATATCCGAACTGCGACCGTCGGCTTACCATGCGATTAACCGCGACTGACCAGGCTTGCCAGGGATGATCGGATACGCATGAGGCTA
COL4A5_2003030_11	GTAGACTGGAAGAGCACTGTTACACCTGGAAGAATTGGTCTAGCGTATCGGTAGTCGCAACGCCTTCAGCTTCCCGATATCCGAACTGCGACCGTCGGCTTACCATGCGATTAACCGCGACTGCCTCCAGGAGCACCTGGGGATCGGATACGCATGAGGCTA
COL4A5_2003030_12	GTAGACTGGAAGAGCACTGTTTTCCAGGTTTCAAAGGAGCACTTCGTATCGGTAGTCGCAACGCCTTCAGCTTCCCGATATCCGAACTGCGACCGTCGGCTTACCATGCGATTAACCGCGACTGACCTGGGCCACCAGGACGATCGGATACGCATGAGGCTA
COL4A5_2003030_13	GTAGACTGGAAGAGCACTGTTTAGGTGTTCAGGGACCACCAGCGTATCGGTAGTCGCAACGCCTTCAGCTTCCCGATATCCGAACTGCGACCGTCGGCTTACCATGCGATTAACCGCGACTGCTCCTGGGCTGCCAGGAAGATCGGATACGCATGAGGCTA
COL4A5_2003030_14	GTAGACTGGAAGAGCACTGTTACCAGGACCTTTGGGAATTCCTGCGTATCGGTAGTCGCAACGCCTTCAGCTTCCCGATATCCGAACTGCGACCGTCGGCTTACCATGCGATTAACCGCGACTGATGGGACCTCCAGGCCCGATCGGATACGCATGAGGCTA
COL4A5_2003030_15	GTAGACTGGAAGAGCACTGTTACTGAGTGGACAACCTGGATTACGTATCGGTAGTCGCAACGCCTTCAGCTTCCCGATATCCGAACTGCGACCGTCGGCTTACCATGCGATTAACCGCGACTGAGACCCAGGGCAACCTGGGATCGGATACGCATGAGGCTA
COL4A5_2003030_16	GTAGACTGGAAGAGCACTGTTTTATAGGACCTCCTGGACTTAACGTATCGGTAGTCGCAACGCCTTCAGCTTCCCGATATCCGAACTGCGACCGTCGGCTTACCATGCGATTAACCGCGACTGTCCCTGGACAGCCAGGTCGATCGGATACGCATGAGGCTA
COL4A5_2003030_17	GTAGACTGGAAGAGCACTGTTAGGATTACCTGGACAGAAAGGCCGTATCGGTAGTCGCAACGCCTTCAGCTTCCCGATATCCGAACTGCGACCGTCGGCTTACCATGCGATTAACCGCGACTGTGGACAACCTGGCTCCCCGATCGGATACGCATGAGGCTA
COL4A5_2003030_18	GTAGACTGGAAGAGCACTGTTCCTTCCAGGAGAACCTGGTCCCGTATCGGTAGTCGCAACGCCTTCAGCTTCCCGATATCCGAACTGCGACCGTCGGCTTACCATGCGATTAACCGCGACTGCCCTCCTGGGAACCCCGGGATCGGATACGCATGAGGCTA
COL4A5_2003030_19	GTAGACTGGAAGAGCACTGTTTCAAGATGGTATTCCTGGACCCGTATCGGTAGTCGCAACGCCTTCAGCTTCCCGATATCCGAACTGCGACCGTCGGCTTACCATGCGATTAACCGCGACTGGCGAAAAAGGCAAACCCGGGATCGGATACGCATGAGGCTA
COL4A5_2003030_20	GTAGACTGGAAGAGCACTGTTTCTGGAAGGACCTAAAGGCAACCGTATCGGTAGTCGCAACGCCTTCAGCTTCCCGATATCCGAACTGCGACCGTCGGCTTACCATGCGATTAACCGCGACTGTGGTTCTCCGGGTCCAGCGATCGGATACGCATGAGGCTA
COL4A5_2003030_21	GTAGACTGGAAGAGCACTGTTGGGCTAAAGGGTCTACCAGGACCGTATCGGTAGTCGCAACGCCTTCAGCTTCCCGATATCCGAACTGCGACCGTCGGCTTACCATGCGATTAACCGCGACTGGGAATCCCTGGCCAGCCTGATCGGATACGCATGAGGCTA
COL4A5_2003030_22	GTAGACTGGAAGAGCACTGTTTCTGTTGCACATGGATTTCTTACGTATCGGTAGTCGCAACGCCTTCAGCTTCCCGATATCCGAACTGCGACCGTCGGCTTACCATGCGATTAACCGCGACTGGGTCCCCCTGGAACCTCCGATCGGATACGCATGAGGCTA
COL4A5_2003030_23	GTAGACTGGAAGAGCACTGTTTTAGTACCATGCCTTTCATGTTCCGTATCGGTAGTCGCAACGCCTTCAGCTTCCCGATATCCGAACTGCGACCGTCGGCTTACCATGCGATTAACCGCGACTGCAGCTGCCTTCGTCGCTGATCGGATACGCATGAGGCTA
COL4A5_2003030_24	GTAGACTGGAAGAGCACTGTTTTCCTGCTTGGAAGAGTTTCGTTCGTATCGGTAGTCGCAACGCCTTCAGCTTCCCGATATCCGAACTGCGACCGTCGGCTTACCATGCGATTAACCGCGACTGGCCCTAGCCTCCCCTGGGATCGGATACGCATGAGGCTA
COL4A5_2003030_25	GTAGACTGGAAGAGCACTGTTATGAAGAGGACATAACATTTTGACGTATCGGTAGTCGCAACGCCTTCAGCTTCCCGATATCCGAACTGCGACCGTCGGCTTACCATGCGATTAACCGCGACTGGCCGATGTCAAGTGTGCGATCGGATACGCATGAGGCTA
COL4A5_2003030_26	GTAGACTGGAAGAGCACTGTTTGCGCCAGAGCAAAGTCTCGTATCGGTAGTCGCAACGCCTTCAGCTTCCCGATATCCGAACTGCGACCGTCGGCTTACCATGCGATTAACCGCGACTGAGATTCAGATGTACCTCAGCAAGATCGGATACGCATGAGGCTA
COL4A5_2003030_27	GTAGACTGGAAGAGCACTGTTAGAATTATTTTTCACGGTGCTACGTATCGGTAGTCGCAACGCCTTCAGCTTCCCGATATCCGAACTGCGACCGTCGGCTTACCATGCGATTAACCGCGACTGAGACTGCAGTTTGTGGGAGATCGGATACGCATGAGGCTA
COL4A5_2003030_28	GTAGACTGGAAGAGCACTGTTAAACACACACGCAGAATTCGTATCGGTAGTCGCAACGCCTTCAGCTTCCCGATATCCGAACTGCGACCGTCGGCTTACCATGCGATTAACCGCGACTGTCCAAACAATTCTGAGAAACAAGATCGGATACGCATGAGGCTA
COL4A5_2003030_29	GTAGACTGGAAGAGCACTGTTAGCTATCATCTCCTGACTTCGTATCGGTAGTCGCAACGCCTTCAGCTTCCCGATATCCGAACTGCGACCGTCGGCTTACCATGCGATTAACCGCGACTGCACAGGATACCTTATTTCCCTGATCGGATACGCATGAGGCTA
COL5A1_0130001_1	GTAGACTGGAAGAGCACTGTTCCCTGCTGAGTGCGCTGTCTTGCGTGCGATACGGAGTCTTCAGCTTCCCGATATCCGGACGAACGGTCGAGATTTACCTTGCGGCGACAGTCGAACAGACCTCCTAAAGTGGTGCGGTGATCGGATACGCATGAGGCTA
COL5A1_0130001_2	GTAGACTGGAAGAGCACTGTTTTACAGAGTCACCAAAGACGCGTCTTGCGTGCGATACGGAGTCTTCAGCTTCCCGATATCCGGACGAACGGTCGAGATTTACCTTGCGGCGACAGTCGAACACAAAGGCCCGGATGTCGCGATCGGATACGCATGAGGCTA
COL5A1_0130001_3	GTAGACTGGAAGAGCACTGTTTCCTGGTCTCCATCTACAACGAGACGAACGGTCGAGATTTACCTTCAGCTTCCCGATATCCGTCTTGCGTGCGATACGGAGTCTTGCGGCGACAGTCGAACAAGAAAGGCAGCCAGGCCTGATCGGATACGCATGAGGCTA
COL5A1_0130001_4	GTAGACTGGAAGAGCACTGTTATCGACATCAATGGCATCATCGTTCTTGCGTGCGATACGGAGTCTTCAGCTTCCCGATATCCGGACGAACGGTCGAGATTTACCTTGCGGCGACAGTCGAACAGCAGCGACCACCCCATGGATCGGATACGCATGAGGCTA
COL5A1_0130001_5	GTAGACTGGAAGAGCACTGTTTGATTACTGTGAGCACTACAGCCTCTTGCGTGCGATACGGAGTCTTCAGCTTCCCGATATCCGGACGAACGGTCGAGATTTACCTTGCGGCGACAGTCGAACAGACCACCGGGCAGCTTAGATCGGATACGCATGAGGCTA
COL5A1_0130001_6	GTAGACTGGAAGAGCACTGTTTATTACTACGAATACCCCTACTATCTTGCGTGCGATACGGAGTCTTCAGCTTCCCGATATCCGGACGAACGGTCGAGATTTACCTTGCGGCGACAGTCGAACAACGGCGAGGGTGAGACCGATCGGATACGCATGAGGCTA
COL5A1_0130001_7	GTAGACTGGAAGAGCACTGTTAGGAAGAGGACGTCGGCATCTCTTGCGTGCGATACGGAGTCTTCAGCTTCCCGATATCCGGACGAACGGTCGAGATTTACCTTGCGGCGACAGTCGAACAACCAGTGAAGGGGCTGGGAGATCGGATACGCATGAGGCTA
COL5A1_0130001_8	GTAGACTGGAAGAGCACTGTTGACTTGGAGGGGGAGTTCACTTCTTGCGTGCGATACGGAGTCTTCAGCTTCCCGATATCCGGACGAACGGTCGAGATTTACCTTGCGGCGACAGTCGAACACCAGGGGAAGGTGCGGATGATCGGATACGCATGAGGCTA
COL5A1_0130001_9	GTAGACTGGAAGAGCACTGTTCTCAGCCCAGGAGTCCCAGTCTTGCGTGCGATACGGAGTCTTCAGCTTCCCGATATCCGGACGAACGGTCGAGATTTACCTTGCGGCGACAGTCGAACAGCTCCAAAGGCCCCATGGTGATCGGATACGCATGAGGCTA
COL5A1_0130001_10	GTAGACTGGAAGAGCACTGTTCCTCTGGGACCCCCTGGTCTTGCGTGCGATACGGAGTAACTTCAGCTTCCCGATATCCGGACGAACGGTCGAGATTTACCTTGCGGCGACAGTCGAACATCCCAATGGTGACCCCGGTGATCGGATACGCATGAGGCTA
COL5A1_0130001_11	GTAGACTGGAAGAGCACTGTTGGGCCTTGCTGGAAAAGAAGGTCTTGCGTGCGATACGGAGTCTTCAGCTTCCCGATATCCGGACGAACGGTCGAGATTTACCTTGCGGCGACAGTCGAACACCGGTGAACAGGGGCTTCCGATCGGATACGCATGAGGCTA
COL5A1_0130001_12	GTAGACTGGAAGAGCACTGTTGATGGCCCTCCAGGATTACGTTCTTGCGTGCGATACGGAGTCTTCAGCTTCCCGATATCCGGACGAACGGTCGAGATTTACCTTGCGGCGACAGTCGAACAGCAGGCCTCCCTGGGAAAGATCGGATACGCATGAGGCTA
COL5A1_0130001_13	GTAGACTGGAAGAGCACTGTTCCAGGGAGACCTGGGCCTCTTGCGTGCGATACGGAGTAAACTTCAGCTTCCCGATATCCGGACGAACGGTCGAGATTTACCTTGCGGCGACAGTCGAACAGCTGGGCCCATCGGAATTGATCGGATACGCATGAGGCTA
COL5A1_0130001_14	GTAGACTGGAAGAGCACTGTTGTCCCCCTGGAGAAGACGGTCTTGCGTGCGATACGGAGTACTTCAGCTTCCCGATATCCGGACGAACGGTCGAGATTTACCTTGCGGCGACAGTCGAACAGTCCAGCTGGCCCTGTGGGATCGGATACGCATGAGGCTA
COL5A1_0130001_15	GTAGACTGGAAGAGCACTGTTAGGTGATGAAGGTCCCAGAGGTCTTGCGTGCGATACGGAGTCTTCAGCTTCCCGATATCCGGACGAACGGTCGAGATTTACCTTGCGGCGACAGTCGAACAAGGGCCTTTTCGGGCAGAAGATCGGATACGCATGAGGCTA
COL5A1_0130001_16	GTAGACTGGAAGAGCACTGTTAATAGGAAACCCTGGTGCAGTGTCTTGCGTGCGATACGGAGTCTTCAGCTTCCCGATATCCGGACGAACGGTCGAGATTTACCTTGCGGCGACAGTCGAACAACAAGGTCCCCCAGGTGGGATCGGATACGCATGAGGCTA
COL5A1_0130001_17	GTAGACTGGAAGAGCACTGTTCCCGGAGATGATGGTCCCAATCTTGCGTGCGATACGGAGTCTTCAGCTTCCCGATATCCGGACGAACGGTCGAGATTTACCTTGCGGCGACAGTCGAACACCTGGACCCAAAGGCCCTGATCGGATACGCATGAGGCTA
COL5A1_0130001_18	GTAGACTGGAAGAGCACTGTTTGGGAAGACTGGCCCCATCTCTTGCGTGCGATACGGAGTAACTTCAGCTTCCCGATATCCGGACGAACGGTCGAGATTTACCTTGCGGCGACAGTCGAACAGGCTTGGAAGGCCCTCCGATCGGATACGCATGAGGCTA
COL5A1_0130001_19	GTAGACTGGAAGAGCACTGTTGCCAATCCAGGCATCCAGGTCTTGCGTGCGATACGGAGTCTTCAGCTTCCCGATATCCGGACGAACGGTCGAGATTTACCTTGCGGCGACAGTCGAACAGGAGAGGTCATCCAGCCCCTGATCGGATACGCATGAGGCTA
COL5A1_0130001_20	GTAGACTGGAAGAGCACTGTTTCCCTGACAAGAAGTCCGAAGGTCTTGCGTGCGATACGGAGTCTTCAGCTTCCCGATATCCGGACGAACGGTCGAGATTTACCTTGCGGCGACAGTCGAACAGGGGGTCGACATGCGTCTGATCGGATACGCATGAGGCTA
COL5A1_0130001_21	GTAGACTGGAAGAGCACTGTTGTGGTACAGATGACCTTCCTGCTCTTGCGTGCGATACGGAGTCTTCAGCTTCCCGATATCCGGACGAACGGTCGAGATTTACCTTGCGGCGACAGTCGAACAGAGGGCAACCCTGTGGGTGATCGGATACGCATGAGGCTA
COL5A1_0130001_22	GTAGACTGGAAGAGCACTGTTACATCATGTTCAATGACTTCGGTTCTTGCGTGCGATACGGAGTCTTCAGCTTCCCGATATCCGGACGAACGGTCGAGATTTACCTTGCGGCGACAGTCGAACAGCAGGTGCCCATCGTGGGATCGGATACGCATGAGGCTA
COL5A1_0130001_23	GTAGACTGGAAGAGCACTGTTACCTGACTTCATCTACGCCTCGTCTTGCGTGCGATACGGAGTCTTCAGCTTCCCGATATCCGGACGAACGGTCGAGATTTACCTTGCGGCGACAGTCGAACAGCTTCTCCCTCCCCTCCCGATCGGATACGCATGAGGCTA
COL5A1_0130001_24	GTAGACTGGAAGAGCACTGTTTTCGTGAATAGGTCTCAGGGGTTTCTTGCGTGCGATACGGAGTCTTCAGCTTCCCGATATCCGGACGAACGGTCGAGATTTACCTTGCGGCGACAGTCGAACATCGCCCGACCCATCCTGGATCGGATACGCATGAGGCTA
COL5A1_0130001_25	GTAGACTGGAAGAGCACTGTTTGGATTAAAGGTGCTTATGTTTTTCTTGCGTGCGATACGGAGTCTTCAGCTTCCCGATATCCGGACGAACGGTCGAGATTTACCTTGCGGCGACAGTCGAACATGCAGGTGCCTTCCCGAGATCGGATACGCATGAGGCTA
COL5A1_0130001_26	GTAGACTGGAAGAGCACTGTTTGCAATAAATTGGAAGTTTGCCCTCTTGCGTGCGATACGGAGTCTTCAGCTTCCCGATATCCGGACGAACGGTCGAGATTTACCTTGCGGCGACAGTCGAACACGCCCTGGCCAAGAACGGATCGGATACGCATGAGGCTA
COL5A1_0130001_27	GTAGACTGGAAGAGCACTGTTAGCCTGATGGGAGAATGTCCATCTTGCGTGCGATACGGAGTCTTCAGCTTCCCGATATCCGGACGAACGGTCGAGATTTACCTTGCGGCGACAGTCGAACATCCGCTTTTCTTCCCGCAGGATCGGATACGCATGAGGCTA
COL5A1_0130001_28	GTAGACTGGAAGAGCACTGTTTAGCAGATTATATTTGGTTCCTGTCTTGCGTGCGATACGGAGTCTTCAGCTTCCCGATATCCGGACGAACGGTCGAGATTTACCTTGCGGCGACAGTCGAACATGTCTGTGGTGTGACCAGATCGGATACGCATGAGGCTA
COL5A1_0130001_29	GTAGACTGGAAGAGCACTGTTTCAGCGGCTCCAGAGCTCTCTTGCGTGCGATACGGAGTCTTCAGCTTCCCGATATCCGGACGAACGGTCGAGATTTACCTTGCGGCGACAGTCGAACAAAATGTCCTGGATGCGAGCGGATCGGATACGCATGAGGCTA
COL5A1_0130001_30	GTAGACTGGAAGAGCACTGTTCCCCCACCACCACCAGAATCTTGCGTGCGATACGGAGTAACTTCAGCTTCCCGATATCCGGACGAACGGTCGAGATTTACCTTGCGGCGACAGTCGAACACTCTGGTGCTGTCCCCGAGATCGGATACGCATGAGGCTA
COL5A1_0130001_31	GTAGACTGGAAGAGCACTGTTTCATCTCTTCAAAAGAAAAGCCTCTTGCGTGCGATACGGAGTCTTCAGCTTCCCGATATCCGGACGAACGGTCGAGATTTACCTTGCGGCGACAGTCGAACATGCCAATGACTGTCACCTGATCGGATACGCATGAGGCTA
COL5A1_0130001_32	GTAGACTGGAAGAGCACTGTTACTCTAGCCACAGTATATTGCATCTTGCGTGCGATACGGAGTCTTCAGCTTCCCGATATCCGGACGAACGGTCGAGATTTACCTTGCGGCGACAGTCGAACATCCCGTTCTCCCCAGACCGATCGGATACGCATGAGGCTA
COL5A1_0130001_33	GTAGACTGGAAGAGCACTGTTAAGTTTTAACTGTAATGCCCATCTTGCGTGCGATACGGAGTCTTCAGCTTCCCGATATCCGGACGAACGGTCGAGATTTACCTTGCGGCGACAGTCGAACAAATCCGCTAGACATGTCATGATCGGATACGCATGAGGCTA
COLEC10_2001200_1	GTAGACTGGAAGAGCACTGTTTGTCCCAGACCTTTGTCCTCTCCGTATCGGTAGTCGCAACGCCTTCAGCTTCCCGATATCCGGAATTGTCCGCGCTCTACGATACCATTCGCGTGCGATTCCCCGGACGCAGTTGGAGTGGATCGGATACGCATGAGGCTA
COLEC10_2001200_2	GTAGACTGGAAGAGCACTGTTTACTTAGCTCTGCTTTTCTAATCGTATCGGTAGTCGCAACGCCTTCAGCTTCCCGATATCCGGAATTGTCCGCGCTCTACGATACCATTCGCGTGCGATTCCGCCCTAGAGCTGAAGCCAGATCGGATACGCATGAGGCTA
COLEC10_2001200_3	GTAGACTGGAAGAGCACTGTTGTCTGTGCCACACACACAATTTCGTATCGGTAGTCGCAACGCCTTCAGCTTCCCGATATCCGGAATTGTCCGCGCTCTACGATACCATTCGCGTGCGATTCCAGCCGTCCTACCGCTGAAGATCGGATACGCATGAGGCTA
COLEC10_2001200_4	GTAGACTGGAAGAGCACTGTTAATTTGTTGGACAACTGGATGAATTGTCCGCGCTCTACGACTTCAGCTTCCCGATATCCGCGTATCGGTAGTCGCAACGCTACCATTCGCGTGCGATTCCTGATTGTGGAAGATACCGGAGATCGGATACGCATGAGGCTA
COLEC10_2001200_5	GTAGACTGGAAGAGCACTGTTGAACTACAGGGAATCCCTAACCGTATCGGTAGTCGCAACGCCTTCAGCTTCCCGATATCCGGAATTGTCCGCGCTCTACGATACCATTCGCGTGCGATTCCACATCGTGCAGGAAGAGAAGATCGGATACGCATGAGGCTA
COLEC10_2001200_6	GTAGACTGGAAGAGCACTGTTCCCCTATGGTCATGAGGACTGTCGTATCGGTAGTCGCAACGCCTTCAGCTTCCCGATATCCGGAATTGTCCGCGCTCTACGATACCATTCGCGTGCGATTCCTGAGGGGGAACCCAGCGAGATCGGATACGCATGAGGCTA
COLEC10_2001200_7	GTAGACTGGAAGAGCACTGTTTCATCATGCTCTTTTGTGATGCGTATCGGTAGTCGCAACGCCTTCAGCTTCCCGATATCCGGAATTGTCCGCGCTCTACGATACCATTCGCGTGCGATTCCCTGAGGTATGGAGCCTCCAGATCGGATACGCATGAGGCTA
COLEC10_2001200_8	GTAGACTGGAAGAGCACTGTTATCCCAGTGGATAATTTCCCCGTATCGGTAGTCGCAACGCCTTCAGCTTCCCGATATCCGGAATTGTCCGCGCTCTACGATACCATTCGCGTGCGATTCCCCCTAGAGCACTCTGTGTCTGATCGGATACGCATGAGGCTA
COLEC10_2001200_9	GTAGACTGGAAGAGCACTGTTTAGAAATGCTTTAACCCCAACGTATCGGTAGTCGCAACGCCTTCAGCTTCCCGATATCCGGAATTGTCCGCGCTCTACGATACCATTCGCGTGCGATTCCTCTCCTTGTTGGCACAGACAGATCGGATACGCATGAGGCTA
COLEC10_2001200_10	GTAGACTGGAAGAGCACTGTTAAATTGCCCACTGCTATTACGTATCGGTAGTCGCAACGCCTTCAGCTTCCCGATATCCGGAATTGTCCGCGCTCTACGATACCATTCGCGTGCGATTCCACTGGTTATAGTTCTCTTGCTGATCGGATACGCATGAGGCTA
COLEC10_2001200_11	GTAGACTGGAAGAGCACTGTTAATGGTGACATTTCATGGGCGTATCGGTAGTCGCAACGCCTTCAGCTTCCCGATATCCGGAATTGTCCGCGCTCTACGATACCATTCGCGTGCGATTCCCCTTGCCTCTAACATATCACTGATCGGATACGCATGAGGCTA
COLEC10_2001200_12	GTAGACTGGAAGAGCACTGTTAACTGGTTATGAGATAGGACTCGTATCGGTAGTCGCAACGCCTTCAGCTTCCCGATATCCGGAATTGTCCGCGCTCTACGATACCATTCGCGTGCGATTCCCATGATTTCACCCGTGACTGATCGGATACGCATGAGGCTA
COLEC10_2001200_13	GTAGACTGGAAGAGCACTGTTGGTTCTAACCAAATAGAATGTCCGTATCGGTAGTCGCAACGCCTTCAGCTTCCCGATATCCGGAATTGTCCGCGCTCTACGATACCATTCGCGTGCGATTCCCTGGAGGAAGGTTCAGAAGATCGGATACGCATGAGGCTA
COLEC10_2001200_14	GTAGACTGGAAGAGCACTGTTTCCTTGGATAGAAAGCCATCCCGTATCGGTAGTCGCAACGCCTTCAGCTTCCCGATATCCGGAATTGTCCGCGCTCTACGATACCATTCGCGTGCGATTCCAGGACATCAAACGCCAGTAGATCGGATACGCATGAGGCTA
COLEC10_2001200_15	GTAGACTGGAAGAGCACTGTTATTTATTGTGTGCACTGTTAGTCGTATCGGTAGTCGCAACGCCTTCAGCTTCCCGATATCCGGAATTGTCCGCGCTCTACGATACCATTCGCGTGCGATTCCAGCCCCCAAAGTATGAGTGATCGGATACGCATGAGGCTA
CREB5_0030110_1	GTAGACTGGAAGAGCACTGTTTCTGATGATTCATAGGCACAAGACGAACGGTCGAGATTTACCTTCAGCTTCCCGATATCCGCGGAATACGTCGTTGACTGCGAGTGTCGCGCAACTTAGCGGCTTCCCAACAGAGGACCAGATCGGATACGCATGAGGCTA
CREB5_0030110_2	GTAGACTGGAAGAGCACTGTTGTTCAGGAAGGCTCAGGAAGAGGACGAACGGTCGAGATTTACCTTCAGCTTCCCGATATCCGCGGAATACGTCGTTGACTGCGAGTGTCGCGCAACTTAGCGCTGCTCCCTGGAGCACGAGATCGGATACGCATGAGGCTA
CREB5_0030110_3	GTAGACTGGAAGAGCACTGTTACCAACGTTGTGATTCAGCAAGGACGAACGGTCGAGATTTACCTTCAGCTTCCCGATATCCGCGGAATACGTCGTTGACTGCGAGTGTCGCGCAACTTAGCGCGGCTGCCCAACCATGACGATCGGATACGCATGAGGCTA
CREB5_0030110_4	GTAGACTGGAAGAGCACTGTTAGGTCCAAATCTCAGCAACCGACGAACGGTCGAGATTTACCTTCAGCTTCCCGATATCCGCGGAATACGTCGTTGACTGCGAGTGTCGCGCAACTTAGCGTCCAGCATCATGGGGATGCAGATCGGATACGCATGAGGCTA
CREB5_0030110_5	GTAGACTGGAAGAGCACTGTTTGTCAAATGGGAACATGAACACCGACGAACGGTCGAGATTTACCTTCAGCTTCCCGATATCCGCGGAATACGTCGTTGACTGCGAGTGTCGCGCAACTTAGCGTCACCACCCTGCTGCCAGATCGGATACGCATGAGGCTA
CREB5_0030110_6	GTAGACTGGAAGAGCACTGTTAGAACCATCCACATCACCACTGACGAACGGTCGAGATTTACCTTCAGCTTCCCGATATCCGCGGAATACGTCGTTGACTGCGAGTGTCGCGCAACTTAGCGCCTCAACCCCATCACCAGCGATCGGATACGCATGAGGCTA
CREB5_0030110_7	GTAGACTGGAAGAGCACTGTTAGACAATACAGCCACCCCAGGACGAACGGTCGAGATTTACCTTCAGCTTCCCGATATCCGCGGAATACGTCGTTGACTGCGAGTGTCGCGCAACTTAGCGACAACAGATGCAGCCAACCCGATCGGATACGCATGAGGCTA
CREB5_0030110_8	GTAGACTGGAAGAGCACTGTTAACAGTTGTTGTTAACACATAAAGACGAACGGTCGAGATTTACCTTCAGCTTCCCGATATCCGCGGAATACGTCGTTGACTGCGAGTGTCGCGCAACTTAGCGTGAGGTGGCCCAGCTGAGATCGGATACGCATGAGGCTA
CREB5_0030110_9	GTAGACTGGAAGAGCACTGTTAACAAGTCATCCAGCATAATACCGACGAACGGTCGAGATTTACCTTCAGCTTCCCGATATCCGCGGAATACGTCGTTGACTGCGAGTGTCGCGCAACTTAGCGCCCAGCTTGCTCCCAGCGATCGGATACGCATGAGGCTA
CREB5_0030110_10	GTAGACTGGAAGAGCACTGTTTCTTCAAAGACTGGCTTTCATGACGAACGGTCGAGATTTACCTTCAGCTTCCCGATATCCGCGGAATACGTCGTTGACTGCGAGTGTCGCGCAACTTAGCGACCTGGAAGACTCCTCAGTGATCGGATACGCATGAGGCTA
CREB5_0030110_11	GTAGACTGGAAGAGCACTGTTAACATTGAATCTTGTTAAACCACGACGAACGGTCGAGATTTACCTTCAGCTTCCCGATATCCGCGGAATACGTCGTTGACTGCGAGTGTCGCGCAACTTAGCGTCCAACCCTTTGCCTGAGATCGGATACGCATGAGGCTA
CREB5_0030110_12	GTAGACTGGAAGAGCACTGTTAATGCCCAGTTTTCTTCTCGACGAACGGTCGAGATTTACCTTCAGCTTCCCGATATCCGCGGAATACGTCGTTGACTGCGAGTGTCGCGCAACTTAGCGCCTCCTCTTGGTCCACTTGCTGATCGGATACGCATGAGGCTA
CREB5_0030110_13	GTAGACTGGAAGAGCACTGTTAGTTCATTCAACTCTTGCTTTGACGAACGGTCGAGATTTACCTTCAGCTTCCCGATATCCGCGGAATACGTCGTTGACTGCGAGTGTCGCGCAACTTAGCGACACTTCACCCACAGCTGGGATCGGATACGCATGAGGCTA
CREB5_0030110_14	GTAGACTGGAAGAGCACTGTTTTTTATACGGCCTGCCTATAAGACGAACGGTCGAGATTTACCTTCAGCTTCCCGATATCCGCGGAATACGTCGTTGACTGCGAGTGTCGCGCAACTTAGCGACCCTTGGATTGCGACTGGGATCGGATACGCATGAGGCTA
CREB5_0030110_15	GTAGACTGGAAGAGCACTGTTAGAAAACCCAGTGTTTCCAGACGAACGGTCGAGATTTACCTTCAGCTTCCCGATATCCGCGGAATACGTCGTTGACTGCGAGTGTCGCGCAACTTAGCGACTGGAGAAACAAAGAGAGAAGATCGGATACGCATGAGGCTA
CREB5_0030110_16	GTAGACTGGAAGAGCACTGTTTCATCTCCATTTGAATGCTTGACGACGAACGGTCGAGATTTACCTTCAGCTTCCCGATATCCGCGGAATACGTCGTTGACTGCGAGTGTCGCGCAACTTAGCGAGGCAGGTGCTGGTGTTGATCGGATACGCATGAGGCTA
CREB5_0030110_17	GTAGACTGGAAGAGCACTGTTAAAGATGGTTTTGAGTGTCCGACGAACGGTCGAGATTTACCTTCAGCTTCCCGATATCCGCGGAATACGTCGTTGACTGCGAGTGTCGCGCAACTTAGCGCCTTGTATGCAGTGCTTTCAGATCGGATACGCATGAGGCTA
CREB5_0030110_18	GTAGACTGGAAGAGCACTGTTTTAATCTGACTGGCTTCCTAAGACGAACGGTCGAGATTTACCTTCAGCTTCCCGATATCCGCGGAATACGTCGTTGACTGCGAGTGTCGCGCAACTTAGCGACAGTAACAGCTGAATGGTGATCGGATACGCATGAGGCTA
CREB5_0030110_19	GTAGACTGGAAGAGCACTGTTTCACTACAATGATGGTTTAGTTTGACGAACGGTCGAGATTTACCTTCAGCTTCCCGATATCCGCGGAATACGTCGTTGACTGCGAGTGTCGCGCAACTTAGCGTGTCCAGGGAGTGACTGGATCGGATACGCATGAGGCTA
CREB5_0030110_20	GTAGACTGGAAGAGCACTGTTAACCGGCCTCAACATATAATGACGAACGGTCGAGATTTACCTTCAGCTTCCCGATATCCGCGGAATACGTCGTTGACTGCGAGTGTCGCGCAACTTAGCGACCAACCACACACATTAGCAGATCGGATACGCATGAGGCTA
CREB5_0030110_21	GTAGACTGGAAGAGCACTGTTAACAGAATAATCAATCTGCCTGAGACGAACGGTCGAGATTTACCTTCAGCTTCCCGATATCCGCGGAATACGTCGTTGACTGCGAGTGTCGCGCAACTTAGCGCCCAGCCGTCACCAGACGATCGGATACGCATGAGGCTA
CREB5_0030110_22	GTAGACTGGAAGAGCACTGTTAGAGTGAAAATCCCAGCCATGGACGAACGGTCGAGATTTACCTTCAGCTTCCCGATATCCGCGGAATACGTCGTTGACTGCGAGTGTCGCGCAACTTAGCGCCACGAAGCCAGGAGAGGTGATCGGATACGCATGAGGCTA
CREB5_0030110_23	GTAGACTGGAAGAGCACTGTTTAACTGCTATAAAACTAGCCAGACGAACGGTCGAGATTTACCTTCAGCTTCCCGATATCCGCGGAATACGTCGTTGACTGCGAGTGTCGCGCAACTTAGCGGGGGAGTTTTAAGCCTCGGGATCGGATACGCATGAGGCTA
CREB5_0030110_24	GTAGACTGGAAGAGCACTGTTTTCTCCATCATTTGGTGGAAAGACGAACGGTCGAGATTTACCTTCAGCTTCCCGATATCCGCGGAATACGTCGTTGACTGCGAGTGTCGCGCAACTTAGCGTCAGGGTTTCAAATGGCTAGATCGGATACGCATGAGGCTA
CREB5_0030110_25	GTAGACTGGAAGAGCACTGTTGAAGTGTAAAAACAGCTTCATGACGAACGGTCGAGATTTACCTTCAGCTTCCCGATATCCGCGGAATACGTCGTTGACTGCGAGTGTCGCGCAACTTAGCGCTGGAACAGCTTTCTTGTAGATCGGATACGCATGAGGCTA
CREB5_0030110_26	GTAGACTGGAAGAGCACTGTTAACAGTAGCAATTTAGAATCTCTGACGAACGGTCGAGATTTACCTTCAGCTTCCCGATATCCGCGGAATACGTCGTTGACTGCGAGTGTCGCGCAACTTAGCGAAAACCGTGCCTATGCGGATCGGATACGCATGAGGCTA
CREB5_0030110_27	GTAGACTGGAAGAGCACTGTTTCCATTGGTAGCACAGCTGACGAACGGTCGAGATTTACCTTCAGCTTCCCGATATCCGCGGAATACGTCGTTGACTGCGAGTGTCGCGCAACTTAGCGGCACCAGGTACATTTATGTGCGGATCGGATACGCATGAGGCTA
CREB5_0030110_28	GTAGACTGGAAGAGCACTGTTAAGTGTCCTGAATAAGCCAGGACGAACGGTCGAGATTTACCTTCAGCTTCCCGATATCCGCGGAATACGTCGTTGACTGCGAGTGTCGCGCAACTTAGCGTTCTCTCACCTTCCAAACCAGATCGGATACGCATGAGGCTA
CREB5_0030110_29	GTAGACTGGAAGAGCACTGTTAGCAGCAATAAACTTACAAGTGACGAACGGTCGAGATTTACCTTCAGCTTCCCGATATCCGCGGAATACGTCGTTGACTGCGAGTGTCGCGCAACTTAGCGAGGTAGGATAAGACGACACGATCGGATACGCATGAGGCTA
CREB5_0030110_30	GTAGACTGGAAGAGCACTGTTGTAAGGCCAAATTGCCAACACTGACGAACGGTCGAGATTTACCTTCAGCTTCCCGATATCCGCGGAATACGTCGTTGACTGCGAGTGTCGCGCAACTTAGCGCCACAGCTGAAGTGGGGGGATCGGATACGCATGAGGCTA
CREB5_0030110_31	GTAGACTGGAAGAGCACTGTTGTGGAAGCTGAATAAATTAGCTGACGAACGGTCGAGATTTACCTTCAGCTTCCCGATATCCGCGGAATACGTCGTTGACTGCGAGTGTCGCGCAACTTAGCGAGCCTCAGGACTGAGAATGATCGGATACGCATGAGGCTA
CREB5_0030110_32	GTAGACTGGAAGAGCACTGTTAGAAAATACAACCTACTCACCTGACGAACGGTCGAGATTTACCTTCAGCTTCCCGATATCCGCGGAATACGTCGTTGACTGCGAGTGTCGCGCAACTTAGCGTCCCAACCAGCAGCCAGTGATCGGATACGCATGAGGCTA
CREB5_0030110_33	GTAGACTGGAAGAGCACTGTTAAAAGGTGCTGTCACTTTAAGACGAACGGTCGAGATTTACCTTCAGCTTCCCGATATCCGCGGAATACGTCGTTGACTGCGAGTGTCGCGCAACTTAGCGTGTTAACTGAGGAAGTCCCAGATCGGATACGCATGAGGCTA
CREB5_0030110_34	GTAGACTGGAAGAGCACTGTTTTTATTGTTACCAATGGACAATGGACGAACGGTCGAGATTTACCTTCAGCTTCCCGATATCCGCGGAATACGTCGTTGACTGCGAGTGTCGCGCAACTTAGCGGTTGCATCGTGAACACAGATCGGATACGCATGAGGCTA
CRYBG1_1021000_1	GTAGACTGGAAGAGCACTGTTAACTTGGCACTCTATTCACTGTGTATCGCGCTCGATTGGCACTTCAGCTTCCCGATATCCGCTACTTCGTCGCGTCAGACCGAATTGTCCGCGCTCTACGAAGGAAGCCAGTTTTGGGGAGATCGGATACGCATGAGGCTA
CRYBG1_1021000_2	GTAGACTGGAAGAGCACTGTTCCTCGCTGGAGCAGCAGTGTATCGCGCTCGATTGGCAAAACTTCAGCTTCCCGATATCCGCTACTTCGTCGCGTCAGACCGAATTGTCCGCGCTCTACGACCTGACGCCGAGCTGTCAGATCGGATACGCATGAGGCTA
CRYBG1_1021000_3	GTAGACTGGAAGAGCACTGTTACGAACAGGAGGCTTTCCTGGTGTATCGCGCTCGATTGGCACTTCAGCTTCCCGATATCCGCTACTTCGTCGCGTCAGACCGAATTGTCCGCGCTCTACGACTTCACCAGGTGCTGGCCGATCGGATACGCATGAGGCTA
CRYBG1_1021000_4	GTAGACTGGAAGAGCACTGTTAGGTGCTAACTTTGGACATCTACTGTATCGCGCTCGATTGGCACTTCAGCTTCCCGATATCCGGAATTGTCCGCGCTCTACGACTACTTCGTCGCGTCAGACCTCACGCCCACCCTGCTAGATCGGATACGCATGAGGCTA
CRYBG1_1021000_5	GTAGACTGGAAGAGCACTGTTTCGGCGGAAAAGAAAGTGAAATCTGTATCGCGCTCGATTGGCACTTCAGCTTCCCGATATCCGCTACTTCGTCGCGTCAGACCGAATTGTCCGCGCTCTACGACGGCCAGCGATAACGCCGATCGGATACGCATGAGGCTA
CRYBG1_1021000_6	GTAGACTGGAAGAGCACTGTTTCCCAGCCCAGTCACCAAGTGTATCGCGCTCGATTGGCAAACTTCAGCTTCCCGATATCCGCTACTTCGTCGCGTCAGACCGAATTGTCCGCGCTCTACGACCCAAGAGGGTGCCCGAGATCGGATACGCATGAGGCTA
CRYBG1_1021000_7	GTAGACTGGAAGAGCACTGTTAGGTCGACAGTGACCACTAAAGTTGTATCGCGCTCGATTGGCACTTCAGCTTCCCGATATCCGCTACTTCGTCGCGTCAGACCGAATTGTCCGCGCTCTACGAACCATTTCGGCGTGGGCGATCGGATACGCATGAGGCTA
CRYBG1_1021000_8	GTAGACTGGAAGAGCACTGTTTGTGGAACTAAATCTTAAAACCCTGTATCGCGCTCGATTGGCACTTCAGCTTCCCGATATCCGCTACTTCGTCGCGTCAGACCGAATTGTCCGCGCTCTACGACCTGCCAAGCCCAAACAGATCGGATACGCATGAGGCTA
CRYBG1_1021000_9	GTAGACTGGAAGAGCACTGTTAAAAAAGCCAAAGAAATGGAGTGTATCGCGCTCGATTGGCACTTCAGCTTCCCGATATCCGCTACTTCGTCGCGTCAGACCGAATTGTCCGCGCTCTACGAGGCAAAGCTGAATTTAGCCGATCGGATACGCATGAGGCTA
CRYBG1_1021000_10	GTAGACTGGAAGAGCACTGTTCAGAACCAGTGGCTTCTGCTCTGTATCGCGCTCGATTGGCACTTCAGCTTCCCGATATCCGCTACTTCGTCGCGTCAGACCGAATTGTCCGCGCTCTACGAACAGATGCTGGCTGCCTTTGATCGGATACGCATGAGGCTA
CRYBG1_1021000_11	GTAGACTGGAAGAGCACTGTTTCTCCTGGGCCTTCTCTTTCTGTATCGCGCTCGATTGGCACTTCAGCTTCCCGATATCCGCTACTTCGTCGCGTCAGACCGAATTGTCCGCGCTCTACGACACAGTCCCCTGCTGAGTCAGATCGGATACGCATGAGGCTA
CRYBG1_1021000_12	GTAGACTGGAAGAGCACTGTTTTTGTCCACAGAGCGTAGTTGTATCGCGCTCGATTGGCACTTCAGCTTCCCGATATCCGCTACTTCGTCGCGTCAGACCGAATTGTCCGCGCTCTACGATGGAGGAGAAACAACCCCTCCGATCGGATACGCATGAGGCTA
CRYBG1_1021000_13	GTAGACTGGAAGAGCACTGTTACAAGAGGAAGTACTGGGCAATTGTATCGCGCTCGATTGGCACTTCAGCTTCCCGATATCCGCTACTTCGTCGCGTCAGACCGAATTGTCCGCGCTCTACGATGCAAGTTGTGCTCCCCCGATCGGATACGCATGAGGCTA
CRYBG1_1021000_14	GTAGACTGGAAGAGCACTGTTTGCCTCCTATTCACGAAGACTGTATCGCGCTCGATTGGCACTTCAGCTTCCCGATATCCGGAATTGTCCGCGCTCTACGACTACTTCGTCGCGTCAGACCTCCTGCTCCTCACTTTGCCAGATCGGATACGCATGAGGCTA
CRYBG1_1021000_15	GTAGACTGGAAGAGCACTGTTTGATGCCGGAAATCAATGACTGTATCGCGCTCGATTGGCACTTCAGCTTCCCGATATCCGCTACTTCGTCGCGTCAGACCGAATTGTCCGCGCTCTACGATGGGAACAGTGAGCCTCTGGGATCGGATACGCATGAGGCTA
CRYBG1_1021000_16	GTAGACTGGAAGAGCACTGTTATCTCAGTCTTCAGTGTCACTGTATCGCGCTCGATTGGCACTTCAGCTTCCCGATATCCGCTACTTCGTCGCGTCAGACCGAATTGTCCGCGCTCTACGAACTTCTCAGAACGGTTCCCTGATCGGATACGCATGAGGCTA
CRYBG1_1021000_17	GTAGACTGGAAGAGCACTGTTACACTTGCCAGAAACTAAATTTGTATCGCGCTCGATTGGCACTTCAGCTTCCCGATATCCGCTACTTCGTCGCGTCAGACCGAATTGTCCGCGCTCTACGATGGATTCACGAAGCAACCTGATCGGATACGCATGAGGCTA
CRYBG1_1021000_18	GTAGACTGGAAGAGCACTGTTAGAAGTGCATTGAAGTTTTCATGTATCGCGCTCGATTGGCACTTCAGCTTCCCGATATCCGCTACTTCGTCGCGTCAGACCGAATTGTCCGCGCTCTACGAAGTGAACCCGACGTCTCTGGATCGGATACGCATGAGGCTA
CRYBG1_1021000_19	GTAGACTGGAAGAGCACTGTTTAGAAGAAGGAGAATTGGAACTCTGTATCGCGCTCGATTGGCACTTCAGCTTCCCGATATCCGCTACTTCGTCGCGTCAGACCGAATTGTCCGCGCTCTACGAAGGGCACTCCATCCCCTGATCGGATACGCATGAGGCTA
CRYBG1_1021000_20	GTAGACTGGAAGAGCACTGTTAATGCAGAAGACTTGTTCCTGTATCGCGCTCGATTGGCACTTCAGCTTCCCGATATCCGCTACTTCGTCGCGTCAGACCGAATTGTCCGCGCTCTACGAAGAAATGCAGGGATTTGGTGTGATCGGATACGCATGAGGCTA
CRYBG1_1021000_21	GTAGACTGGAAGAGCACTGTTTACAGAAGAAGCGTACATTGTGTATCGCGCTCGATTGGCACTTCAGCTTCCCGATATCCGCTACTTCGTCGCGTCAGACCGAATTGTCCGCGCTCTACGACCTGACTTGTCCTTCTGGGAGATCGGATACGCATGAGGCTA
CRYBG1_1021000_22	GTAGACTGGAAGAGCACTGTTTCATTTGCCGTTTACGTCAGTGTGTATCGCGCTCGATTGGCACTTCAGCTTCCCGATATCCGCTACTTCGTCGCGTCAGACCGAATTGTCCGCGCTCTACGAAGAGGCGACTGGAGACGAGATCGGATACGCATGAGGCTA
CRYBG1_1021000_23	GTAGACTGGAAGAGCACTGTTTACAATGGAGAGCTTCAGTCTTTGTATCGCGCTCGATTGGCACTTCAGCTTCCCGATATCCGCTACTTCGTCGCGTCAGACCGAATTGTCCGCGCTCTACGATGGAAAGCCTGGGGAGGTGATCGGATACGCATGAGGCTA
CRYBG1_1021000_24	GTAGACTGGAAGAGCACTGTTCAAGGTCACAGTCAAAGTTTGTATCGCGCTCGATTGGCACTTCAGCTTCCCGATATCCGCTACTTCGTCGCGTCAGACCGAATTGTCCGCGCTCTACGATTGTTTTCAGAACCACAGTTTGATCGGATACGCATGAGGCTA
CRYBG1_1021000_25	GTAGACTGGAAGAGCACTGTTTTATCCTTGTCTGTCTGCAATTGTATCGCGCTCGATTGGCACTTCAGCTTCCCGATATCCGCTACTTCGTCGCGTCAGACCGAATTGTCCGCGCTCTACGAACGTGTTGGAAGAAGGCCAGATCGGATACGCATGAGGCTA
CRYBG1_1021000_26	GTAGACTGGAAGAGCACTGTTAATAGGTTCTCTACGACCTTTTGTGTATCGCGCTCGATTGGCACTTCAGCTTCCCGATATCCGCTACTTCGTCGCGTCAGACCGAATTGTCCGCGCTCTACGATTCAGTGGCTGTCGCCAGATCGGATACGCATGAGGCTA
CRYBG1_1021000_27	GTAGACTGGAAGAGCACTGTTTAACATCTGGCTCCAAGCTAGGTGTATCGCGCTCGATTGGCACTTCAGCTTCCCGATATCCGCTACTTCGTCGCGTCAGACCGAATTGTCCGCGCTCTACGACGATTGTGGGCAGCCTGGGATCGGATACGCATGAGGCTA
CRYBG1_1021000_28	GTAGACTGGAAGAGCACTGTTAAGAGAAGTTTACACAAGTGTGTGTATCGCGCTCGATTGGCACTTCAGCTTCCCGATATCCGGAATTGTCCGCGCTCTACGACTACTTCGTCGCGTCAGACCTCCTCAACACTGTCAGCAGATCGGATACGCATGAGGCTA
CRYBG1_1021000_29	GTAGACTGGAAGAGCACTGTTAACTTACTCATCGTTTCAAAAGTGTATCGCGCTCGATTGGCACTTCAGCTTCCCGATATCCGCTACTTCGTCGCGTCAGACCGAATTGTCCGCGCTCTACGATGCTGCCATGACTCAGAGGATCGGATACGCATGAGGCTA
CRYBG1_1021000_30	GTAGACTGGAAGAGCACTGTTACAAATTTACCAACTTTGTGGATGTATCGCGCTCGATTGGCACTTCAGCTTCCCGATATCCGCTACTTCGTCGCGTCAGACCGAATTGTCCGCGCTCTACGATGACAGGAGAGAACTGGAGATCGGATACGCATGAGGCTA
CRYBG1_1021000_31	GTAGACTGGAAGAGCACTGTTAAGCCTTAGGTATTCACACATGTATCGCGCTCGATTGGCACTTCAGCTTCCCGATATCCGCTACTTCGTCGCGTCAGACCGAATTGTCCGCGCTCTACGATGCTGCATAGCACAATGGGAGATCGGATACGCATGAGGCTA
CRYBG1_1021000_32	GTAGACTGGAAGAGCACTGTTGCCTTCCCTGCAGTGTTCTGTGTATCGCGCTCGATTGGCACTTCAGCTTCCCGATATCCGCTACTTCGTCGCGTCAGACCGAATTGTCCGCGCTCTACGACATGGCCTGCATGGGGCTGATCGGATACGCATGAGGCTA
CRYBG1_1021000_33	GTAGACTGGAAGAGCACTGTTACTGCAGTAAGCATTTCAAAATGTATCGCGCTCGATTGGCACTTCAGCTTCCCGATATCCGCTACTTCGTCGCGTCAGACCGAATTGTCCGCGCTCTACGAAGCAATCTTGGAATCCTCAGATCGGATACGCATGAGGCTA
CRYBG1_1021000_34	GTAGACTGGAAGAGCACTGTTACAGCTTGTTTCTTTTCCATCTGTATCGCGCTCGATTGGCACTTCAGCTTCCCGATATCCGCTACTTCGTCGCGTCAGACCGAATTGTCCGCGCTCTACGATGCTCTTGTCACAGGTAGAGATCGGATACGCATGAGGCTA
CRYBG1_1021000_35	GTAGACTGGAAGAGCACTGTTTTACAATATGGTGGGGTAAGATGTATCGCGCTCGATTGGCACTTCAGCTTCCCGATATCCGCTACTTCGTCGCGTCAGACCGAATTGTCCGCGCTCTACGAAGGCCTTTTGTGCATACCAGATCGGATACGCATGAGGCTA
CRYBG1_1021000_36	GTAGACTGGAAGAGCACTGTTATAATAGCAAGAAAGATTTGCTGTGTATCGCGCTCGATTGGCACTTCAGCTTCCCGATATCCGCTACTTCGTCGCGTCAGACCGAATTGTCCGCGCTCTACGAGTTTGAGGGGTGCTGGTGATCGGATACGCATGAGGCTA
CRYBG1_1021000_37	GTAGACTGGAAGAGCACTGTTAGTAAGACCAGACCAACAATTGTATCGCGCTCGATTGGCACTTCAGCTTCCCGATATCCGCTACTTCGTCGCGTCAGACCGAATTGTCCGCGCTCTACGATTCTTTTGCAATAACTCGGTGATCGGATACGCATGAGGCTA
CRYBG1_1021000_38	GTAGACTGGAAGAGCACTGTTATGGGTTGATTGGAGAGATATCTTGTATCGCGCTCGATTGGCACTTCAGCTTCCCGATATCCGGAATTGTCCGCGCTCTACGACTACTTCGTCGCGTCAGACCTCGAAGTGCACACTGCAGATCGGATACGCATGAGGCTA
CRYBG1_1021000_39	GTAGACTGGAAGAGCACTGTTATTATGGTGGAGGAACAAAAATGTATCGCGCTCGATTGGCACTTCAGCTTCCCGATATCCGCTACTTCGTCGCGTCAGACCGAATTGTCCGCGCTCTACGAAAGAGCTGTGGTGACCACGATCGGATACGCATGAGGCTA
CRYBG1_1021000_40	GTAGACTGGAAGAGCACTGTTAAATAAGAACGTCAACAATCACTGTATCGCGCTCGATTGGCACTTCAGCTTCCCGATATCCGCTACTTCGTCGCGTCAGACCGAATTGTCCGCGCTCTACGAGGCTCACAGGCACTCACCGATCGGATACGCATGAGGCTA
CST3_0300301_1	GTAGACTGGAAGAGCACTGTTAGTCCTGACATTGAAGTCTAAACTGGTTCGGGCGTACCTAACCTTCAGCTTCCCGATATCCGACTCTACCGGCAATCGCGTCCTTGCGGCGACAGTCGAACAACTCCCCTTGCAAGTTGAGATCGGATACGCATGAGGCTA
CST3_0300301_2	GTAGACTGGAAGAGCACTGTTTTCAGTCCCAAATAATTTCCACTGGTTCGGGCGTACCTAACCTTCAGCTTCCCGATATCCGACTCTACCGGCAATCGCGTCCTTGCGGCGACAGTCGAACATGTTTACTACCGCTTCTCTGATCGGATACGCATGAGGCTA
CST3_0300301_3	GTAGACTGGAAGAGCACTGTTATAGGCCAGAACAACTCACTCTGGTTCGGGCGTACCTAACCTTCAGCTTCCCGATATCCGACTCTACCGGCAATCGCGTCCTTGCGGCGACAGTCGAACATGAACTCAGGAAACCCTCAAGATCGGATACGCATGAGGCTA
CST3_0300301_4	GTAGACTGGAAGAGCACTGTTTCAAGGAGAAATTGGCTGTAACTGGTTCGGGCGTACCTAACCTTCAGCTTCCCGATATCCGACTCTACCGGCAATCGCGTCCTTGCGGCGACAGTCGAACATGCTGCAATGGACTTGTGTGATCGGATACGCATGAGGCTA
CST3_0300301_5	GTAGACTGGAAGAGCACTGTTTCCCATGACATTTCTTGACTCTGGTTCGGGCGTACCTAACCTTCAGCTTCCCGATATCCGACTCTACCGGCAATCGCGTCCTTGCGGCGACAGTCGAACAGTCGGTTCTCAGACCCACAGGATCGGATACGCATGAGGCTA
CST3_0300301_6	GTAGACTGGAAGAGCACTGTTCGGCCAGCGTCTGACTCACCTGGTTCGGGCGTACCTAACCTTCAGCTTCCCGATATCCGACTCTACCGGCAATCGCGTCCTTGCGGCGACAGTCGAACACAAACACACCTCTGAGGCCAGGATCGGATACGCATGAGGCTA
CST3_0300301_7	GTAGACTGGAAGAGCACTGTTACCTCCTGCAATAAAATAGTAGCCTGGTTCGGGCGTACCTAACCTTCAGCTTCCCGATATCCGACTCTACCGGCAATCGCGTCCTTGCGGCGACAGTCGAACAGCGGTGCATACACCCCCGATCGGATACGCATGAGGCTA
CST3_0300301_8	GTAGACTGGAAGAGCACTGTTTGTGCCTATCACCTCTTATGCACCTGGTTCGGGCGTACCTAACCTTCAGCTTCCCGATATCCGACTCTACCGGCAATCGCGTCCTTGCGGCGACAGTCGAACATCTGTACCGGGCTGGCCGATCGGATACGCATGAGGCTA
CST3_0300301_9	GTAGACTGGAAGAGCACTGTTGGACAACTGCCCCTTCCATGCTGGTTCGGGCGTACCTAACCTTCAGCTTCCCGATATCCGACTCTACCGGCAATCGCGTCCTTGCGGCGACAGTCGAACAACCAAGACCCAGCCCAACTTGATCGGATACGCATGAGGCTA
CST3_0300301_10	GTAGACTGGAAGAGCACTGTTAGTACAACAAAGCCAGCAACGACCTGGTTCGGGCGTACCTAACCTTCAGCTTCCCGATATCCGACTCTACCGGCAATCGCGTCCTTGCGGCGACAGTCGAACAGGACTTTGCCGTCGGCGGATCGGATACGCATGAGGCTA
CST3_0300301_11	GTAGACTGGAAGAGCACTGTTTCTCTATCTAGCTCCAGCCTCTCCTGGTTCGGGCGTACCTAACCTTCAGCTTCCCGATATCCGACTCTACCGGCAATCGCGTCCTTGCGGCGACAGTCGAACAGGTATCGCAGCGGGTCCGATCGGATACGCATGAGGCTA
CUBN_0310020_1	GTAGACTGGAAGAGCACTGTTAGAGAATAAGCTGAACTTGTATGCTGGTTCGGGCGTACCTAACCTTCAGCTTCCCGATATCCGAGAACTTGCGCGGATACACGACGTCTGCGTACCGGCTTAGACCCCTGCTGATGCCACGATCGGATACGCATGAGGCTA
CUBN_0310020_2	GTAGACTGGAAGAGCACTGTTGCTCTCCATCCTCTGGACCATACTGGTTCGGGCGTACCTAACCTTCAGCTTCCCGATATCCGAGAACTTGCGCGGATACACGACGTCTGCGTACCGGCTTAGATGATGGGCCCAACGCCAGATCGGATACGCATGAGGCTA
CUBN_0310020_3	GTAGACTGGAAGAGCACTGTTTAACTACGACAATGACAAGGATTCTGGTTCGGGCGTACCTAACCTTCAGCTTCCCGATATCCGAGAACTTGCGCGGATACACGACGTCTGCGTACCGGCTTAGAGCCCTGGATGGCCAGAGATCGGATACGCATGAGGCTA
CUBN_0310020_4	GTAGACTGGAAGAGCACTGTTTTTATTCTTCTATGAGTACTGCACTGGTTCGGGCGTACCTAACCTTCAGCTTCCCGATATCCGAGAACTTGCGCGGATACACGACGTCTGCGTACCGGCTTAGTTCGGCTGTGCCAGTGTGATCGGATACGCATGAGGCTA
CUBN_0310020_5	GTAGACTGGAAGAGCACTGTTAATTACTTACAGCTTCAGGACTCTGGTTCGGGCGTACCTAACCTTCAGCTTCCCGATATCCGAGAACTTGCGCGGATACACGACGTCTGCGTACCGGCTTAGTCGCAAGACTGCACGCAGGATCGGATACGCATGAGGCTA
CUBN_0310020_6	GTAGACTGGAAGAGCACTGTTTTTTGTGGTTCCACAGTACCTCTGGTTCGGGCGTACCTAACCTTCAGCTTCCCGATATCCGAGAACTTGCGCGGATACACGACGTCTGCGTACCGGCTTAGTGCGAACTTGGCTGGAACGGATCGGATACGCATGAGGCTA
CUBN_0310020_7	GTAGACTGGAAGAGCACTGTTACTAGGCAAAGATGCCTTTATCTGGTTCGGGCGTACCTAACCTTCAGCTTCCCGATATCCGAGAACTTGCGCGGATACACGACGTCTGCGTACCGGCTTAGTGCTCTGGAGGCAGCAAGTGATCGGATACGCATGAGGCTA
CUBN_0310020_8	GTAGACTGGAAGAGCACTGTTAGATTCATTTCAGACAGCAAACTGGTTCGGGCGTACCTAACCTTCAGCTTCCCGATATCCGAGAACTTGCGCGGATACACGACGTCTGCGTACCGGCTTAGTGCTCCTGGTGTTCAAGACGATCGGATACGCATGAGGCTA
CUBN_0310020_9	GTAGACTGGAAGAGCACTGTTTATGCACTGTCTGTATACCATCTGGTTCGGGCGTACCTAACCTTCAGCTTCCCGATATCCGAGAACTTGCGCGGATACACGACGTCTGCGTACCGGCTTAGACGCAGACTACCCAAATGAGATCGGATACGCATGAGGCTA
CUBN_0310020_10	GTAGACTGGAAGAGCACTGTTTGCTTAACTTCTACTCCAACGAGCTGGTTCGGGCGTACCTAACCTTCAGCTTCCCGATATCCGAGAACTTGCGCGGATACACGACGTCTGCGTACCGGCTTAGCATCGCTGGGCCGGTTCGATCGGATACGCATGAGGCTA
CUBN_0310020_11	GTAGACTGGAAGAGCACTGTTTACATCATTTCTCCAAATTACCCCTGGTTCGGGCGTACCTAACCTTCAGCTTCCCGATATCCGAGAACTTGCGCGGATACACGACGTCTGCGTACCGGCTTAGTCACTGGCCCTTCAGGTGATCGGATACGCATGAGGCTA
CUBN_0310020_12	GTAGACTGGAAGAGCACTGTTTCACACCAAGTAACACATTCACTCTGGTTCGGGCGTACCTAACCTTCAGCTTCCCGATATCCGAGAACTTGCGCGGATACACGACGTCTGCGTACCGGCTTAGGGCTCCGGGTCCCGTTAGATCGGATACGCATGAGGCTA
CUBN_0310020_13	GTAGACTGGAAGAGCACTGTTAATTTTCCCGAAAACAGCAGATAGAACTTGCGCGGATACACGCTTCAGCTTCCCGATATCCGCTGGTTCGGGCGTACCTAACACGTCTGCGTACCGGCTTAGTCCCCTCACTGGCCTCAGGATCGGATACGCATGAGGCTA
CUBN_0310020_14	GTAGACTGGAAGAGCACTGTTACTTTTAACTCAGACCATTCATTCTGGTTCGGGCGTACCTAACCTTCAGCTTCCCGATATCCGAGAACTTGCGCGGATACACGACGTCTGCGTACCGGCTTAGCCAATCAGCTGGTCGTGGATCGGATACGCATGAGGCTA
CUBN_0310020_15	GTAGACTGGAAGAGCACTGTTGAACACATTGGATTCCATGCACTGGTTCGGGCGTACCTAACCTTCAGCTTCCCGATATCCGAGAACTTGCGCGGATACACGACGTCTGCGTACCGGCTTAGTGTCACCAACGAACGTGTAGATCGGATACGCATGAGGCTA
CUBN_0310020_16	GTAGACTGGAAGAGCACTGTTTTCACTGCTTCCTATACCTCCAGCTGGTTCGGGCGTACCTAACCTTCAGCTTCCCGATATCCGAGAACTTGCGCGGATACACGACGTCTGCGTACCGGCTTAGCCAGGCCATATGGCGGCGATCGGATACGCATGAGGCTA
CUBN_0310020_17	GTAGACTGGAAGAGCACTGTTACGCATACAGCTGCAATTTGAAGCTGGTTCGGGCGTACCTAACCTTCAGCTTCCCGATATCCGAGAACTTGCGCGGATACACGACGTCTGCGTACCGGCTTAGGCGGCTCCACCGGAAACGATCGGATACGCATGAGGCTA
CUBN_0310020_18	GTAGACTGGAAGAGCACTGTTAGGAAATGGTCATTTTTGTGGCACTGGTTCGGGCGTACCTAACCTTCAGCTTCCCGATATCCGAGAACTTGCGCGGATACACGACGTCTGCGTACCGGCTTAGCCCTTGGGACCCCCTGGGATCGGATACGCATGAGGCTA
CUBN_0310020_19	GTAGACTGGAAGAGCACTGTTACTGGAGAGTACATGTTCATCCGCTGGTTCGGGCGTACCTAACCTTCAGCTTCCCGATATCCGAGAACTTGCGCGGATACACGACGTCTGCGTACCGGCTTAGCTGGGCCCATCCGGTCTGATCGGATACGCATGAGGCTA
CUBN_0310020_20	GTAGACTGGAAGAGCACTGTTACAGTAATAGAGTGGACTGTACGCTGGTTCGGGCGTACCTAACCTTCAGCTTCCCGATATCCGAGAACTTGCGCGGATACACGACGTCTGCGTACCGGCTTAGGGGCTGGCCTGACAGTTGATCGGATACGCATGAGGCTA
CUBN_0310020_21	GTAGACTGGAAGAGCACTGTTTAATTGGAGCTTACTGTGGTACCCTGGTTCGGGCGTACCTAACCTTCAGCTTCCCGATATCCGAGAACTTGCGCGGATACACGACGTCTGCGTACCGGCTTAGTAGCATTCACGCCCGCCGATCGGATACGCATGAGGCTA
CUBN_0310020_22	GTAGACTGGAAGAGCACTGTTTGAAAACTACCCACATAACTCCCTGGTTCGGGCGTACCTAACCTTCAGCTTCCCGATATCCGAGAACTTGCGCGGATACACGACGTCTGCGTACCGGCTTAGCGCCTCTCCTTTCTGGCCGATCGGATACGCATGAGGCTA
CUBN_0310020_23	GTAGACTGGAAGAGCACTGTTTCAGATTTATCTCAGATGGTTCTCTGGTTCGGGCGTACCTAACCTTCAGCTTCCCGATATCCGAGAACTTGCGCGGATACACGACGTCTGCGTACCGGCTTAGTGGACATACCCTGTGGGGATCGGATACGCATGAGGCTA
CUBN_0310020_24	GTAGACTGGAAGAGCACTGTTACATTTATCCCCCTAATGTGGACTGGTTCGGGCGTACCTAACCTTCAGCTTCCCGATATCCGAGAACTTGCGCGGATACACGACGTCTGCGTACCGGCTTAGACAGCCCTGGCTACCCAGGATCGGATACGCATGAGGCTA
CUBN_0310020_25	GTAGACTGGAAGAGCACTGTTACGCTGAGATTCGTCTCTGATTCCTGGTTCGGGCGTACCTAACCTTCAGCTTCCCGATATCCGAGAACTTGCGCGGATACACGACGTCTGCGTACCGGCTTAGCCTTCAGCAGCGCCCTGGATCGGATACGCATGAGGCTA
CUBN_0310020_26	GTAGACTGGAAGAGCACTGTTTTTGTAGAAATTTTGGATGGCCTGGTTCGGGCGTACCTAACCTTCAGCTTCCCGATATCCGAGAACTTGCGCGGATACACGACGTCTGCGTACCGGCTTAGCACAACGTGTGCACGTGACGATCGGATACGCATGAGGCTA
CUBN_0310020_27	GTAGACTGGAAGAGCACTGTTATTATCCAAACAATCAGAACTGCCTGGTTCGGGCGTACCTAACCTTCAGCTTCCCGATATCCGAGAACTTGCGCGGATACACGACGTCTGCGTACCGGCTTAGTCCACGGTTCCCTGCCAGATCGGATACGCATGAGGCTA
CUBN_0310020_28	GTAGACTGGAAGAGCACTGTTCGTCTCCTCAGGAAACAGCCTCTGGTTCGGGCGTACCTAACCTTCAGCTTCCCGATATCCGAGAACTTGCGCGGATACACGACGTCTGCGTACCGGCTTAGAGCAGCTGGCTAACCCCATGATCGGATACGCATGAGGCTA
CUBN_0310020_29	GTAGACTGGAAGAGCACTGTTAGATTCATTCTCCAAATTACCCCTGGTTCGGGCGTACCTAACCTTCAGCTTCCCGATATCCGAGAACTTGCGCGGATACACGACGTCTGCGTACCGGCTTAGTCCAGGCTCCCAGTGGAGGATCGGATACGCATGAGGCTA
CUBN_0310020_30	GTAGACTGGAAGAGCACTGTTAATGAGCTAGCAATTCGATTCCTGGTTCGGGCGTACCTAACCTTCAGCTTCCCGATATCCGAGAACTTGCGCGGATACACGACGTCTGCGTACCGGCTTAGGCAGGTCTCCAGCACTGGAGATCGGATACGCATGAGGCTA
CUBN_0310020_31	GTAGACTGGAAGAGCACTGTTATTCAGCTCACCATCCATGACTTCTGGTTCGGGCGTACCTAACCTTCAGCTTCCCGATATCCGAGAACTTGCGCGGATACACGACGTCTGCGTACCGGCTTAGCGGACCCCGGGAGTAGCGATCGGATACGCATGAGGCTA
CUBN_0310020_32	GTAGACTGGAAGAGCACTGTTTACTACAAGCTCCAAGCTTCAAGCTGGTTCGGGCGTACCTAACCTTCAGCTTCCCGATATCCGAGAACTTGCGCGGATACACGACGTCTGCGTACCGGCTTAGCTGCCCCCTCCAGGGAGGATCGGATACGCATGAGGCTA
CUBN_0310020_33	GTAGACTGGAAGAGCACTGTTACACTGTGAACTACACATTTTTACTGGTTCGGGCGTACCTAACCTTCAGCTTCCCGATATCCGAGAACTTGCGCGGATACACGACGTCTGCGTACCGGCTTAGCCGGGCAACAACAGGCAGATCGGATACGCATGAGGCTA
CUBN_0310020_34	GTAGACTGGAAGAGCACTGTTTCTTATTCGTTCTAGTGGAGACCTGGTTCGGGCGTACCTAACCTTCAGCTTCCCGATATCCGAGAACTTGCGCGGATACACGACGTCTGCGTACCGGCTTAGTGGGGATGAGAAACCCCCGATCGGATACGCATGAGGCTA
CUBN_0310020_35	GTAGACTGGAAGAGCACTGTTAACTGGAATTCAAAGACTTTCACCTGGTTCGGGCGTACCTAACCTTCAGCTTCCCGATATCCGAGAACTTGCGCGGATACACGACGTCTGCGTACCGGCTTAGCCACGGCAGCGCATTTGGATCGGATACGCATGAGGCTA
CUBN_0310020_36	GTAGACTGGAAGAGCACTGTTAACAATCATCTCTCATAGTAACACTGGTTCGGGCGTACCTAACCTTCAGCTTCCCGATATCCGAGAACTTGCGCGGATACACGACGTCTGCGTACCGGCTTAGGGCTCAAATCTACCCCCGATCGGATACGCATGAGGCTA
CUBN_0310020_37	GTAGACTGGAAGAGCACTGTTACTTCACAAACTTCTCCTTGGCTGGTTCGGGCGTACCTAACCTTCAGCTTCCCGATATCCGAGAACTTGCGCGGATACACGACGTCTGCGTACCGGCTTAGGGCCAACTGATTGCAGTGCGATCGGATACGCATGAGGCTA
CUBN_0310020_38	GTAGACTGGAAGAGCACTGTTAGTTTATGACACCGACTCTGCTGGTTCGGGCGTACCTAACCTTCAGCTTCCCGATATCCGAGAACTTGCGCGGATACACGACGTCTGCGTACCGGCTTAGTGCACAAACGACTACTTGGAGATCGGATACGCATGAGGCTA
CUBN_0310020_39	GTAGACTGGAAGAGCACTGTTCTTCTACTGAAAACCATGGTCTGGTTCGGGCGTACCTAACCTTCAGCTTCCCGATATCCGAGAACTTGCGCGGATACACGACGTCTGCGTACCGGCTTAGTGTCACATTCGTGAAAAGTTGATCGGATACGCATGAGGCTA
CUBN_0310020_40	GTAGACTGGAAGAGCACTGTTAAGTCATTCTCCTCAACTTCACTCTGGTTCGGGCGTACCTAACCTTCAGCTTCCCGATATCCGAGAACTTGCGCGGATACACGACGTCTGCGTACCGGCTTAGCCACCAGCCCCAAAGCCGATCGGATACGCATGAGGCTA
CYP4B1_1200200_1	GTAGACTGGAAGAGCACTGTTTCTCCCTGAGCTTCTCCTCCTTTGTATCGCGCTCGATTGGCACTTCAGCTTCCCGATATCCGAACGGTATTCGGTCGTCATCTACCATTCGCGTGCGATTCCCCATGGTGCCCAGCTTCCGATCGGATACGCATGAGGCTA
CYP4B1_1200200_2	GTAGACTGGAAGAGCACTGTTTCTGGTTCGGACAGTTCATTGGTGTATCGCGCTCGATTGGCACTTCAGCTTCCCGATATCCGAACGGTATTCGGTCGTCATCTACCATTCGCGTGCGATTCCTCCCGTATGCCCACCCACGATCGGATACGCATGAGGCTA
CYP4B1_1200200_3	GTAGACTGGAAGAGCACTGTTACACCTGGCTTTCATTATGATGTTGTATCGCGCTCGATTGGCACTTCAGCTTCCCGATATCCGAACGGTATTCGGTCGTCATCTACCATTCGCGTGCGATTCCAGCACCGCAAGCTGCTCGATCGGATACGCATGAGGCTA
CYP4B1_1200200_4	GTAGACTGGAAGAGCACTGTTTGAACACACTCATGAAGTGCACCTGTATCGCGCTCGATTGGCACTTCAGCTTCCCGATATCCGAACGGTATTCGGTCGTCATCTACCATTCGCGTGCGATTCCTGTGGGTCACATGGCGCGATCGGATACGCATGAGGCTA
CYP4B1_1200200_5	GTAGACTGGAAGAGCACTGTTTCCTTCCAGTACCATAATGACTTTGTATCGCGCTCGATTGGCACTTCAGCTTCCCGATATCCGAACGGTATTCGGTCGTCATCTACCATTCGCGTGCGATTCCTGCAGCAGCGCCTTGTGGATCGGATACGCATGAGGCTA
CYP4B1_1200200_6	GTAGACTGGAAGAGCACTGTTAGTGGACACATTCATGTTTGAAGTGTATCGCGCTCGATTGGCACTTCAGCTTCCCGATATCCGAACGGTATTCGGTCGTCATCTACCATTCGCGTGCGATTCCGCAGACCTCCGGGCTGAGATCGGATACGCATGAGGCTA
CYP4B1_1200200_7	GTAGACTGGAAGAGCACTGTTGCCTGTCACCTTTGTGGATGGTGTATCGCGCTCGATTGGCACTTCAGCTTCCCGATATCCGAACGGTATTCGGTCGTCATCTACCATTCGCGTGCGATTCCTGTACCGCCAGCTCAGCAAGATCGGATACGCATGAGGCTA
CYP4B1_1200200_8	GTAGACTGGAAGAGCACTGTTTTTGCCTTTATGCCCTTCTCTTGTATCGCGCTCGATTGGCACTTCAGCTTCCCGATATCCGAACGGTATTCGGTCGTCATCTACCATTCGCGTGCGATTCCTGCATCCAAACGCCATCCCGATCGGATACGCATGAGGCTA
CYP4B1_1200200_9	GTAGACTGGAAGAGCACTGTTTGAGTGAGATGAAGGTGGTCACATGTATCGCGCTCGATTGGCACTTCAGCTTCCCGATATCCGAACGGTATTCGGTCGTCATCTACCATTCGCGTGCGATTCCTGGGCAGCAGTTTGCCAGATCGGATACGCATGAGGCTA
CYP4B1_1200200_10	GTAGACTGGAAGAGCACTGTTTCAGGCTGTGACCTCCCTGTGTATCGCGCTCGATTGGCACTTCAGCTTCCCGATATCCGAACGGTATTCGGTCGTCATCTACCATTCGCGTGCGATTCCAGAATGGGGTCCCAGATGGCGATCGGATACGCATGAGGCTA
CYP4B1_1200200_11	GTAGACTGGAAGAGCACTGTTTGAGATGTGTTTCTTTGTTGAACTGTATCGCGCTCGATTGGCACTTCAGCTTCCCGATATCCGAACGGTATTCGGTCGTCATCTACCATTCGCGTGCGATTCCGGGGAGTGCCCCTTCACGATCGGATACGCATGAGGCTA
CYP4F3_1200010_1	GTAGACTGGAAGAGCACTGTTAACGGAATTGGTTCTTGGGTCACTGTATCGCGCTCGATTGGCACTTCAGCTTCCCGATATCCGAACGGTATTCGGTCGTCATCGAGTGTCGCGCAACTTAGCGTTTCCCGCAACCCCCGAGATCGGATACGCATGAGGCTA
CYP4F3_1200010_2	GTAGACTGGAAGAGCACTGTTTCTTCCCCGTCATCCGTTTTTGTGTATCGCGCTCGATTGGCACTTCAGCTTCCCGATATCCGAACGGTATTCGGTCGTCATCGAGTGTCGCGCAACTTAGCGAGGTCTGGATGGGCCCCAGATCGGATACGCATGAGGCTA
CYP4F3_1200010_3	GTAGACTGGAAGAGCACTGTTACATGTTTGAGCACATCAGCCTTGTATCGCGCTCGATTGGCACTTCAGCTTCCCGATATCCGAACGGTATTCGGTCGTCATCGAGTGTCGCGCAACTTAGCGAGGGTAGTGCCCGTCTGGGATCGGATACGCATGAGGCTA
CYP4F3_1200010_4	GTAGACTGGAAGAGCACTGTTTCAGTGCCCTTGTGACAAAAAGATGTATCGCGCTCGATTGGCACTTCAGCTTCCCGATATCCGAACGGTATTCGGTCGTCATCGAGTGTCGCGCAACTTAGCGTGCCGCCATCTTGGAGCGATCGGATACGCATGAGGCTA
CYP4F3_1200010_5	GTAGACTGGAAGAGCACTGTTAAGATACAGGTGTGGTTAGATGTATCGCGCTCGATTGGCACTTCAGCTTCCCGATATCCGAACGGTATTCGGTCGTCATCGAGTGTCGCGCAACTTAGCGAGATGCACAGATATTCCTGTGATCGGATACGCATGAGGCTA
DACH1_3011000_1	GTAGACTGGAAGAGCACTGTTAACCACGTTTACTGTTATTGTACGCTACGGAGTACGCCACTCTTCAGCTTCCCGATATCCGAGAACTTGCGCGGATACACGGAATTGTCCGCGCTCTACGAAGCCTGGTTTCAATGTGAGGATCGGATACGCATGAGGCTA
DACH1_3011000_2	GTAGACTGGAAGAGCACTGTTTTGGAACAGAACATACTCATCTACGCTACGGAGTACGCCACTCTTCAGCTTCCCGATATCCGAGAACTTGCGCGGATACACGGAATTGTCCGCGCTCTACGATGCGCTCTATGCAAGCCCGATCGGATACGCATGAGGCTA
DACH1_3011000_3	GTAGACTGGAAGAGCACTGTTTAGAGTCACCTGTTTGTTATGTGACGCTACGGAGTACGCCACTCTTCAGCTTCCCGATATCCGAGAACTTGCGCGGATACACGGAATTGTCCGCGCTCTACGATTGCTCTGCTCCTGGCAGATCGGATACGCATGAGGCTA
DACH1_3011000_4	GTAGACTGGAAGAGCACTGTTTTGAGCACAAGGGATTCTTACGCTACGGAGTACGCCACTCTTCAGCTTCCCGATATCCGGAATTGTCCGCGCTCTACGAAGAACTTGCGCGGATACACGTCCATAACCACCTTTTGTTGTGATCGGATACGCATGAGGCTA
DACH1_3011000_5	GTAGACTGGAAGAGCACTGTTTATACCTTTTAGGTCTTCCTTGACGCTACGGAGTACGCCACTCTTCAGCTTCCCGATATCCGAGAACTTGCGCGGATACACGGAATTGTCCGCGCTCTACGAACTCTGGCATTACGCTTCGATCGGATACGCATGAGGCTA
DACH1_3011000_6	GTAGACTGGAAGAGCACTGTTATTACATGCTAAAGTTACCTTCTACGCTACGGAGTACGCCACTCTTCAGCTTCCCGATATCCGAGAACTTGCGCGGATACACGGAATTGTCCGCGCTCTACGAAGCGGCAAACAGTGCTTGATCGGATACGCATGAGGCTA
DACH1_3011000_7	GTAGACTGGAAGAGCACTGTTAACAAACCTTGATGTACCAGACGCTACGGAGTACGCCACTCTTCAGCTTCCCGATATCCGAGAACTTGCGCGGATACACGGAATTGTCCGCGCTCTACGATGTTGCTGAAAACAAAACCTGATCGGATACGCATGAGGCTA
DACH1_3011000_8	GTAGACTGGAAGAGCACTGTTAAATATTTGTCTGGAGTCACAGTACGCTACGGAGTACGCCACTCTTCAGCTTCCCGATATCCGAGAACTTGCGCGGATACACGGAATTGTCCGCGCTCTACGAAACGCATGCAGGCATGTGATCGGATACGCATGAGGCTA
DACH1_3011000_9	GTAGACTGGAAGAGCACTGTTTGTTGACAACAACCCAATGACGCTACGGAGTACGCCACTCTTCAGCTTCCCGATATCCGGAATTGTCCGCGCTCTACGAAGAACTTGCGCGGATACACGTCCAAAAGACCAACAAATGGAGATCGGATACGCATGAGGCTA
DACH1_3011000_10	GTAGACTGGAAGAGCACTGTTTACAGAATTATGTCCTCCAGAACGCTACGGAGTACGCCACTCTTCAGCTTCCCGATATCCGAGAACTTGCGCGGATACACGGAATTGTCCGCGCTCTACGAAGCAGTGGTTACCCAGACTGATCGGATACGCATGAGGCTA
DACH1_3011000_11	GTAGACTGGAAGAGCACTGTTAGAGACCTGAGAATGTTTGTAACGCTACGGAGTACGCCACTCTTCAGCTTCCCGATATCCGAGAACTTGCGCGGATACACGGAATTGTCCGCGCTCTACGATTCACCTGTGGTTCATACCGATCGGATACGCATGAGGCTA
DACH1_3011000_12	GTAGACTGGAAGAGCACTGTTACAAGCAGAACAGACGCTAAAAACGCTACGGAGTACGCCACTCTTCAGCTTCCCGATATCCGAGAACTTGCGCGGATACACGGAATTGTCCGCGCTCTACGATGAGACGAAACGGCGTGAGATCGGATACGCATGAGGCTA
DACH1_3011000_13	GTAGACTGGAAGAGCACTGTTAAAAACTGAGCTGAAGATGGACGCTACGGAGTACGCCACTCTTCAGCTTCCCGATATCCGAGAACTTGCGCGGATACACGGAATTGTCCGCGCTCTACGAGAGAAACAGGTCCAACTGGAGATCGGATACGCATGAGGCTA
DACH1_3011000_14	GTAGACTGGAAGAGCACTGTTTTGACAAACTCTCTCTAACTGACGCTACGGAGTACGCCACTCTTCAGCTTCCCGATATCCGAGAACTTGCGCGGATACACGGAATTGTCCGCGCTCTACGACCAACCGCAAGAGACAGCCGATCGGATACGCATGAGGCTA
DACH1_3011000_15	GTAGACTGGAAGAGCACTGTTACATGAGTCAAAAAGGATGCATACGCTACGGAGTACGCCACTCTTCAGCTTCCCGATATCCGAGAACTTGCGCGGATACACGGAATTGTCCGCGCTCTACGAGGCCGGTCATGACATGGGGATCGGATACGCATGAGGCTA
DACH1_3011000_16	GTAGACTGGAAGAGCACTGTTGTCACCCATCATCACATCGCAGACGCTACGGAGTACGCCACTCTTCAGCTTCCCGATATCCGAGAACTTGCGCGGATACACGGAATTGTCCGCGCTCTACGAAGGGGAGAAGGCCTGGCAGATCGGATACGCATGAGGCTA
DACH1_3011000_17	GTAGACTGGAAGAGCACTGTTGTTCAGAGTCCCCCATCCAGAGACGCTACGGAGTACGCCACTCTTCAGCTTCCCGATATCCGAGAACTTGCGCGGATACACGGAATTGTCCGCGCTCTACGAATGGCAGCAGCAGCACAAGATCGGATACGCATGAGGCTA
DACH1_3011000_18	GTAGACTGGAAGAGCACTGTTAAAACGGGGACATGAATTCACGCTACGGAGTACGCCACTCTTCAGCTTCCCGATATCCGAGAACTTGCGCGGATACACGGAATTGTCCGCGCTCTACGAACCAACATGGAGCAGACTCTGGATCGGATACGCATGAGGCTA
DACH1_3011000_19	GTAGACTGGAAGAGCACTGTTTCTCATGTCTCCTGGGATAATTACGCTACGGAGTACGCCACTCTTCAGCTTCCCGATATCCGAGAACTTGCGCGGATACACGGAATTGTCCGCGCTCTACGAGCCGCATTCTGTCCCTGGGATCGGATACGCATGAGGCTA
DACH1_3011000_20	GTAGACTGGAAGAGCACTGTTAAACTCATCTCCAGGAAGGACTACGCTACGGAGTACGCCACTCTTCAGCTTCCCGATATCCGAGAACTTGCGCGGATACACGGAATTGTCCGCGCTCTACGACCAGGAGTGAACCGCTGCGATCGGATACGCATGAGGCTA
DACH1_3011000_21	GTAGACTGGAAGAGCACTGTTTCCTTCCATCGGACCCCCACGCTACGGAGTACGCCACTAAACTTCAGCTTCCCGATATCCGAGAACTTGCGCGGATACACGGAATTGTCCGCGCTCTACGAGCGACTTCGTCTCCGGCGATCGGATACGCATGAGGCTA
DACH1_3011000_22	GTAGACTGGAAGAGCACTGTTCCCCTCGCTCCTTCTCCCACGCTACGGAGTACGCCACTCTTCAGCTTCCCGATATCCGAGAACTTGCGCGGATACACGGAATTGTCCGCGCTCTACGACTCTCCCGGAGTTGTTGTTGCCGATCGGATACGCATGAGGCTA
DACH1_3011000_23	GTAGACTGGAAGAGCACTGTTAGTCCTTCAAACCTCCTCCTTTTACGCTACGGAGTACGCCACTCTTCAGCTTCCCGATATCCGAGAACTTGCGCGGATACACGGAATTGTCCGCGCTCTACGATTGCCAGGGAGAGCCCAGATCGGATACGCATGAGGCTA
DCDC2_3010010_1	GTAGACTGGAAGAGCACTGTTTTATGTGAGTGGACAGACAAGAACGCTACGGAGTACGCCACTCTTCAGCTTCCCGATATCCGAGAACTTGCGCGGATACACGGAGTGTCGCGCAACTTAGCGTGACAGACCTGGGACCTTGATCGGATACGCATGAGGCTA
DCDC2_3010010_2	GTAGACTGGAAGAGCACTGTTTCACTTTAAGACACTTTGCAACGCTACGGAGTACGCCACTCTTCAGCTTCCCGATATCCGAGAACTTGCGCGGATACACGGAGTGTCGCGCAACTTAGCGAGGGGATGAATAACGACTTAGATCGGATACGCATGAGGCTA
DCDC2_3010010_3	GTAGACTGGAAGAGCACTGTTTTTAATGAAGCACAACATTGAACGCTACGGAGTACGCCACTCTTCAGCTTCCCGATATCCGAGAACTTGCGCGGATACACGGAGTGTCGCGCAACTTAGCGGAAACACCTTAAGCGTCATGATCGGATACGCATGAGGCTA
DCDC2_3010010_4	GTAGACTGGAAGAGCACTGTTACAATCTTGGGTTGGTAGGCACGCTACGGAGTACGCCACTCTTCAGCTTCCCGATATCCGAGAACTTGCGCGGATACACGGAGTGTCGCGCAACTTAGCGAGCACTGTGGGCTATAAGCAGATCGGATACGCATGAGGCTA
DCDC2_3010010_5	GTAGACTGGAAGAGCACTGTTTTGGAATAAAGAGTTGGCAACGCTACGGAGTACGCCACTCTTCAGCTTCCCGATATCCGAGAACTTGCGCGGATACACGGAGTGTCGCGCAACTTAGCGTTTTTCTCTTCCAGGTTTCATGATCGGATACGCATGAGGCTA
DCDC2_3010010_6	GTAGACTGGAAGAGCACTGTTTGGGGAAAACATAAAAACATAAACGCTACGGAGTACGCCACTCTTCAGCTTCCCGATATCCGAGAACTTGCGCGGATACACGGAGTGTCGCGCAACTTAGCGTGCCTTGTGAGGTATGTAGATCGGATACGCATGAGGCTA
DCDC2_3010010_7	GTAGACTGGAAGAGCACTGTTAGATAATGGAAATCCTGTGGAACGCTACGGAGTACGCCACTCTTCAGCTTCCCGATATCCGAGAACTTGCGCGGATACACGGAGTGTCGCGCAACTTAGCGGCCTGGATGTATGGTTTGCGATCGGATACGCATGAGGCTA
DCDC2_3010010_8	GTAGACTGGAAGAGCACTGTTTTGAACTACAAAGACAGAGCACGCTACGGAGTACGCCACTCTTCAGCTTCCCGATATCCGAGAACTTGCGCGGATACACGGAGTGTCGCGCAACTTAGCGTCCTTAGCCAAAATCCACCTGATCGGATACGCATGAGGCTA
DCDC2_3010010_9	GTAGACTGGAAGAGCACTGTTTGGAAGACAATTGCCACTTACGCTACGGAGTACGCCACTCTTCAGCTTCCCGATATCCGAGAACTTGCGCGGATACACGGAGTGTCGCGCAACTTAGCGCGGACAGAGGAGAATTTGCACGATCGGATACGCATGAGGCTA
DCDC2_3010010_10	GTAGACTGGAAGAGCACTGTTTGCCGTGGCTTAGAACATACGCTACGGAGTACGCCACTCTTCAGCTTCCCGATATCCGAGAACTTGCGCGGATACACGGAGTGTCGCGCAACTTAGCGACCAACAAAACAAGGACTATGCGATCGGATACGCATGAGGCTA
DCDC2_3010010_11	GTAGACTGGAAGAGCACTGTTTAATAATGAGCTTCAACTGGTCACGCTACGGAGTACGCCACTCTTCAGCTTCCCGATATCCGAGAACTTGCGCGGATACACGGAGTGTCGCGCAACTTAGCGTGAGGAGCTGCAGCAGGTGATCGGATACGCATGAGGCTA
DCDC2_3010010_12	GTAGACTGGAAGAGCACTGTTAAGAAGATGAAGATACTCAGGTTACGCTACGGAGTACGCCACTCTTCAGCTTCCCGATATCCGAGAACTTGCGCGGATACACGGAGTGTCGCGCAACTTAGCGGGGGGCAGCAGAAGTCCGATCGGATACGCATGAGGCTA
DCDC2_3010010_13	GTAGACTGGAAGAGCACTGTTAAAAAAGAAGACGTGAATTCAGACGCTACGGAGTACGCCACTCTTCAGCTTCCCGATATCCGAGAACTTGCGCGGATACACGGAGTGTCGCGCAACTTAGCGCCCCTGAAGAGGAAAGGGGATCGGATACGCATGAGGCTA
DCDC2_3010010_14	GTAGACTGGAAGAGCACTGTTTAAGTTTAAGAAACTGCCTTACAACGCTACGGAGTACGCCACTCTTCAGCTTCCCGATATCCGAGAACTTGCGCGGATACACGGAGTGTCGCGCAACTTAGCGGTGGCTGTTGGCAGAGAGATCGGATACGCATGAGGCTA
DCDC2_3010010_15	GTAGACTGGAAGAGCACTGTTTTATCCCCAGAAAAACCTTGAAACGCTACGGAGTACGCCACTCTTCAGCTTCCCGATATCCGAGAACTTGCGCGGATACACGGAGTGTCGCGCAACTTAGCGACCCAGCTTCTCGCCTCCGATCGGATACGCATGAGGCTA
DCDC2_3010010_16	GTAGACTGGAAGAGCACTGTTCTCAGCCCGTCGTGAAGAGACGCTACGGAGTACGCCACTACTTCAGCTTCCCGATATCCGAGAACTTGCGCGGATACACGGAGTGTCGCGCAACTTAGCGCCAGGTCCAGCCACCTGTGATCGGATACGCATGAGGCTA
DCDC2_3010010_17	GTAGACTGGAAGAGCACTGTTTAGTGTCTCCTCTGGGTGGACACGCTACGGAGTACGCCACTCTTCAGCTTCCCGATATCCGAGAACTTGCGCGGATACACGGAGTGTCGCGCAACTTAGCGTCCGAGTCCTGCAAGCTCCGATCGGATACGCATGAGGCTA
DCN_2000033_1	GTAGACTGGAAGAGCACTGTTTATTGGCCTCTGTAAGGAACGTATCGGTAGTCGCAACGCCTTCAGCTTCCCGATATCCGCATGCGATTAACCGCGACTGCTCTCGTAGCGTGCGATGAGGTCTGTCTTTTGTCTCCTGCTGATCGGATACGCATGAGGCTA
DCN_2000033_2	GTAGACTGGAAGAGCACTGTTTATTACAGGCACACAGTTCCGTATCGGTAGTCGCAACGCCTTCAGCTTCCCGATATCCGCATGCGATTAACCGCGACTGCTCTCGTAGCGTGCGATGAGTGGTGTTGCTACTGCCATTGTGATCGGATACGCATGAGGCTA
DCN_2000033_3	GTAGACTGGAAGAGCACTGTTACTCTTGTCAACACAACTTCCCGTATCGGTAGTCGCAACGCCTTCAGCTTCCCGATATCCGCATGCGATTAACCGCGACTGCTCTCGTAGCGTGCGATGAGACAGGCCTGATTCTCCAGCGATCGGATACGCATGAGGCTA
DCN_2000033_4	GTAGACTGGAAGAGCACTGTTTTCTCTTATGGGGAAAAGCCTCGTATCGGTAGTCGCAACGCCTTCAGCTTCCCGATATCCGCATGCGATTAACCGCGACTGCTCTCGTAGCGTGCGATGAGACCCTTTATGCTGCAGCCTGATCGGATACGCATGAGGCTA
DCN_2000033_5	GTAGACTGGAAGAGCACTGTTTGAATGATGCATCCTTCTCTCGTATCGGTAGTCGCAACGCCTTCAGCTTCCCGATATCCGCATGCGATTAACCGCGACTGCTCTCGTAGCGTGCGATGAGTGTTGTTCAGAGCTGGACCTGATCGGATACGCATGAGGCTA
DCN_2000033_6	GTAGACTGGAAGAGCACTGTTATTCTTGCAGGACCATAAAACGTATCGGTAGTCGCAACGCCTTCAGCTTCCCGATATCCGCATGCGATTAACCGCGACTGCTCTCGTAGCGTGCGATGAGACTCTTTTCCATCTTTCCACGATCGGATACGCATGAGGCTA
DCN_2000033_7	GTAGACTGGAAGAGCACTGTTATTCAAGACAGGGACTAAGTTCACGTATCGGTAGTCGCAACGCCTTCAGCTTCCCGATATCCGCATGCGATTAACCGCGACTGCTCTCGTAGCGTGCGATGAGTTTGGTGGGGAGGCACTGATCGGATACGCATGAGGCTA
DCN_2000033_8	GTAGACTGGAAGAGCACTGTTTTTAATAAGCCTGGGGATGCGTATCGGTAGTCGCAACGCCTTCAGCTTCCCGATATCCGCATGCGATTAACCGCGACTGCTCTCGTAGCGTGCGATGAGAACAACTATCAATGCAGACAAGATCGGATACGCATGAGGCTA
DCN_2000033_9	GTAGACTGGAAGAGCACTGTTTGACTGGTCTAGAGAACTGACGTATCGGTAGTCGCAACGCCTTCAGCTTCCCGATATCCGCATGCGATTAACCGCGACTGCTCTCGTAGCGTGCGATGAGAGCACAAAGCATACATTTCCGATCGGATACGCATGAGGCTA
DCN_2000033_10	GTAGACTGGAAGAGCACTGTTTGTGTGAATTCAATACAGGCCGTATCGGTAGTCGCAACGCCTTCAGCTTCCCGATATCCGCATGCGATTAACCGCGACTGCTCTCGTAGCGTGCGATGAGCTGGTAAAGCCTCATTTGAAGATCGGATACGCATGAGGCTA
DCN_2000033_11	GTAGACTGGAAGAGCACTGTTTCATCTTTTGAAGCTTTCTGTTCGTATCGGTAGTCGCAACGCCTTCAGCTTCCCGATATCCGCATGCGATTAACCGCGACTGCTCTCGTAGCGTGCGATGAGTGCCTGCCATTTTCAGAAGATCGGATACGCATGAGGCTA
DCN_2000033_12	GTAGACTGGAAGAGCACTGTTTTCAACTCGGAAACTATAAGTAACGTATCGGTAGTCGCAACGCCTTCAGCTTCCCGATATCCGCATGCGATTAACCGCGACTGCTCTCGTAGCGTGCGATGAGCTACGTGCGCTCTGCCAGATCGGATACGCATGAGGCTA
DCN_2000033_13	GTAGACTGGAAGAGCACTGTTCTGAGGGAGCTTCACTTGGACACGTATCGGTAGTCGCAACGCCTTCAGCTTCCCGATATCCGCATGCGATTAACCGCGACTGCTCTCGTAGCGTGCGATGAGCTGGCCAACACGCCTCATGATCGGATACGCATGAGGCTA
DCN_2000033_14	GTAGACTGGAAGAGCACTGTTAGCCTGAAAGGACTGAATAACGTATCGGTAGTCGCAACGCCTTCAGCTTCCCGATATCCGCATGCGATTAACCGCGACTGCTCTCGTAGCGTGCGATGAGTCAGCAGAGTTGATGCAGCTGATCGGATACGCATGAGGCTA
DCN_2000033_15	GTAGACTGGAAGAGCACTGTTGAAGAAGCTCTCCTACATCCGCCGTATCGGTAGTCGCAACGCCTTCAGCTTCCCGATATCCGCATGCGATTAACCGCGACTGCTCTCGTAGCGTGCGATGAGTGGGGCTTTCCAGGGAATGATCGGATACGCATGAGGCTA
DCN_2000033_16	GTAGACTGGAAGAGCACTGTTTAGACCTGCAAAACAACAAAACGTATCGGTAGTCGCAACGCCTTCAGCTTCCCGATATCCGCATGCGATTAACCGCGACTGCTCTCGTAGCGTGCGATGAGCCCCCTGACACAACTCTGCGATCGGATACGCATGAGGCTA
DCN_2000033_17	GTAGACTGGAAGAGCACTGTTTGTCAATGCCATCTTCGAGTGGTCGTATCGGTAGTCGCAACGCCTTCAGCTTCCCGATATCCGCATGCGATTAACCGCGACTGCTCTCGTAGCGTGCGATGAGCAGTGTGCCCCTTCCGCGATCGGATACGCATGAGGCTA
DCN_2000033_18	GTAGACTGGAAGAGCACTGTTGTGCTACTCTTCTTAAATCTCTCGTATCGGTAGTCGCAACGCCTTCAGCTTCCCGATATCCGCATGCGATTAACCGCGACTGCTCTCGTAGCGTGCGATGAGCGACACACAGATTAGGCAGATCGGATACGCATGAGGCTA
DLGAP1_0121000_1	GTAGACTGGAAGAGCACTGTTTATGGCTTTATGAATTGGAATTTTCTTGCGTGCGATACGGAGTCTTCAGCTTCCCGATATCCGCTACTTCGTCGCGTCAGACCGAATTGTCCGCGCTCTACGAAGGGGTGGGAACATTTTGATCGGATACGCATGAGGCTA
DLGAP1_0121000_2	GTAGACTGGAAGAGCACTGTTATTTTCTTGGGGAGGGGGTCTTGCGTGCGATACGGAGTCTTCAGCTTCCCGATATCCGCTACTTCGTCGCGTCAGACCGAATTGTCCGCGCTCTACGACTTTGGTATAAAGGTGTTGGGCGATCGGATACGCATGAGGCTA
DLGAP1_0121000_3	GTAGACTGGAAGAGCACTGTTTAGAGTTGAGATTTGGATTAAGACTACTTCGTCGCGTCAGACCCTTCAGCTTCCCGATATCCGTCTTGCGTGCGATACGGAGTGAATTGTCCGCGCTCTACGAAGCTCCGTGCCCTGAGGGATCGGATACGCATGAGGCTA
DLGAP1_0121000_4	GTAGACTGGAAGAGCACTGTTAAGTGCTTTGTGAAATTGGAGTCTTGCGTGCGATACGGAGTCTTCAGCTTCCCGATATCCGCTACTTCGTCGCGTCAGACCGAATTGTCCGCGCTCTACGAAGGGTGAACAAAGCACTCAGATCGGATACGCATGAGGCTA
DLGAP1_0121000_5	GTAGACTGGAAGAGCACTGTTAACAGATATTTTCACGGACATTCTTGCGTGCGATACGGAGTCTTCAGCTTCCCGATATCCGCTACTTCGTCGCGTCAGACCGAATTGTCCGCGCTCTACGAAGAGGTGATGGGTTCTAGCGATCGGATACGCATGAGGCTA
DLGAP1_0121000_6	GTAGACTGGAAGAGCACTGTTTTAAACACTTAGGATGTGGCATCTTGCGTGCGATACGGAGTCTTCAGCTTCCCGATATCCGCTACTTCGTCGCGTCAGACCGAATTGTCCGCGCTCTACGATGCCCTTACTCGTCACAGTGATCGGATACGCATGAGGCTA
DLGAP1_0121000_7	GTAGACTGGAAGAGCACTGTTTCTTGAGGTTCCAGGTAGTGAGACTACTTCGTCGCGTCAGACCCTTCAGCTTCCCGATATCCGTCTTGCGTGCGATACGGAGTGAATTGTCCGCGCTCTACGAAAGAGCTGCCGCTGTCAGATCGGATACGCATGAGGCTA
DLGAP1_0121000_8	GTAGACTGGAAGAGCACTGTTTTGAATGCTACACATCCGTCTCTTGCGTGCGATACGGAGTCTTCAGCTTCCCGATATCCGCTACTTCGTCGCGTCAGACCGAATTGTCCGCGCTCTACGATGGGTTTTCCTACCATCCCTGATCGGATACGCATGAGGCTA
DLGAP1_0121000_9	GTAGACTGGAAGAGCACTGTTAGGCACTGATGGTTTAGTATATCTTGCGTGCGATACGGAGTCTTCAGCTTCCCGATATCCGCTACTTCGTCGCGTCAGACCGAATTGTCCGCGCTCTACGAACATGAAGCAAGGCAAAGGGATCGGATACGCATGAGGCTA
DLGAP1_0121000_10	GTAGACTGGAAGAGCACTGTTTGTAGCAAGGATGGGAGAAGCGTCTTGCGTGCGATACGGAGTCTTCAGCTTCCCGATATCCGCTACTTCGTCGCGTCAGACCGAATTGTCCGCGCTCTACGAGGGTGGGGGACCTGGATGGATCGGATACGCATGAGGCTA
DLGAP1_0121000_11	GTAGACTGGAAGAGCACTGTTATCTCCTTCTTCACCGAGCTTCTCTTGCGTGCGATACGGAGTCTTCAGCTTCCCGATATCCGCTACTTCGTCGCGTCAGACCGAATTGTCCGCGCTCTACGACCCGTACCCGTTTGCCCGATCGGATACGCATGAGGCTA
DLGAP1_0121000_12	GTAGACTGGAAGAGCACTGTTTGCTGCAGTTGTCCATAGAAAATTCTTGCGTGCGATACGGAGTCTTCAGCTTCCCGATATCCGCTACTTCGTCGCGTCAGACCGAATTGTCCGCGCTCTACGAGGCGGGGTTTTGGGACAGATCGGATACGCATGAGGCTA
DLGAP1_0121000_13	GTAGACTGGAAGAGCACTGTTTTCTCATGGCCCAGAAATTCTATCTTGCGTGCGATACGGAGTCTTCAGCTTCCCGATATCCGCTACTTCGTCGCGTCAGACCGAATTGTCCGCGCTCTACGACAGTGGGCAGTGCCCAACGATCGGATACGCATGAGGCTA
DLGAP1_0121000_14	GTAGACTGGAAGAGCACTGTTCAACAGATGGAGCGGGAAGAACTCTTGCGTGCGATACGGAGTCTTCAGCTTCCCGATATCCGCTACTTCGTCGCGTCAGACCGAATTGTCCGCGCTCTACGACGCATGGAGGGGTGGTGTGATCGGATACGCATGAGGCTA
DLGAP1_0121000_15	GTAGACTGGAAGAGCACTGTTCAGTCAGCATTCAGGGCTCAGTCTTGCGTGCGATACGGAGTCTTCAGCTTCCCGATATCCGCTACTTCGTCGCGTCAGACCGAATTGTCCGCGCTCTACGAGCGATGCCAGCACCTCCAGATCGGATACGCATGAGGCTA
DLGAP1_0121000_16	GTAGACTGGAAGAGCACTGTTATAAAGCACCCAGTAAGTTCTCTTGCGTGCGATACGGAGTCTTCAGCTTCCCGATATCCGCTACTTCGTCGCGTCAGACCGAATTGTCCGCGCTCTACGAACCTGACAAAACAGGGGAGAGATCGGATACGCATGAGGCTA
DLGAP1_0121000_17	GTAGACTGGAAGAGCACTGTTACTTTAAGAAAAATCGATGCCTTCTTGCGTGCGATACGGAGTCTTCAGCTTCCCGATATCCGCTACTTCGTCGCGTCAGACCGAATTGTCCGCGCTCTACGAAGGACAGGAAGAAGGACCGATCGGATACGCATGAGGCTA
DLGAP1_0121000_18	GTAGACTGGAAGAGCACTGTTATATTATCAGCCAGTCTGGACTCTCTTGCGTGCGATACGGAGTCTTCAGCTTCCCGATATCCGCTACTTCGTCGCGTCAGACCGAATTGTCCGCGCTCTACGAACAGGGCCAGCGAGGAGGATCGGATACGCATGAGGCTA
DLGAP1_0121000_19	GTAGACTGGAAGAGCACTGTTGTCCCTGAGGTCGTCCTCGTCTTGCGTGCGATACGGAGTACTTCAGCTTCCCGATATCCGCTACTTCGTCGCGTCAGACCGAATTGTCCGCGCTCTACGACCAGGACGACGAGTGCGTGATCGGATACGCATGAGGCTA
DLGAP1_0121000_20	GTAGACTGGAAGAGCACTGTTCACATCACCAAAGTTCCGCTCCTCTTGCGTGCGATACGGAGTCTTCAGCTTCCCGATATCCGCTACTTCGTCGCGTCAGACCGAATTGTCCGCGCTCTACGAGGACCCTGCAGGCTTGCTGATCGGATACGCATGAGGCTA
DLGAP1_0121000_21	GTAGACTGGAAGAGCACTGTTAAAGCTATCTCAAGGCTACTCAGTCTTGCGTGCGATACGGAGTCTTCAGCTTCCCGATATCCGCTACTTCGTCGCGTCAGACCGAATTGTCCGCGCTCTACGAAGTTGCTGCGCGGAGAGGATCGGATACGCATGAGGCTA
DNASE1L3_3103000_1	GTAGACTGGAAGAGCACTGTTTTGGGCAATTAACTGTTTTAAGAACGCTACGGAGTACGCCACTCTTCAGCTTCCCGATATCCGTCTTGCGTGCGATACGGAGTAACTGCGACCGTCGGCTTACCCAGCTGCCCCTGTGATGATCGGATACGCATGAGGCTA
DNASE1L3_3103000_2	GTAGACTGGAAGAGCACTGTTTATTAACCATTTCTTGCCTCTACGCTACGGAGTACGCCACTCTTCAGCTTCCCGATATCCGTCTTGCGTGCGATACGGAGTAACTGCGACCGTCGGCTTACAGACCCAAGGGTCTCATCTGATCGGATACGCATGAGGCTA
DNASE1L3_3103000_3	GTAGACTGGAAGAGCACTGTTAAGTCAAACAGTGTTTTTGACACGCTACGGAGTACGCCACTCTTCAGCTTCCCGATATCCGTCTTGCGTGCGATACGGAGTAACTGCGACCGTCGGCTTACCGTCAGTTCTGTTGTTCCCGATCGGATACGCATGAGGCTA
DNASE1L3_3103000_4	GTAGACTGGAAGAGCACTGTTGTGTTTTCCAGGGAGCCCTTTACGCTACGGAGTACGCCACTCTTCAGCTTCCCGATATCCGTCTTGCGTGCGATACGGAGTAACTGCGACCGTCGGCTTACTCAGGATGGAGACGCAGATGATCGGATACGCATGAGGCTA
DNASE1L3_3103000_5	GTAGACTGGAAGAGCACTGTTACAACTATGTGATTAGCTCTCGACGCTACGGAGTACGCCACTCTTCAGCTTCCCGATATCCGTCTTGCGTGCGATACGGAGTAACTGCGACCGTCGGCTTACCAAGGAGAGGCATAACGTGATCGGATACGCATGAGGCTA
DNASE1L3_3103000_6	GTAGACTGGAAGAGCACTGTTTGATGGAAATCAAGGACAGCACGCTACGGAGTACGCCACTCTTCAGCTTCCCGATATCCGTCTTGCGTGCGATACGGAGTAACTGCGACCGTCGGCTTACACGCTGTGACATCATACTCGGATCGGATACGCATGAGGCTA
DNASE1L3_3103000_7	GTAGACTGGAAGAGCACTGTTAAGCAAGCAGGAAGACAAGAAACGCTACGGAGTACGCCACTCTTCAGCTTCCCGATATCCGTCTTGCGTGCGATACGGAGTAACTGCGACCGTCGGCTTACACGTCAGGTCCTTTGGGGAGATCGGATACGCATGAGGCTA
DOCK10_0000331_1	GTAGACTGGAAGAGCACTGTTAAGTTTGCTGTCAGTTATTGTAACTCTACCGGCAATCGCGTCCTTCAGCTTCCCGATATCCGCATGCGATTAACCGCGACTGCTTGCGGCGACAGTCGAACAAGCTCAAATGCAAACCCTGATCGGATACGCATGAGGCTA
DOCK10_0000331_2	GTAGACTGGAAGAGCACTGTTTAATCTCGGGGAAGAGAAAACTCTACCGGCAATCGCGTCCTTCAGCTTCCCGATATCCGCATGCGATTAACCGCGACTGCTTGCGGCGACAGTCGAACAAGAACTTTCTGAATTTGCAGCGATCGGATACGCATGAGGCTA
DOCK10_0000331_3	GTAGACTGGAAGAGCACTGTTATGAGCGCCTCATCAAAGAGGAACTCTACCGGCAATCGCGTCCTTCAGCTTCCCGATATCCGCATGCGATTAACCGCGACTGCTTGCGGCGACAGTCGAACAGGCAGGCCCTTGACGTGAGATCGGATACGCATGAGGCTA
DOCK10_0000331_4	GTAGACTGGAAGAGCACTGTTACCAAGTAAAGCTTTTGAAGGACTCTACCGGCAATCGCGTCCTTCAGCTTCCCGATATCCGCATGCGATTAACCGCGACTGCTTGCGGCGACAGTCGAACAGCAAAGAAGTACCCTGACAGATCGGATACGCATGAGGCTA
DOCK10_0000331_5	GTAGACTGGAAGAGCACTGTTCTGAATCCAATTGAAGTGGCAAACTCTACCGGCAATCGCGTCCTTCAGCTTCCCGATATCCGCATGCGATTAACCGCGACTGCTTGCGGCGACAGTCGAACAAGCCAATCGAGCACAGAAGATCGGATACGCATGAGGCTA
DOCK10_0000331_6	GTAGACTGGAAGAGCACTGTTGTCGGGCAAGAAGCACGGACTCTACCGGCAATCGCGTCCTTCAGCTTCCCGATATCCGCATGCGATTAACCGCGACTGCTTGCGGCGACAGTCGAACACTTCGAGACACCCTTCACGCTGATCGGATACGCATGAGGCTA
DOCK10_0000331_7	GTAGACTGGAAGAGCACTGTTAGATTTCCCAAAGATTACTCAAGACTCTACCGGCAATCGCGTCCTTCAGCTTCCCGATATCCGCATGCGATTAACCGCGACTGCTTGCGGCGACAGTCGAACAGCTGACAGGTCTGTCCGGATCGGATACGCATGAGGCTA
DOCK10_0000331_8	GTAGACTGGAAGAGCACTGTTTACTATCGTGTGGCATTTTATGGACTCTACCGGCAATCGCGTCCTTCAGCTTCCCGATATCCGCATGCGATTAACCGCGACTGCTTGCGGCGACAGTCGAACAAGCGGCTGTTTGGTCGCGATCGGATACGCATGAGGCTA
DOCK10_0000331_9	GTAGACTGGAAGAGCACTGTTTCATTGCTGTCTTTGAGAAACACTCTACCGGCAATCGCGTCCTTCAGCTTCCCGATATCCGCATGCGATTAACCGCGACTGCTTGCGGCGACAGTCGAACAGCTGATGTCAACAAGCCCAGATCGGATACGCATGAGGCTA
DOCK10_0000331_10	GTAGACTGGAAGAGCACTGTTTTTTTGAGCATTACACCAAACACTCTACCGGCAATCGCGTCCTTCAGCTTCCCGATATCCGCATGCGATTAACCGCGACTGCTTGCGGCGACAGTCGAACACTCTATGGGATGGCCAGCTGATCGGATACGCATGAGGCTA
DOCK10_0000331_11	GTAGACTGGAAGAGCACTGTTTGTGATAGCAACTCATTACTAACACTCTACCGGCAATCGCGTCCTTCAGCTTCCCGATATCCGCATGCGATTAACCGCGACTGCTTGCGGCGACAGTCGAACACGGAGGATACCCACCCCGATCGGATACGCATGAGGCTA
DOCK10_0000331_12	GTAGACTGGAAGAGCACTGTTAAAGTATGGCCAAGATTCATGCACTCTACCGGCAATCGCGTCCTTCAGCTTCCCGATATCCGCATGCGATTAACCGCGACTGCTTGCGGCGACAGTCGAACATACGCAGGACCTGGCTGGGATCGGATACGCATGAGGCTA
DOCK10_0000331_13	GTAGACTGGAAGAGCACTGTTTTCAACATTCGCTTGCAATTAACTCTACCGGCAATCGCGTCCTTCAGCTTCCCGATATCCGCATGCGATTAACCGCGACTGCTTGCGGCGACAGTCGAACAGGGATTGGAGGCTCTCGGTGATCGGATACGCATGAGGCTA
DOCK10_0000331_14	GTAGACTGGAAGAGCACTGTTTGTGTTTGCCTCCTTGAGACTGTACTCTACCGGCAATCGCGTCCTTCAGCTTCCCGATATCCGCATGCGATTAACCGCGACTGCTTGCGGCGACAGTCGAACAGCCACAGCGCTGAAGCAGATCGGATACGCATGAGGCTA
DOCK10_0000331_15	GTAGACTGGAAGAGCACTGTTACTATTCTGGACCTGTTATCCACTCTACCGGCAATCGCGTCCTTCAGCTTCCCGATATCCGCATGCGATTAACCGCGACTGCTTGCGGCGACAGTCGAACAAGCTACGGAGGTTTGCCTCGATCGGATACGCATGAGGCTA
DOCK10_0000331_16	GTAGACTGGAAGAGCACTGTTTCAACTCTTCGATTTGACAAGACTCTACCGGCAATCGCGTCCTTCAGCTTCCCGATATCCGCATGCGATTAACCGCGACTGCTTGCGGCGACAGTCGAACAACCCTTGTCTTTGATTGGCGATCGGATACGCATGAGGCTA
DOCK10_0000331_17	GTAGACTGGAAGAGCACTGTTATCTTTAGCAAGTCTTGACTCACTCTACCGGCAATCGCGTCCTTCAGCTTCCCGATATCCGCATGCGATTAACCGCGACTGCTTGCGGCGACAGTCGAACAACCATGCTGACTCCAGAGCGATCGGATACGCATGAGGCTA
DOCK10_0000331_18	GTAGACTGGAAGAGCACTGTTTGCAAACTCTGTGGATACATACTCTACCGGCAATCGCGTCCTTCAGCTTCCCGATATCCGCATGCGATTAACCGCGACTGCTTGCGGCGACAGTCGAACAAGCCAGACAGCTATCAAACAGATCGGATACGCATGAGGCTA
DOCK10_0000331_19	GTAGACTGGAAGAGCACTGTTTCCTGGACAATATGCCAAGGATTACTCTACCGGCAATCGCGTCCTTCAGCTTCCCGATATCCGCATGCGATTAACCGCGACTGCTTGCGGCGACAGTCGAACAGCCCCTGTACGGCATGCGATCGGATACGCATGAGGCTA
DOCK10_0000331_20	GTAGACTGGAAGAGCACTGTTAAGACCAAGATGTCAGACACTTAACTCTACCGGCAATCGCGTCCTTCAGCTTCCCGATATCCGCATGCGATTAACCGCGACTGCTTGCGGCGACAGTCGAACATGGCTTTGCCCTGCAGGGATCGGATACGCATGAGGCTA
DOCK10_0000331_21	GTAGACTGGAAGAGCACTGTTTTGTGTCTGCCCATAAGAACTCTACCGGCAATCGCGTCCTTCAGCTTCCCGATATCCGCATGCGATTAACCGCGACTGCTTGCGGCGACAGTCGAACATCAACATGAACACTTTATCCCTGATCGGATACGCATGAGGCTA
DOCK10_0000331_22	GTAGACTGGAAGAGCACTGTTATGTGTTTAAGATGGTCAACAACTCTACCGGCAATCGCGTCCTTCAGCTTCCCGATATCCGCATGCGATTAACCGCGACTGCTTGCGGCGACAGTCGAACAACATTTATGGACCGAGGGTGATCGGATACGCATGAGGCTA
DOCK10_0000331_23	GTAGACTGGAAGAGCACTGTTTTTGGAAATACAAGGATGCAACTCTACCGGCAATCGCGTCCTTCAGCTTCCCGATATCCGCATGCGATTAACCGCGACTGCTTGCGGCGACAGTCGAACAGGTCCTATCCGACCATGTGAGATCGGATACGCATGAGGCTA
DOCK10_0000331_24	GTAGACTGGAAGAGCACTGTTAGAGGACTGTACATGAGGAACTACTCTACCGGCAATCGCGTCCTTCAGCTTCCCGATATCCGCATGCGATTAACCGCGACTGCTTGCGGCGACAGTCGAACAAGACCAGGGCATGCAAGGGATCGGATACGCATGAGGCTA
DOCK10_0000331_25	GTAGACTGGAAGAGCACTGTTACAGAATGAGGAAGATGAAATACTCTACCGGCAATCGCGTCCTTCAGCTTCCCGATATCCGCATGCGATTAACCGCGACTGCTTGCGGCGACAGTCGAACAAGCTCTTCAAAGTTCTGGTGATCGGATACGCATGAGGCTA
DOCK10_0000331_26	GTAGACTGGAAGAGCACTGTTACTTTTCAAAGTGTCGACATTACTCTACCGGCAATCGCGTCCTTCAGCTTCCCGATATCCGCATGCGATTAACCGCGACTGCTTGCGGCGACAGTCGAACAGGGTTGATGGTGGCAAACCGATCGGATACGCATGAGGCTA
DOCK10_0000331_27	GTAGACTGGAAGAGCACTGTTATGCAAAAGCTAATGCCAAAACTCTACCGGCAATCGCGTCCTTCAGCTTCCCGATATCCGCATGCGATTAACCGCGACTGCTTGCGGCGACAGTCGAACATCACGTCACCTGTGACATCAGATCGGATACGCATGAGGCTA
DOCK10_0000331_28	GTAGACTGGAAGAGCACTGTTTCTGCACCACTCTCAGAATCCGACTCTACCGGCAATCGCGTCCTTCAGCTTCCCGATATCCGCATGCGATTAACCGCGACTGCTTGCGGCGACAGTCGAACAAGCCGCCTACACAGCAGTGATCGGATACGCATGAGGCTA
DOCK10_0000331_29	GTAGACTGGAAGAGCACTGTTAAGAATTTGTTTACGATTCAACAACTCTACCGGCAATCGCGTCCTTCAGCTTCCCGATATCCGCATGCGATTAACCGCGACTGCTTGCGGCGACAGTCGAACAACCCACAGTGGAGGTGGGATCGGATACGCATGAGGCTA
DOCK10_0000331_30	GTAGACTGGAAGAGCACTGTTTGGATATTGCTGTTGACAACACTCTACCGGCAATCGCGTCCTTCAGCTTCCCGATATCCGCATGCGATTAACCGCGACTGCTTGCGGCGACAGTCGAACAGCAGACCATTCCTGGAAGCCGATCGGATACGCATGAGGCTA
DOCK10_0000331_31	GTAGACTGGAAGAGCACTGTTAGAGACTCAAGATTTTCACCAACTCTACCGGCAATCGCGTCCTTCAGCTTCCCGATATCCGCATGCGATTAACCGCGACTGCTTGCGGCGACAGTCGAACACAACCAGGGAAATGTGGACGATCGGATACGCATGAGGCTA
DOCK10_0000331_32	GTAGACTGGAAGAGCACTGTTAATACCGTATGCCTTTTGCTTACTCTACCGGCAATCGCGTCCTTCAGCTTCCCGATATCCGCATGCGATTAACCGCGACTGCTTGCGGCGACAGTCGAACATTCTGCAGCAAATTGGGAAGATCGGATACGCATGAGGCTA
DOCK10_0000331_33	GTAGACTGGAAGAGCACTGTTTATATTAAGAACCCAGACTCCAACTCTACCGGCAATCGCGTCCTTCAGCTTCCCGATATCCGCATGCGATTAACCGCGACTGCTTGCGGCGACAGTCGAACAGCAAGTGGTGCCGAACCTGATCGGATACGCATGAGGCTA
DOCK10_0000331_34	GTAGACTGGAAGAGCACTGTTTCACTCCAAGACAATCAGAAGAAACTCTACCGGCAATCGCGTCCTTCAGCTTCCCGATATCCGCATGCGATTAACCGCGACTGCTTGCGGCGACAGTCGAACATGGCAACATCGACACCAGATCGGATACGCATGAGGCTA
DOCK10_0000331_35	GTAGACTGGAAGAGCACTGTTTCAAACCATTTGAAGAAAAAGCACTCTACCGGCAATCGCGTCCTTCAGCTTCCCGATATCCGCATGCGATTAACCGCGACTGCTTGCGGCGACAGTCGAACATGGAACCTGAGTCTGTGAGATCGGATACGCATGAGGCTA
DOCK10_0000331_36	GTAGACTGGAAGAGCACTGTTATTCTTCAGAGAACAACCTACACTCTACCGGCAATCGCGTCCTTCAGCTTCCCGATATCCGCATGCGATTAACCGCGACTGCTTGCGGCGACAGTCGAACATGCACGCCAGAGGAAACAGGATCGGATACGCATGAGGCTA
DOCK10_0000331_37	GTAGACTGGAAGAGCACTGTTTCAGTTACCAGATAACTCCTACACTCTACCGGCAATCGCGTCCTTCAGCTTCCCGATATCCGCATGCGATTAACCGCGACTGCTTGCGGCGACAGTCGAACAGCGCTACTTCCAGCTGACGATCGGATACGCATGAGGCTA
DOCK10_0000331_38	GTAGACTGGAAGAGCACTGTTACAAGGGGAATTTTAACAGCACACTCTACCGGCAATCGCGTCCTTCAGCTTCCCGATATCCGCATGCGATTAACCGCGACTGCTTGCGGCGACAGTCGAACATCAAGTCCGGCTGGCTCTGATCGGATACGCATGAGGCTA
DOCK10_0000331_39	GTAGACTGGAAGAGCACTGTTTGTACTCAACAGTACCTGAAGACTCTACCGGCAATCGCGTCCTTCAGCTTCCCGATATCCGCATGCGATTAACCGCGACTGCTTGCGGCGACAGTCGAACATCCTGGGATATCCGCACGTGATCGGATACGCATGAGGCTA
DOCK10_0000331_40	GTAGACTGGAAGAGCACTGTTTTTGGATTATGAGACTGTCATTACTCTACCGGCAATCGCGTCCTTCAGCTTCCCGATATCCGCATGCGATTAACCGCGACTGCTTGCGGCGACAGTCGAACAGCCTAGGCTTCTCGAGCCGATCGGATACGCATGAGGCTA
DOCK11_0003012_1	GTAGACTGGAAGAGCACTGTTATTCACCAAACGGCTCAGCAAGAACTGCGACCGTCGGCTTACCTTCAGCTTCCCGATATCCGGAGTGTCGCGCAACTTAGCGTCGTAACCCGTGCGAAGTGCCATGGCCGAAGTGCGCAAGATCGGATACGCATGAGGCTA
DOCK11_0003012_2	GTAGACTGGAAGAGCACTGTTTACTGTACCAGAAGATGCTGAAAACTGCGACCGTCGGCTTACCTTCAGCTTCCCGATATCCGGAGTGTCGCGCAACTTAGCGTCGTAACCCGTGCGAAGTGCACGCAGAACGGTGCAGTCGATCGGATACGCATGAGGCTA
DOCK11_0003012_3	GTAGACTGGAAGAGCACTGTTAAACTACAAGTATGAGGACTTCAACTGCGACCGTCGGCTTACCTTCAGCTTCCCGATATCCGGAGTGTCGCGCAACTTAGCGTCGTAACCCGTGCGAAGTGCCACAGATTGGCACGTGGTGATCGGATACGCATGAGGCTA
DOCK11_0003012_4	GTAGACTGGAAGAGCACTGTTCGGTTCATATATTCTCAATTCCAACTGCGACCGTCGGCTTACCTTCAGCTTCCCGATATCCGGAGTGTCGCGCAACTTAGCGTCGTAACCCGTGCGAAGTGCCTTGACCCAACTTCCTGAGATCGGATACGCATGAGGCTA
DOCK11_0003012_5	GTAGACTGGAAGAGCACTGTTAGGAAATGGAGGAATGGTTGATAACTGCGACCGTCGGCTTACCTTCAGCTTCCCGATATCCGGAGTGTCGCGCAACTTAGCGTCGTAACCCGTGCGAAGTGCTGGCTGCTGAAACTGAGCGATCGGATACGCATGAGGCTA
DOCK11_0003012_6	GTAGACTGGAAGAGCACTGTTAGAACATCATGGCAAGTTTGGAACTGCGACCGTCGGCTTACCTTCAGCTTCCCGATATCCGGAGTGTCGCGCAACTTAGCGTCGTAACCCGTGCGAAGTGCAGCAGCCAAGGAAAAGCCGGATCGGATACGCATGAGGCTA
DOCK11_0003012_7	GTAGACTGGAAGAGCACTGTTCTTCAACCCAACTGGCCAGTGAACTGCGACCGTCGGCTTACCTTCAGCTTCCCGATATCCGGAGTGTCGCGCAACTTAGCGTCGTAACCCGTGCGAAGTGCCGTGAAATGCTGTGGGGCTGATCGGATACGCATGAGGCTA
DOCK11_0003012_8	GTAGACTGGAAGAGCACTGTTTGAAATTTTTCTAGTTGCCAGAAACTGCGACCGTCGGCTTACCTTCAGCTTCCCGATATCCGGAGTGTCGCGCAACTTAGCGTCGTAACCCGTGCGAAGTGCAGTGACGAATCCACATCCGATCGGATACGCATGAGGCTA
DOCK11_0003012_9	GTAGACTGGAAGAGCACTGTTATACAGAATGCCCTTCGCTTGAACTGCGACCGTCGGCTTACCTTCAGCTTCCCGATATCCGGAGTGTCGCGCAACTTAGCGTCGTAACCCGTGCGAAGTGCTGTGTAGCCGCCTTGGACAGATCGGATACGCATGAGGCTA
DOCK11_0003012_10	GTAGACTGGAAGAGCACTGTTATCTTCCCCCAGGCTACTTGAATAACTGCGACCGTCGGCTTACCTTCAGCTTCCCGATATCCGGAGTGTCGCGCAACTTAGCGTCGTAACCCGTGCGAAGTGCGCTGCCAGTTTCCGCCAGATCGGATACGCATGAGGCTA
DOCK11_0003012_11	GTAGACTGGAAGAGCACTGTTTTGTTGAAGATTAAAAGCCACAACTGCGACCGTCGGCTTACCTTCAGCTTCCCGATATCCGGAGTGTCGCGCAACTTAGCGTCGTAACCCGTGCGAAGTGCGGTAGATGGTGCAAAGCCTGATCGGATACGCATGAGGCTA
DOCK11_0003012_12	GTAGACTGGAAGAGCACTGTTTCGAAAGAAGTTCCAGGGGAAACTGCGACCGTCGGCTTACCTTCAGCTTCCCGATATCCGGAGTGTCGCGCAACTTAGCGTCGTAACCCGTGCGAAGTGCGCCAGCTGATTCAGTCAGGCGATCGGATACGCATGAGGCTA
DOCK11_0003012_13	GTAGACTGGAAGAGCACTGTTTCACAAATATGACCCATGAAGAAACTGCGACCGTCGGCTTACCTTCAGCTTCCCGATATCCGGAGTGTCGCGCAACTTAGCGTCGTAACCCGTGCGAAGTGCTGCAACTCTTCCGAGTTCGATCGGATACGCATGAGGCTA
DOCK11_0003012_14	GTAGACTGGAAGAGCACTGTTTGAGTCCAGAAATGTGAACTAACTGCGACCGTCGGCTTACCTTCAGCTTCCCGATATCCGGAGTGTCGCGCAACTTAGCGTCGTAACCCGTGCGAAGTGCCGGTATGCGGAGATTCCCGAGATCGGATACGCATGAGGCTA
DOCK11_0003012_15	GTAGACTGGAAGAGCACTGTTTGGTCTACTTCTGAGGGAAAAACTGCGACCGTCGGCTTACCTTCAGCTTCCCGATATCCGGAGTGTCGCGCAACTTAGCGTCGTAACCCGTGCGAAGTGCTGCAAGCATCACTTCTTGGTGATCGGATACGCATGAGGCTA
DOCK11_0003012_16	GTAGACTGGAAGAGCACTGTTAGATACCTTGTATTCTTGTGCAAACTGCGACCGTCGGCTTACCTTCAGCTTCCCGATATCCGGAGTGTCGCGCAACTTAGCGTCGTAACCCGTGCGAAGTGCACAGCGATTAGCAGGTCGGATCGGATACGCATGAGGCTA
DOCK11_0003012_17	GTAGACTGGAAGAGCACTGTTTTAGTAGCCTAGAAAGTTCATTTAACTGCGACCGTCGGCTTACCTTCAGCTTCCCGATATCCGGAGTGTCGCGCAACTTAGCGTCGTAACCCGTGCGAAGTGCGGCCCGGCTTCAGCATCGATCGGATACGCATGAGGCTA
DOCK11_0003012_18	GTAGACTGGAAGAGCACTGTTTAGCTCAACCAGGAATGAAGCAACTGCGACCGTCGGCTTACCTTCAGCTTCCCGATATCCGGAGTGTCGCGCAACTTAGCGTCGTAACCCGTGCGAAGTGCAGTGCTGCACATCGAAGATGATCGGATACGCATGAGGCTA
DOCK11_0003012_19	GTAGACTGGAAGAGCACTGTTTATGGAAGGCAGAACGTTATAACTGCGACCGTCGGCTTACCTTCAGCTTCCCGATATCCGGAGTGTCGCGCAACTTAGCGTCGTAACCCGTGCGAAGTGCAGAACAATGTGTGGATGGCTGATCGGATACGCATGAGGCTA
DOCK11_0003012_20	GTAGACTGGAAGAGCACTGTTTTCTGGAAGTTATGCATACAAACTGCGACCGTCGGCTTACCTTCAGCTTCCCGATATCCGGAGTGTCGCGCAACTTAGCGTCGTAACCCGTGCGAAGTGCTCATGGAGCTTACACAAAAAGATCGGATACGCATGAGGCTA
DOCK11_0003012_21	GTAGACTGGAAGAGCACTGTTACATGATTCAGCTCCAACTTAAACTGCGACCGTCGGCTTACCTTCAGCTTCCCGATATCCGGAGTGTCGCGCAACTTAGCGTCGTAACCCGTGCGAAGTGCTGCTCCTCTACTGACGTGGGATCGGATACGCATGAGGCTA
DOCK11_0003012_22	GTAGACTGGAAGAGCACTGTTATCCACCTAAGAAAGTGAGTAACTGCGACCGTCGGCTTACCTTCAGCTTCCCGATATCCGGAGTGTCGCGCAACTTAGCGTCGTAACCCGTGCGAAGTGCTGACAGCCAAGCTAGCAAGTGATCGGATACGCATGAGGCTA
DOCK11_0003012_23	GTAGACTGGAAGAGCACTGTTATGAGCAACACATTACATGTAACTGCGACCGTCGGCTTACCTTCAGCTTCCCGATATCCGGAGTGTCGCGCAACTTAGCGTCGTAACCCGTGCGAAGTGCACACAATGCATTCTCCCTGGGATCGGATACGCATGAGGCTA
DOCK2_0100021_1	GTAGACTGGAAGAGCACTGTTAGCATCTGGAAACAACTCTTCTTGCGTGCGATACGGAGTCTTCAGCTTCCCGATATCCGACGTCTGCGTACCGGCTTAGCTTGCGGCGACAGTCGAACAACGACACTTTGGGAATGGGGAGATCGGATACGCATGAGGCTA
DOCK2_0100021_2	GTAGACTGGAAGAGCACTGTTTTCTCTCAGGAACCTTACCCAATCTTGCGTGCGATACGGAGTCTTCAGCTTCCCGATATCCGACGTCTGCGTACCGGCTTAGCTTGCGGCGACAGTCGAACATGGAGTGGAGGTCCCAGCGATCGGATACGCATGAGGCTA
DOCK2_0100021_3	GTAGACTGGAAGAGCACTGTTACTGATAAAATCACAGAGCGTTCTTGCGTGCGATACGGAGTCTTCAGCTTCCCGATATCCGACGTCTGCGTACCGGCTTAGCTTGCGGCGACAGTCGAACACCATGCACATGAGGAAGCAGATCGGATACGCATGAGGCTA
DOCK2_0100021_4	GTAGACTGGAAGAGCACTGTTTATGTGTTTGTGAGAAACTTTGTCTTGCGTGCGATACGGAGTCTTCAGCTTCCCGATATCCGACGTCTGCGTACCGGCTTAGCTTGCGGCGACAGTCGAACATCCCCCACCCATAGCCTCGATCGGATACGCATGAGGCTA
DOCK2_0100021_5	GTAGACTGGAAGAGCACTGTTAGGAGATTGAGATGCTCAACAATTCTTGCGTGCGATACGGAGTCTTCAGCTTCCCGATATCCGACGTCTGCGTACCGGCTTAGCTTGCGGCGACAGTCGAACACAGCCGGGGCTTCCCTAGATCGGATACGCATGAGGCTA
DOCK2_0100021_6	GTAGACTGGAAGAGCACTGTTATCTTAAGGATACTGGTGCAAAGTCTTGCGTGCGATACGGAGTCTTCAGCTTCCCGATATCCGACGTCTGCGTACCGGCTTAGCTTGCGGCGACAGTCGAACACCGGGTCGGCAAGATGGGATCGGATACGCATGAGGCTA
DOCK2_0100021_7	GTAGACTGGAAGAGCACTGTTAAGTCATCATGTGTGTGTGTCTTGCGTGCGATACGGAGTCTTCAGCTTCCCGATATCCGACGTCTGCGTACCGGCTTAGCTTGCGGCGACAGTCGAACAAGACCACACAGAGGAATGTGGGATCGGATACGCATGAGGCTA
DOCK2_0100021_8	GTAGACTGGAAGAGCACTGTTGCCCATGAATGAGTATCGCTCCTCTTGCGTGCGATACGGAGTCTTCAGCTTCCCGATATCCGACGTCTGCGTACCGGCTTAGCTTGCGGCGACAGTCGAACACGTGGGAGCAGGGGACAAGATCGGATACGCATGAGGCTA
DOCK2_0100021_9	GTAGACTGGAAGAGCACTGTTATTCCATGACTTAGTTGTCCTCTTGCGTGCGATACGGAGTCTTCAGCTTCCCGATATCCGACGTCTGCGTACCGGCTTAGCTTGCGGCGACAGTCGAACAGGGACTACTCTACACGATGGGATCGGATACGCATGAGGCTA
DOCK2_0100021_10	GTAGACTGGAAGAGCACTGTTATACCTGACCCTTCCTTCTTATCTCTTGCGTGCGATACGGAGTCTTCAGCTTCCCGATATCCGACGTCTGCGTACCGGCTTAGCTTGCGGCGACAGTCGAACAATGGAGGATGCCAGCGCGATCGGATACGCATGAGGCTA
DOCK2_0100021_11	GTAGACTGGAAGAGCACTGTTTATGAAGCCTCAACTGCTACATCTTGCGTGCGATACGGAGTCTTCAGCTTCCCGATATCCGACGTCTGCGTACCGGCTTAGCTTGCGGCGACAGTCGAACATGGGTTTGCTGAAGTGGCGGATCGGATACGCATGAGGCTA
DOCK2_0100021_12	GTAGACTGGAAGAGCACTGTTACATCATGATGGAGCATTCTCTCTTGCGTGCGATACGGAGTCTTCAGCTTCCCGATATCCGACGTCTGCGTACCGGCTTAGCTTGCGGCGACAGTCGAACAACTCTGGATGCCCTCTTCAGATCGGATACGCATGAGGCTA
DOCK2_0100021_13	GTAGACTGGAAGAGCACTGTTTTACATCCAACAGCATTTCAGTCTTGCGTGCGATACGGAGTCTTCAGCTTCCCGATATCCGACGTCTGCGTACCGGCTTAGCTTGCGGCGACAGTCGAACATCAACACCGTTCTGGAGGCGATCGGATACGCATGAGGCTA
DOCK2_0100021_14	GTAGACTGGAAGAGCACTGTTAATGTGAGCCAATCCTAAGAACTCTTGCGTGCGATACGGAGTCTTCAGCTTCCCGATATCCGACGTCTGCGTACCGGCTTAGCTTGCGGCGACAGTCGAACACCTCCAGCAGAGGGGAGCGATCGGATACGCATGAGGCTA
DOCK2_0100021_15	GTAGACTGGAAGAGCACTGTTAATCCATCAACAATCTGATGAACGTCTGCGTACCGGCTTAGCTTCAGCTTCCCGATATCCGTCTTGCGTGCGATACGGAGTCTTGCGGCGACAGTCGAACATCCATGAGACGGCTCTTTGGATCGGATACGCATGAGGCTA
DOCK2_0100021_16	GTAGACTGGAAGAGCACTGTTAACTCCAGAAGCAGAAAGTACTCTTGCGTGCGATACGGAGTCTTCAGCTTCCCGATATCCGACGTCTGCGTACCGGCTTAGCTTGCGGCGACAGTCGAACAACCTGCATCCCTCCTGTGAGATCGGATACGCATGAGGCTA
DOCK2_0100021_17	GTAGACTGGAAGAGCACTGTTGGATGACATGCAACACCAGGTTCTTGCGTGCGATACGGAGTCTTCAGCTTCCCGATATCCGACGTCTGCGTACCGGCTTAGCTTGCGGCGACAGTCGAACAAGGAGCTGCTGGAGCAGAAGATCGGATACGCATGAGGCTA
DOCK2_0100021_18	GTAGACTGGAAGAGCACTGTTGAACCGGACAGTCATCACCATGTCTTGCGTGCGATACGGAGTCTTCAGCTTCCCGATATCCGACGTCTGCGTACCGGCTTAGCTTGCGGCGACAGTCGAACACCAGCTGCTGCGGACAGTGATCGGATACGCATGAGGCTA
DOCK2_0100021_19	GTAGACTGGAAGAGCACTGTTACTACTCCTTCTACATTGAGACTCTTGCGTGCGATACGGAGTCTTCAGCTTCCCGATATCCGACGTCTGCGTACCGGCTTAGCTTGCGGCGACAGTCGAACAACCAGATGGGTGACCAGCGATCGGATACGCATGAGGCTA
DOCK2_0100021_20	GTAGACTGGAAGAGCACTGTTATGGCCATGAGCATGGTTCATCTTGCGTGCGATACGGAGTCTTCAGCTTCCCGATATCCGACGTCTGCGTACCGGCTTAGCTTGCGGCGACAGTCGAACAACGTGTACCCTGGAGACTGGGATCGGATACGCATGAGGCTA
DOCK2_0100021_21	GTAGACTGGAAGAGCACTGTTTCTCACACGCCAAATACAACATCTTGCGTGCGATACGGAGTCTTCAGCTTCCCGATATCCGACGTCTGCGTACCGGCTTAGCTTGCGGCGACAGTCGAACATCTCTGCAGCTGGAGCAGTGATCGGATACGCATGAGGCTA
DOCK2_0100021_22	GTAGACTGGAAGAGCACTGTTTACCAATCTTCTTCGACATGATTCTTGCGTGCGATACGGAGTCTTCAGCTTCCCGATATCCGACGTCTGCGTACCGGCTTAGCTTGCGGCGACAGTCGAACAAGCTCCGGAAAGCCACCAGATCGGATACGCATGAGGCTA
DOCK2_0100021_23	GTAGACTGGAAGAGCACTGTTAGGCGACGAGCAGTACATGCTCTTGCGTGCGATACGGAGTCTTCAGCTTCCCGATATCCGACGTCTGCGTACCGGCTTAGCTTGCGGCGACAGTCGAACACGAGGTAGAAGGGGGCCGGATCGGATACGCATGAGGCTA
DOCK2_0100021_24	GTAGACTGGAAGAGCACTGTTTGTGATGACAGATGAGAGCAAATCTTGCGTGCGATACGGAGTCTTCAGCTTCCCGATATCCGACGTCTGCGTACCGGCTTAGCTTGCGGCGACAGTCGAACAGCTGCTGGATTACCGGGGGATCGGATACGCATGAGGCTA
DOCK2_0100021_25	GTAGACTGGAAGAGCACTGTTGAAGGAGACGCTCTACGAGACCTCTTGCGTGCGATACGGAGTCTTCAGCTTCCCGATATCCGACGTCTGCGTACCGGCTTAGCTTGCGGCGACAGTCGAACACCAGACACACCGGCAGCTGATCGGATACGCATGAGGCTA
DOCK2_0100021_26	GTAGACTGGAAGAGCACTGTTACTACTTTGCTGTTGGATACTATCTTGCGTGCGATACGGAGTCTTCAGCTTCCCGATATCCGACGTCTGCGTACCGGCTTAGCTTGCGGCGACAGTCGAACATCCTCAGGCCCAAACCAGGATCGGATACGCATGAGGCTA
DOCK2_0100021_27	GTAGACTGGAAGAGCACTGTTAATGCAGAGAAGATGAACACTCTTGCGTGCGATACGGAGTCTTCAGCTTCCCGATATCCGACGTCTGCGTACCGGCTTAGCTTGCGGCGACAGTCGAACAAGCTGATGACCCAGTTCCCCGATCGGATACGCATGAGGCTA
DOCK2_0100021_28	GTAGACTGGAAGAGCACTGTTAGAATAAGCCAGTGCCTGACTCTTGCGTGCGATACGGAGTCTTCAGCTTCCCGATATCCGACGTCTGCGTACCGGCTTAGCTTGCGGCGACAGTCGAACAGGATGAACATCCCAGGTTCAGATCGGATACGCATGAGGCTA
DOCK2_0100021_29	GTAGACTGGAAGAGCACTGTTTCCACTACTCCCGGCCCTCTTGCGTGCGATACGGAGTCTTCAGCTTCCCGATATCCGACGTCTGCGTACCGGCTTAGCTTGCGGCGACAGTCGAACACAAATCCAACTACGTGCAAAGGTGATCGGATACGCATGAGGCTA
DOCK2_0100021_30	GTAGACTGGAAGAGCACTGTTATCCTGCGCTGGTTTGAGGTCTTGCGTGCGATACGGAGTACTTCAGCTTCCCGATATCCGACGTCTGCGTACCGGCTTAGCTTGCGGCGACAGTCGAACAGCATACAAGCTGCCGGGGGATCGGATACGCATGAGGCTA
DOCK2_0100021_31	GTAGACTGGAAGAGCACTGTTACAAGCTGACCCACCTCAAGGTCTTGCGTGCGATACGGAGTCTTCAGCTTCCCGATATCCGACGTCTGCGTACCGGCTTAGCTTGCGGCGACAGTCGAACAGACCACCCTGAGGACCAGGGATCGGATACGCATGAGGCTA
DOCK2_0100021_32	GTAGACTGGAAGAGCACTGTTTGGAGGAATGTTTCAAGAACCTCTTGCGTGCGATACGGAGTCTTCAGCTTCCCGATATCCGACGTCTGCGTACCGGCTTAGCTTGCGGCGACAGTCGAACACGACCCTTCCATGACCGGAGATCGGATACGCATGAGGCTA
DOCK2_0100021_33	GTAGACTGGAAGAGCACTGTTGCTGCGCTCATACAGACAGATGTCTTGCGTGCGATACGGAGTCTTCAGCTTCCCGATATCCGACGTCTGCGTACCGGCTTAGCTTGCGGCGACAGTCGAACAGGGCCGTCCCAGGTCTATGATCGGATACGCATGAGGCTA
DOCK2_0100021_34	GTAGACTGGAAGAGCACTGTTAGAAGAGGACAAAGAGAAGCAGTCTTGCGTGCGATACGGAGTCTTCAGCTTCCCGATATCCGACGTCTGCGTACCGGCTTAGCTTGCGGCGACAGTCGAACATCAAGCTGCGGAGGTCCAGATCGGATACGCATGAGGCTA
DOCK2_0100021_35	GTAGACTGGAAGAGCACTGTTTCCTCTCTCAAATGAGCTTTGCTCTTGCGTGCGATACGGAGTCTTCAGCTTCCCGATATCCGACGTCTGCGTACCGGCTTAGCTTGCGGCGACAGTCGAACATCCCCCTCAAGGCGTCTGGATCGGATACGCATGAGGCTA
DOCK2_0100021_36	GTAGACTGGAAGAGCACTGTTTCCTCCAACTCTCAGATGGTGACTCTTGCGTGCGATACGGAGTCTTCAGCTTCCCGATATCCGACGTCTGCGTACCGGCTTAGCTTGCGGCGACAGTCGAACACCGCCTCAGCCAGACCTGATCGGATACGCATGAGGCTA
DOCK2_0100021_37	GTAGACTGGAAGAGCACTGTTGACTAGGGCTGCATGGGAGAACGTCTGCGTACCGGCTTAGCTTCAGCTTCCCGATATCCGTCTTGCGTGCGATACGGAGTCTTGCGGCGACAGTCGAACAGGACCTGTGAGCTGCTGCTGATCGGATACGCATGAGGCTA
DOCK2_0100021_38	GTAGACTGGAAGAGCACTGTTACGTAGATTCCTGAACTCAAGTCTTGCGTGCGATACGGAGTCTTCAGCTTCCCGATATCCGACGTCTGCGTACCGGCTTAGCTTGCGGCGACAGTCGAACAGGTGGATGAGGAAGCCTCAGATCGGATACGCATGAGGCTA
DOCK2_0100021_39	GTAGACTGGAAGAGCACTGTTTTGCTGTTTCTTACTGACAATCTTGCGTGCGATACGGAGTCTTCAGCTTCCCGATATCCGACGTCTGCGTACCGGCTTAGCTTGCGGCGACAGTCGAACAAGCCAATCATCTCTGAAGAGGATCGGATACGCATGAGGCTA
DOCK4_3000220_1	GTAGACTGGAAGAGCACTGTTTTGCTGCTGAATGGTAAATAACGCTACGGAGTACGCCACTCTTCAGCTTCCCGATATCCGTACCATTCGCGTGCGATTCCACGTCTGCGTACCGGCTTAGAGCCCACATGTTCATGTTGGGATCGGATACGCATGAGGCTA
DOCK4_3000220_2	GTAGACTGGAAGAGCACTGTTTCTTGCAAGTTTTGCAGTACGCTACGGAGTACGCCACTCTTCAGCTTCCCGATATCCGTACCATTCGCGTGCGATTCCACGTCTGCGTACCGGCTTAGACATATGCATTTTAGCTTTGTAGATCGGATACGCATGAGGCTA
DOCK4_3000220_3	GTAGACTGGAAGAGCACTGTTTATGCTGTTGAGGCTGGTTATACGCTACGGAGTACGCCACTCTTCAGCTTCCCGATATCCGTACCATTCGCGTGCGATTCCACGTCTGCGTACCGGCTTAGTGAAACCATTCAGCAGGTAGATCGGATACGCATGAGGCTA
DOCK4_3000220_4	GTAGACTGGAAGAGCACTGTTAAAAAGCACCTTGTATGTAGTACGCTACGGAGTACGCCACTCTTCAGCTTCCCGATATCCGTACCATTCGCGTGCGATTCCACGTCTGCGTACCGGCTTAGGCCAGTTGTAGAAGTGTGAGATCGGATACGCATGAGGCTA
DOCK4_3000220_5	GTAGACTGGAAGAGCACTGTTTTAACTTTCAGTCCTGCACACGCTACGGAGTACGCCACTCTTCAGCTTCCCGATATCCGTACCATTCGCGTGCGATTCCACGTCTGCGTACCGGCTTAGGACTTATAAAAGGCAAGGGCAGATCGGATACGCATGAGGCTA
DOCK4_3000220_6	GTAGACTGGAAGAGCACTGTTAATGTTTACTTGAATTTTGCGCACGCTACGGAGTACGCCACTCTTCAGCTTCCCGATATCCGTACCATTCGCGTGCGATTCCACGTCTGCGTACCGGCTTAGGCAAGAGGCTCCAGAAGAGATCGGATACGCATGAGGCTA
DOCK4_3000220_7	GTAGACTGGAAGAGCACTGTTACTGGAAATTGTTTTGTTCTTGACGCTACGGAGTACGCCACTCTTCAGCTTCCCGATATCCGTACCATTCGCGTGCGATTCCACGTCTGCGTACCGGCTTAGGGGGTTGCAAAGCTTGGGGATCGGATACGCATGAGGCTA
DOCK4_3000220_8	GTAGACTGGAAGAGCACTGTTACCTCAGGCTTTGAAAATCAGGTACGCTACGGAGTACGCCACTCTTCAGCTTCCCGATATCCGTACCATTCGCGTGCGATTCCACGTCTGCGTACCGGCTTAGGGTGCAGCACGTCGGAAGATCGGATACGCATGAGGCTA
DOCK4_3000220_9	GTAGACTGGAAGAGCACTGTTGTGGGAAGGAAGCCAAGAACATACGCTACGGAGTACGCCACTCTTCAGCTTCCCGATATCCGTACCATTCGCGTGCGATTCCACGTCTGCGTACCGGCTTAGGCAGCTGGAGCCTGGACAGATCGGATACGCATGAGGCTA
DOCK4_3000220_10	GTAGACTGGAAGAGCACTGTTTCTATCCAACACCTGTGGAGACGCTACGGAGTACGCCACTCTTCAGCTTCCCGATATCCGTACCATTCGCGTGCGATTCCACGTCTGCGTACCGGCTTAGAGAGAGACCATGCAGTGCCAGATCGGATACGCATGAGGCTA
DOCK4_3000220_11	GTAGACTGGAAGAGCACTGTTAATGTGACAAGTTCTGCTCCATACGCTACGGAGTACGCCACTCTTCAGCTTCCCGATATCCGTACCATTCGCGTGCGATTCCACGTCTGCGTACCGGCTTAGACTCACTCGGCTTCACCTGATCGGATACGCATGAGGCTA
DOCK4_3000220_12	GTAGACTGGAAGAGCACTGTTATTCTTCCTCCTCACTGTCCTCACGCTACGGAGTACGCCACTCTTCAGCTTCCCGATATCCGTACCATTCGCGTGCGATTCCACGTCTGCGTACCGGCTTAGACCCAGCTGTCAACCGATGATCGGATACGCATGAGGCTA
DOCK4_3000220_13	GTAGACTGGAAGAGCACTGTTTTTTCCTAATGGAAGCCCTCGACGCTACGGAGTACGCCACTCTTCAGCTTCCCGATATCCGTACCATTCGCGTGCGATTCCACGTCTGCGTACCGGCTTAGTGCAAGCCAGTCCTGTCCAGATCGGATACGCATGAGGCTA
DOCK4_3000220_14	GTAGACTGGAAGAGCACTGTTAGAAGTTTGTACCTCAAGATATGACGCTACGGAGTACGCCACTCTTCAGCTTCCCGATATCCGTACCATTCGCGTGCGATTCCACGTCTGCGTACCGGCTTAGTGGTTTGGCCGTGCATGGATCGGATACGCATGAGGCTA
DOCK4_3000220_15	GTAGACTGGAAGAGCACTGTTAGAAAATTGCACGATTAAGAGAACGCTACGGAGTACGCCACTCTTCAGCTTCCCGATATCCGTACCATTCGCGTGCGATTCCACGTCTGCGTACCGGCTTAGGTCACCCTGAAGATGGGGGATCGGATACGCATGAGGCTA
DOCK4_3000220_16	GTAGACTGGAAGAGCACTGTTATGGAGTTATAGATGCTGCAACGCTACGGAGTACGCCACTCTTCAGCTTCCCGATATCCGTACCATTCGCGTGCGATTCCACGTCTGCGTACCGGCTTAGTCCCCTGACTATGTGCCTGAGATCGGATACGCATGAGGCTA
DOCK4_3000220_17	GTAGACTGGAAGAGCACTGTTTGGTTTGAAGTGGAAAAGCGTGAACGCTACGGAGTACGCCACTCTTCAGCTTCCCGATATCCGTACCATTCGCGTGCGATTCCACGTCTGCGTACCGGCTTAGTGCCTGGCATCTCTCGCGATCGGATACGCATGAGGCTA
DOCK4_3000220_18	GTAGACTGGAAGAGCACTGTTGAGAGAGGGTGTTCCGGACAAACGCTACGGAGTACGCCACTCTTCAGCTTCCCGATATCCGTACCATTCGCGTGCGATTCCACGTCTGCGTACCGGCTTAGAGAGCCAGGAGGTCCTGCAGATCGGATACGCATGAGGCTA
DOCK4_3000220_19	GTAGACTGGAAGAGCACTGTTGACCATCTTCCAGGCAGAAGCACGCTACGGAGTACGCCACTCTTCAGCTTCCCGATATCCGTACCATTCGCGTGCGATTCCACGTCTGCGTACCGGCTTAGCGCCAACCAGCCCGATGAGATCGGATACGCATGAGGCTA
DOCK4_3000220_20	GTAGACTGGAAGAGCACTGTTACCAGAGTTCTTCAGAGTTGGACGCTACGGAGTACGCCACTCTTCAGCTTCCCGATATCCGTACCATTCGCGTGCGATTCCACGTCTGCGTACCGGCTTAGTGGACCAGCAACGTCTTGAGATCGGATACGCATGAGGCTA
DOCK4_3000220_21	GTAGACTGGAAGAGCACTGTTAGATTGCAGAGCAGTATGAGACGCTACGGAGTACGCCACTCTTCAGCTTCCCGATATCCGTACCATTCGCGTGCGATTCCACGTCTGCGTACCGGCTTAGTGGCATTATCTTGTGCCGGAGATCGGATACGCATGAGGCTA
DOCK4_3000220_22	GTAGACTGGAAGAGCACTGTTACCTCACCATCATCCAGAACTTACGCTACGGAGTACGCCACTCTTCAGCTTCCCGATATCCGTACCATTCGCGTGCGATTCCACGTCTGCGTACCGGCTTAGAGCGCAAAGAGCACCTGCGATCGGATACGCATGAGGCTA
DOCK4_3000220_23	GTAGACTGGAAGAGCACTGTTATACGCTACATTCACAAACTACGCTACGGAGTACGCCACTCTTCAGCTTCCCGATATCCGTACCATTCGCGTGCGATTCCACGTCTGCGTACCGGCTTAGTGAACAAGGAGGAGATGTATGATCGGATACGCATGAGGCTA
DOCK4_3000220_24	GTAGACTGGAAGAGCACTGTTTCATTAATTGCTACTGTAACTCGACGCTACGGAGTACGCCACTCTTCAGCTTCCCGATATCCGTACCATTCGCGTGCGATTCCACGTCTGCGTACCGGCTTAGGGCGGGAAAGTGGCGTTGATCGGATACGCATGAGGCTA
DOCK4_3000220_25	GTAGACTGGAAGAGCACTGTTAGGTGACGAAACATACCGCGACGCTACGGAGTACGCCACTCTTCAGCTTCCCGATATCCGTACCATTCGCGTGCGATTCCACGTCTGCGTACCGGCTTAGAGCCTGATGTCAGAAGGCAAGATCGGATACGCATGAGGCTA
DOCK4_3000220_26	GTAGACTGGAAGAGCACTGTTTCCTAGAAGTGACCTTGATACCCACGCTACGGAGTACGCCACTCTTCAGCTTCCCGATATCCGTACCATTCGCGTGCGATTCCACGTCTGCGTACCGGCTTAGTGCCCTGATTGGCCCCTGATCGGATACGCATGAGGCTA
DOCK4_3000220_27	GTAGACTGGAAGAGCACTGTTAGATGTTCACACCTTCCAAACGCTACGGAGTACGCCACTCTTCAGCTTCCCGATATCCGTACCATTCGCGTGCGATTCCACGTCTGCGTACCGGCTTAGACCAGTTGTGTCTGCAGTTGGGATCGGATACGCATGAGGCTA
DOCK4_3000220_28	GTAGACTGGAAGAGCACTGTTAAGGACTGGACTGTTATGCGCACGCTACGGAGTACGCCACTCTTCAGCTTCCCGATATCCGTACCATTCGCGTGCGATTCCACGTCTGCGTACCGGCTTAGACGCCCGGAGATGTTTCCAGATCGGATACGCATGAGGCTA
DOCK4_3000220_29	GTAGACTGGAAGAGCACTGTTATTACGACAAATGACAGATAGAACGCTACGGAGTACGCCACTCTTCAGCTTCCCGATATCCGTACCATTCGCGTGCGATTCCACGTCTGCGTACCGGCTTAGTGCTTGTCTCCTGTCCCTGATCGGATACGCATGAGGCTA
DOCK4_3000220_30	GTAGACTGGAAGAGCACTGTTATATTCTGCTGAGGACCATATTGACGCTACGGAGTACGCCACTCTTCAGCTTCCCGATATCCGTACCATTCGCGTGCGATTCCACGTCTGCGTACCGGCTTAGAGTGGCCAGCTTGCTGGGATCGGATACGCATGAGGCTA
DOCK4_3000220_31	GTAGACTGGAAGAGCACTGTTACTCAGAACTGTTGAAGCTCTACGCTACGGAGTACGCCACTCTTCAGCTTCCCGATATCCGTACCATTCGCGTGCGATTCCACGTCTGCGTACCGGCTTAGAGCTCTTTCCCTGCCGTGTGATCGGATACGCATGAGGCTA
DOCK4_3000220_32	GTAGACTGGAAGAGCACTGTTTTCAGGAGCTTCTCATGTCAGTCACGCTACGGAGTACGCCACTCTTCAGCTTCCCGATATCCGTACCATTCGCGTGCGATTCCACGTCTGCGTACCGGCTTAGGGAGTTCCGCTGCTGCAGATCGGATACGCATGAGGCTA
DOCK4_3000220_33	GTAGACTGGAAGAGCACTGTTTTGAGAGTCATTTTGCTGGACGCTACGGAGTACGCCACTCTTCAGCTTCCCGATATCCGTACCATTCGCGTGCGATTCCACGTCTGCGTACCGGCTTAGAACCTGTAATGGACACTTACAGATCGGATACGCATGAGGCTA
DOCK4_3000220_34	GTAGACTGGAAGAGCACTGTTAAAGGAGTCCTTTTGTATTACAACGCTACGGAGTACGCCACTCTTCAGCTTCCCGATATCCGTACCATTCGCGTGCGATTCCACGTCTGCGTACCGGCTTAGTCAAGCCATGAAGGCCACGATCGGATACGCATGAGGCTA
DOCK4_3000220_35	GTAGACTGGAAGAGCACTGTTGATGGTAGGACTCTTCCAGATACGCTACGGAGTACGCCACTCTTCAGCTTCCCGATATCCGTACCATTCGCGTGCGATTCCACGTCTGCGTACCGGCTTAGTGTCCCTCTGATGCAAGAAGATCGGATACGCATGAGGCTA
DOCK4_3000220_36	GTAGACTGGAAGAGCACTGTTAGTACCACTCCTTTGTGCTTTACACGCTACGGAGTACGCCACTCTTCAGCTTCCCGATATCCGTACCATTCGCGTGCGATTCCACGTCTGCGTACCGGCTTAGGGAGCCACCAGCCAGTGGATCGGATACGCATGAGGCTA
DOCK4_3000220_37	GTAGACTGGAAGAGCACTGTTAAATGTGGAAGTTACGATGTTCAACGCTACGGAGTACGCCACTCTTCAGCTTCCCGATATCCGTACCATTCGCGTGCGATTCCACGTCTGCGTACCGGCTTAGGGGAAGAGCGTGGCCAGGATCGGATACGCATGAGGCTA
DOCK4_3000220_38	GTAGACTGGAAGAGCACTGTTTTGAACAAATCAGAAGGGAATACGCTACGGAGTACGCCACTCTTCAGCTTCCCGATATCCGTACCATTCGCGTGCGATTCCACGTCTGCGTACCGGCTTAGCAGCTATTGCACGGAGACAGATCGGATACGCATGAGGCTA
DOCK4_3000220_39	GTAGACTGGAAGAGCACTGTTACCAAATCCATGAGAACATCATACGCTACGGAGTACGCCACTCTTCAGCTTCCCGATATCCGTACCATTCGCGTGCGATTCCACGTCTGCGTACCGGCTTAGACACAGAGAGTGAGTGGTGATCGGATACGCATGAGGCTA
DOCK4_3000220_40	GTAGACTGGAAGAGCACTGTTGTGCAGTTCTTAGCATCGCTGAACGCTACGGAGTACGCCACTCTTCAGCTTCCCGATATCCGTACCATTCGCGTGCGATTCCACGTCTGCGTACCGGCTTAGACCGACGACCCTTTGGCTGATCGGATACGCATGAGGCTA
EBF1_0302030_1	GTAGACTGGAAGAGCACTGTTATGCAGCTTAAATGAAGTCACTGGTTCGGGCGTACCTAACCTTCAGCTTCCCGATATCCGTCGTACTTCGACGGCACTCACATGCGATTAACCGCGACTGTGGCCTCACATTGTACTAGGGATCGGATACGCATGAGGCTA
EBF1_0302030_2	GTAGACTGGAAGAGCACTGTTTAGAACTCTTCTTGAAAGTCCCTGGTTCGGGCGTACCTAACCTTCAGCTTCCCGATATCCGTCGTACTTCGACGGCACTCACATGCGATTAACCGCGACTGGTCAGCCATGTGCAGTGGTGATCGGATACGCATGAGGCTA
EBF1_0302030_3	GTAGACTGGAAGAGCACTGTTTCTCGGTACTCAGAAAGGTTACTGGTTCGGGCGTACCTAACCTTCAGCTTCCCGATATCCGTCGTACTTCGACGGCACTCACATGCGATTAACCGCGACTGGCAAGGTGGACGCATTGCTGATCGGATACGCATGAGGCTA
EBF1_0302030_4	GTAGACTGGAAGAGCACTGTTTATGGATTTTGCAATGGTTTTCCTGGTTCGGGCGTACCTAACCTTCAGCTTCCCGATATCCGTCGTACTTCGACGGCACTCACATGCGATTAACCGCGACTGCAACTGTGCATGCCCCCAGATCGGATACGCATGAGGCTA
EBF1_0302030_5	GTAGACTGGAAGAGCACTGTTACTGTGCACCAGAACTGCTGGTTCGGGCGTACCTAACCTTCAGCTTCCCGATATCCGTCGTACTTCGACGGCACTCACATGCGATTAACCGCGACTGATTCATTTCACTTGTACATTGTAGATCGGATACGCATGAGGCTA
EBF1_0302030_6	GTAGACTGGAAGAGCACTGTTACAAAACAACCCTAATGCTGTCTGGTTCGGGCGTACCTAACCTTCAGCTTCCCGATATCCGTCGTACTTCGACGGCACTCACATGCGATTAACCGCGACTGTCCTTTGCTTTGGAAGCTTGATCGGATACGCATGAGGCTA
EBF1_0302030_7	GTAGACTGGAAGAGCACTGTTATTTGTTTGGTCACCTACACTCTGGTTCGGGCGTACCTAACCTTCAGCTTCCCGATATCCGTCGTACTTCGACGGCACTCACATGCGATTAACCGCGACTGTGCTACGTGAAAAGTGCGTGATCGGATACGCATGAGGCTA
EBF1_0302030_8	GTAGACTGGAAGAGCACTGTTAAAAGCTCACTACCTTTAGCCTGGTTCGGGCGTACCTAACCTTCAGCTTCCCGATATCCGTCGTACTTCGACGGCACTCACATGCGATTAACCGCGACTGCTGCGTATTTTGCAAAGAAAGATCGGATACGCATGAGGCTA
EBF1_0302030_9	GTAGACTGGAAGAGCACTGTTAGGATGCATTTGCCTGATTCGTACTTCGACGGCACTCACTTCAGCTTCCCGATATCCGCTGGTTCGGGCGTACCTAACCATGCGATTAACCGCGACTGGCAAAGATGCAGCAAAGCTCTGGATCGGATACGCATGAGGCTA
EBF1_0302030_10	GTAGACTGGAAGAGCACTGTTATCAGTCGACCCTTACCACTGGTTCGGGCGTACCTAACCTTCAGCTTCCCGATATCCGTCGTACTTCGACGGCACTCACATGCGATTAACCGCGACTGTCCCATTCCAGATACTGCCTCTGATCGGATACGCATGAGGCTA
EBF1_0302030_11	GTAGACTGGAAGAGCACTGTTAGAATCTCCTTTGAGACTTCATCTGGTTCGGGCGTACCTAACCTTCAGCTTCCCGATATCCGTCGTACTTCGACGGCACTCACATGCGATTAACCGCGACTGTGGCACACATACTGTGTGGATCGGATACGCATGAGGCTA
EBF1_0302030_12	GTAGACTGGAAGAGCACTGTTAAATAAATGCAGCCTGGAACTGGTTCGGGCGTACCTAACCTTCAGCTTCCCGATATCCGTCGTACTTCGACGGCACTCACATGCGATTAACCGCGACTGTGTTGTCTTAAGCAACTGTGTGATCGGATACGCATGAGGCTA
EBF1_0302030_13	GTAGACTGGAAGAGCACTGTTTCCCAAGTATTTGGGGGACTGGTTCGGGCGTACCTAACCTTCAGCTTCCCGATATCCGTCGTACTTCGACGGCACTCACATGCGATTAACCGCGACTGGGGTGTTGGTTAAAGTTGTACCGATCGGATACGCATGAGGCTA
EBF1_0302030_14	GTAGACTGGAAGAGCACTGTTATGTGAAAGAATTGCCTTGACTGGTTCGGGCGTACCTAACCTTCAGCTTCCCGATATCCGTCGTACTTCGACGGCACTCACATGCGATTAACCGCGACTGCTGGCATGATTGTTCCTCCTGATCGGATACGCATGAGGCTA
EBF1_0302030_15	GTAGACTGGAAGAGCACTGTTTCTCCTTCTCACCAGCCAACATCTGGTTCGGGCGTACCTAACCTTCAGCTTCCCGATATCCGTCGTACTTCGACGGCACTCACATGCGATTAACCGCGACTGGCAGCTCCTCGGGCATCTGATCGGATACGCATGAGGCTA
EBF1_0302030_16	GTAGACTGGAAGAGCACTGTTACTCCCCAGCAGACCAACTATAACTGGTTCGGGCGTACCTAACCTTCAGCTTCCCGATATCCGTCGTACTTCGACGGCACTCACATGCGATTAACCGCGACTGGGTACGTGCCGAGCACCGATCGGATACGCATGAGGCTA
EBF1_0302030_17	GTAGACTGGAAGAGCACTGTTTGAATTCGTTCAGTGGACAACTGCTGGTTCGGGCGTACCTAACCTTCAGCTTCCCGATATCCGTCGTACTTCGACGGCACTCACATGCGATTAACCGCGACTGCGCAGGGATGATGGGCGGATCGGATACGCATGAGGCTA
EBF1_0302030_18	GTAGACTGGAAGAGCACTGTTTCGATTATGGTTTCCAGAGGTTCTGGTTCGGGCGTACCTAACCTTCAGCTTCCCGATATCCGTCGTACTTCGACGGCACTCACATGCGATTAACCGCGACTGCGCTCAACGAACCCACCAGATCGGATACGCATGAGGCTA
EBF1_0302030_19	GTAGACTGGAAGAGCACTGTTTGTGGAAGTCACACTGTCCTACCTGGTTCGGGCGTACCTAACCTTCAGCTTCCCGATATCCGTCGTACTTCGACGGCACTCACATGCGATTAACCGCGACTGTCGGCACATCCCTGGTGTGATCGGATACGCATGAGGCTA
EBF1_0302030_20	GTAGACTGGAAGAGCACTGTTATCATCATAGGGGACAATTTCTTCTGGTTCGGGCGTACCTAACCTTCAGCTTCCCGATATCCGTCGTACTTCGACGGCACTCACATGCGATTAACCGCGACTGCGGGAGGTGCGACTGTGGATCGGATACGCATGAGGCTA
EBF1_0302030_21	GTAGACTGGAAGAGCACTGTTTCTCTGATAACATGTTTGTCCATCTGGTTCGGGCGTACCTAACCTTCAGCTTCCCGATATCCGTCGTACTTCGACGGCACTCACATGCGATTAACCGCGACTGTGGCCATGTCCTGGCAGGATCGGATACGCATGAGGCTA
EBF1_0302030_22	GTAGACTGGAAGAGCACTGTTAAGAATGCGGGAAACCCCTGGTTCGGGCGTACCTAACCTTCAGCTTCCCGATATCCGTCGTACTTCGACGGCACTCACATGCGATTAACCGCGACTGTCAAATGTAACCAAAATTGCCTAGATCGGATACGCATGAGGCTA
EBF1_0302030_23	GTAGACTGGAAGAGCACTGTTAAATCCAACTTCTTCCACTTCGCTGGTTCGGGCGTACCTAACCTTCAGCTTCCCGATATCCGTCGTACTTCGACGGCACTCACATGCGATTAACCGCGACTGCCGCCTTCCAATCTGCGGGATCGGATACGCATGAGGCTA
EBF1_0302030_24	GTAGACTGGAAGAGCACTGTTAGCATGAAGGAAGAGCCGCTCTGGTTCGGGCGTACCTAACCTTCAGCTTCCCGATATCCGTCGTACTTCGACGGCACTCACATGCGATTAACCGCGACTGGCATCCAACGGAGTGGAAGCGATCGGATACGCATGAGGCTA
EDIL3_0130030_1	GTAGACTGGAAGAGCACTGTTATGACCTTGTCTAGTCTCCTCTTGCGTGCGATACGGAGTCTTCAGCTTCCCGATATCCGGACGAACGGTCGAGATTTACCATGCGATTAACCGCGACTGCACGTAGGATGTAAAACCAGTGATCGGATACGCATGAGGCTA
EDIL3_0130030_2	GTAGACTGGAAGAGCACTGTTTCATGTCGATGACATGAAATCTTGCGTGCGATACGGAGTCTTCAGCTTCCCGATATCCGGACGAACGGTCGAGATTTACCATGCGATTAACCGCGACTGATGAAGTAGCTTTTGTGTCATGATCGGATACGCATGAGGCTA
EDIL3_0130030_3	GTAGACTGGAAGAGCACTGTTATCTAGCCATTTTCCTTTGCTCTTGCGTGCGATACGGAGTCTTCAGCTTCCCGATATCCGGACGAACGGTCGAGATTTACCATGCGATTAACCGCGACTGGGTTTACTGTCCCATCAGATGATCGGATACGCATGAGGCTA
EDIL3_0130030_4	GTAGACTGGAAGAGCACTGTTTAGACTGTTACTGTCTTGTCTTCTTGCGTGCGATACGGAGTCTTCAGCTTCCCGATATCCGGACGAACGGTCGAGATTTACCATGCGATTAACCGCGACTGGCTGCATAACAAAAGCCACGATCGGATACGCATGAGGCTA
EDIL3_0130030_5	GTAGACTGGAAGAGCACTGTTGTCTCTCAAATTAAAGCTCACTCTTGCGTGCGATACGGAGTCTTCAGCTTCCCGATATCCGGACGAACGGTCGAGATTTACCATGCGATTAACCGCGACTGCTGGAGGTTTCATTGACATGATCGGATACGCATGAGGCTA
EDIL3_0130030_6	GTAGACTGGAAGAGCACTGTTTTTCCTGTGAAACTAACATCTTTCTTGCGTGCGATACGGAGTCTTCAGCTTCCCGATATCCGGACGAACGGTCGAGATTTACCATGCGATTAACCGCGACTGTCTTTGTTCAGCTCCACAGATCGGATACGCATGAGGCTA
EDIL3_0130030_7	GTAGACTGGAAGAGCACTGTTACTCTCAGTTTGCACAAAATCTTGCGTGCGATACGGAGTCTTCAGCTTCCCGATATCCGGACGAACGGTCGAGATTTACCATGCGATTAACCGCGACTGTTGCTTCATAAAGAATCCCATGATCGGATACGCATGAGGCTA
EDIL3_0130030_8	GTAGACTGGAAGAGCACTGTTACCAAACACTGTCAATGTTTATTCTTGCGTGCGATACGGAGTCTTCAGCTTCCCGATATCCGGACGAACGGTCGAGATTTACCATGCGATTAACCGCGACTGTCCTGTTTCCCTGTGCCTGATCGGATACGCATGAGGCTA
EDIL3_0130030_9	GTAGACTGGAAGAGCACTGTTTTTTAAGGGGGTCTAAGCCTTCTTGCGTGCGATACGGAGTCTTCAGCTTCCCGATATCCGGACGAACGGTCGAGATTTACCATGCGATTAACCGCGACTGTGGTAGGCAACTAACGGTGTGATCGGATACGCATGAGGCTA
EDIL3_0130030_10	GTAGACTGGAAGAGCACTGTTTACAGCAATGATGGAGAACACTCTTGCGTGCGATACGGAGTCTTCAGCTTCCCGATATCCGGACGAACGGTCGAGATTTACCATGCGATTAACCGCGACTGTGGCTCCTACAAACTGGCTGATCGGATACGCATGAGGCTA
EDIL3_0130030_11	GTAGACTGGAAGAGCACTGTTAGTGAATGCCTGGACCTCTGGTCTTGCGTGCGATACGGAGTCTTCAGCTTCCCGATATCCGGACGAACGGTCGAGATTTACCATGCGATTAACCGCGACTGGGCTGGACAAGCAAGGCAAGATCGGATACGCATGAGGCTA
EDIL3_0130030_12	GTAGACTGGAAGAGCACTGTTAATGGAACTTCTTGGCTGTTCTTGCGTGCGATACGGAGTCTTCAGCTTCCCGATATCCGGACGAACGGTCGAGATTTACCATGCGATTAACCGCGACTGTCGAAGACATTGCACTTTGCGGATCGGATACGCATGAGGCTA
EDIL3_0130030_13	GTAGACTGGAAGAGCACTGTTTTGGAAGCCCAGAGTATATAATCTTGCGTGCGATACGGAGTCTTCAGCTTCCCGATATCCGGACGAACGGTCGAGATTTACCATGCGATTAACCGCGACTGACCCAAGGAGCCAAGAGGAGATCGGATACGCATGAGGCTA
EDIL3_0130030_14	GTAGACTGGAAGAGCACTGTTTTTTGGACTCCAAAAATGGTTCTTGCGTGCGATACGGAGTCTTCAGCTTCCCGATATCCGGACGAACGGTCGAGATTTACCATGCGATTAACCGCGACTGTCCTCTACTCACCGAGCTCTGATCGGATACGCATGAGGCTA
EDIL3_0130030_15	GTAGACTGGAAGAGCACTGTTAAAATGGTGGAATATGTACAGAGACGAACGGTCGAGATTTACCTTCAGCTTCCCGATATCCGTCTTGCGTGCGATACGGAGTCATGCGATTAACCGCGACTGGCGAAGTTGAGCCTTGCAGATCGGATACGCATGAGGCTA
EDIL3_0130030_16	GTAGACTGGAAGAGCACTGTTTACATTCATAGGCTATGTTTGTTCTTGCGTGCGATACGGAGTCTTCAGCTTCCCGATATCCGGACGAACGGTCGAGATTTACCATGCGATTAACCGCGACTGTGAAGCATACCGAGGGGAGATCGGATACGCATGAGGCTA
EDIL3_0130030_17	GTAGACTGGAAGAGCACTGTTTTCCTTTTCCTGTGAGTGTCCTCTTGCGTGCGATACGGAGTCTTCAGCTTCCCGATATCCGGACGAACGGTCGAGATTTACCATGCGATTAACCGCGACTGTGCCAGGATTGGCTGATGGGATCGGATACGCATGAGGCTA
EDIL3_0130030_18	GTAGACTGGAAGAGCACTGTTAGGAAAGGCTCCTCTCTTTAGTCTCTTGCGTGCGATACGGAGTCTTCAGCTTCCCGATATCCGGACGAACGGTCGAGATTTACCATGCGATTAACCGCGACTGAGCGCAGGCAAAAGGGGGATCGGATACGCATGAGGCTA
EFNA5_0012001_1	GTAGACTGGAAGAGCACTGTTACTCTTGACACCCCATTGAAGCAGAACTTGCGCGGATACACGCTTCAGCTTCCCGATATCCGTCGTACTTCGACGGCACTCACTTGCGGCGACAGTCGAACAAATCCGCTCTCCATGCTTGATCGGATACGCATGAGGCTA
EFNA5_0012001_2	GTAGACTGGAAGAGCACTGTTTTTATTTCCCCTCAGAGCTGTAGAACTTGCGCGGATACACGCTTCAGCTTCCCGATATCCGTCGTACTTCGACGGCACTCACTTGCGGCGACAGTCGAACATCTTGCCTTCCTCCCACGTGATCGGATACGCATGAGGCTA
EFNA5_0012001_3	GTAGACTGGAAGAGCACTGTTAGCAGCCATTTGTATTATTTTCAAGAACTTGCGCGGATACACGCTTCAGCTTCCCGATATCCGTCGTACTTCGACGGCACTCACTTGCGGCGACAGTCGAACAGGTGCCTTAGCAACGGCGATCGGATACGCATGAGGCTA
EFNA5_0012001_4	GTAGACTGGAAGAGCACTGTTTTCTGTTTGTGATTGTTTTCAAGAACTTGCGCGGATACACGCTTCAGCTTCCCGATATCCGTCGTACTTCGACGGCACTCACTTGCGGCGACAGTCGAACAACTTTGGTTTGGTTTGGTTGATCGGATACGCATGAGGCTA
EFNA5_0012001_5	GTAGACTGGAAGAGCACTGTTTACAGGACTCATGTGTGGTCAAGAACTTGCGCGGATACACGCTTCAGCTTCCCGATATCCGTCGTACTTCGACGGCACTCACTTGCGGCGACAGTCGAACATGGCTGAGACACTGCTCCAGATCGGATACGCATGAGGCTA
EFNA5_0012001_6	GTAGACTGGAAGAGCACTGTTTTAATAGACCAGGTAACAGTTCAGAACTTGCGCGGATACACGCTTCAGCTTCCCGATATCCGTCGTACTTCGACGGCACTCACTTGCGGCGACAGTCGAACAGTGGATACCGTGTATCCTGATCGGATACGCATGAGGCTA
EFNA5_0012001_7	GTAGACTGGAAGAGCACTGTTTGTTACAATCCTCTGGGGGCTAGAACTTGCGCGGATACACGCTTCAGCTTCCCGATATCCGTCGTACTTCGACGGCACTCACTTGCGGCGACAGTCGAACATGGTGGCCTTTTGTGGTGGGATCGGATACGCATGAGGCTA
EFNA5_0012001_8	GTAGACTGGAAGAGCACTGTTTTACTTCACCATTCTGCCAAGAACTTGCGCGGATACACGCTTCAGCTTCCCGATATCCGTCGTACTTCGACGGCACTCACTTGCGGCGACAGTCGAACATCACAGTGAAATTAGACCCCTGATCGGATACGCATGAGGCTA
EFNA5_0012001_9	GTAGACTGGAAGAGCACTGTTATTTGGGTAGGGGGAGAAAGAAGAACTTGCGCGGATACACGCTTCAGCTTCCCGATATCCGTCGTACTTCGACGGCACTCACTTGCGGCGACAGTCGAACAGGCTTGTTGGTCCAGTGGGGATCGGATACGCATGAGGCTA
EFNA5_0012001_10	GTAGACTGGAAGAGCACTGTTAGATACAATCAATCCTATTCCCCAGAACTTGCGCGGATACACGCTTCAGCTTCCCGATATCCGTCGTACTTCGACGGCACTCACTTGCGGCGACAGTCGAACAGGGGTTGCCAGCCTCACGATCGGATACGCATGAGGCTA
EFNA5_0012001_11	GTAGACTGGAAGAGCACTGTTTCGTGAATGGGAATTTGCTAGAACTTGCGCGGATACACGCTTCAGCTTCCCGATATCCGTCGTACTTCGACGGCACTCACTTGCGGCGACAGTCGAACAAGGTCGCATTATGGACAGACTGATCGGATACGCATGAGGCTA
EFNA5_0012001_12	GTAGACTGGAAGAGCACTGTTATTGAAAAGCAATCCAGCCAGAACTTGCGCGGATACACGCTTCAGCTTCCCGATATCCGTCGTACTTCGACGGCACTCACTTGCGGCGACAGTCGAACAACAAGGAAAAGTGTTAGACCAGATCGGATACGCATGAGGCTA
EFNA5_0012001_13	GTAGACTGGAAGAGCACTGTTATCTTGTTTCATTGTGGGGAGAACTTGCGCGGATACACGCTTCAGCTTCCCGATATCCGTCGTACTTCGACGGCACTCACTTGCGGCGACAGTCGAACAACATTTAGAAATATGGGGGCTGATCGGATACGCATGAGGCTA
EFNA5_0012001_14	GTAGACTGGAAGAGCACTGTTAACATGTGTTTATCTGTGGGAGAACTTGCGCGGATACACGCTTCAGCTTCCCGATATCCGTCGTACTTCGACGGCACTCACTTGCGGCGACAGTCGAACAACAGCCTAAAGCGTAGGGGGGATCGGATACGCATGAGGCTA
EFNA5_0012001_15	GTAGACTGGAAGAGCACTGTTACGTTTTGCTCCACACTCCTTAGAACTTGCGCGGATACACGCTTCAGCTTCCCGATATCCGTCGTACTTCGACGGCACTCACTTGCGGCGACAGTCGAACAGCCTCCCACCCTAGTACCCGATCGGATACGCATGAGGCTA
EFNA5_0012001_16	GTAGACTGGAAGAGCACTGTTATAAAGTGACCTTCCCCAAGAACTTGCGCGGATACACGCTTCAGCTTCCCGATATCCGTCGTACTTCGACGGCACTCACTTGCGGCGACAGTCGAACAACTCAAAGAGGCATTTTTATGAGATCGGATACGCATGAGGCTA
EFNA5_0012001_17	GTAGACTGGAAGAGCACTGTTATGCTAATACAGAGCAGGTGTGAGAACTTGCGCGGATACACGCTTCAGCTTCCCGATATCCGTCGTACTTCGACGGCACTCACTTGCGGCGACAGTCGAACAAGGCAGGTTGGGTGTGGAGATCGGATACGCATGAGGCTA
EFNA5_0012001_18	GTAGACTGGAAGAGCACTGTTAATTGTCATAGTGACACCAGAGAACTTGCGCGGATACACGCTTCAGCTTCCCGATATCCGTCGTACTTCGACGGCACTCACTTGCGGCGACAGTCGAACAGACTCCAGATGAAAATGCCAGATCGGATACGCATGAGGCTA
EFNA5_0012001_19	GTAGACTGGAAGAGCACTGTTAAAAATTCCAGCTCTTCACTAGAACTTGCGCGGATACACGCTTCAGCTTCCCGATATCCGTCGTACTTCGACGGCACTCACTTGCGGCGACAGTCGAACATGGACCGCTGAAGTTCTCTGGATCGGATACGCATGAGGCTA
EFNA5_0012001_20	GTAGACTGGAAGAGCACTGTTAGATGTTGACGCTGGTGTTTCTAGAACTTGCGCGGATACACGCTTCAGCTTCCCGATATCCGTCGTACTTCGACGGCACTCACTTGCGGCGACAGTCGAACAGCGTGATGTTGCACGTGGGATCGGATACGCATGAGGCTA
EFNA5_0012001_21	GTAGACTGGAAGAGCACTGTTTTTCTTCTCGCTCTCCTACCCCAGAACTTGCGCGGATACACGCTTCAGCTTCCCGATATCCGTCGTACTTCGACGGCACTCACTTGCGGCGACAGTCGAACACCCATCCCACCGCCTTCTGATCGGATACGCATGAGGCTA
EGF_3200030_1	GTAGACTGGAAGAGCACTGTTTGTAGCTGGAACTTTCCATCAACGCTACGGAGTACGCCACTCTTCAGCTTCCCGATATCCGAACGGTATTCGGTCGTCATCCATGCGATTAACCGCGACTGTCAGCCCCAATCCAAGGGTGATCGGATACGCATGAGGCTA
EGF_3200030_2	GTAGACTGGAAGAGCACTGTTTGCATTCAGAAGGTCTCTCAGTTACGCTACGGAGTACGCCACTCTTCAGCTTCCCGATATCCGAACGGTATTCGGTCGTCATCCATGCGATTAACCGCGACTGGGCTTCCCTTGGCAGGCGATCGGATACGCATGAGGCTA
EGF_3200030_3	GTAGACTGGAAGAGCACTGTTTCTGTTGCCAGTAGTTTCAAAACGCTACGGAGTACGCCACTCTTCAGCTTCCCGATATCCGAACGGTATTCGGTCGTCATCCATGCGATTAACCGCGACTGTGCTGCTCACTCTTATCATGATCGGATACGCATGAGGCTA
EGF_3200030_4	GTAGACTGGAAGAGCACTGTTTGACCGTATCTTCTATTCAACAACGCTACGGAGTACGCCACTCTTCAGCTTCCCGATATCCGAACGGTATTCGGTCGTCATCCATGCGATTAACCGCGACTGTGCAATGTCCCTTTTTGGGATCGGATACGCATGAGGCTA
EGF_3200030_5	GTAGACTGGAAGAGCACTGTTGACCTCCAGTCACACTTGTGCACGCTACGGAGTACGCCACTCTTCAGCTTCCCGATATCCGAACGGTATTCGGTCGTCATCCATGCGATTAACCGCGACTGCAGCACTGTGTGTGGGCAAGATCGGATACGCATGAGGCTA
EGF_3200030_6	GTAGACTGGAAGAGCACTGTTTTTGTTCTGCTTCCTGATGGGAACGCTACGGAGTACGCCACTCTTCAGCTTCCCGATATCCGAACGGTATTCGGTCGTCATCCATGCGATTAACCGCGACTGTGCACGTGCCCTGTAGGAGATCGGATACGCATGAGGCTA
EGF_3200030_7	GTAGACTGGAAGAGCACTGTTTTGAGAGAGATGGGAAAACATACGCTACGGAGTACGCCACTCTTCAGCTTCCCGATATCCGAACGGTATTCGGTCGTCATCCATGCGATTAACCGCGACTGTGTCCTGAAGGCTCAGTGCGATCGGATACGCATGAGGCTA
EGF_3200030_8	GTAGACTGGAAGAGCACTGTTTCTTAGCCCAGTATCCTGGGAATACGCTACGGAGTACGCCACTCTTCAGCTTCCCGATATCCGAACGGTATTCGGTCGTCATCCATGCGATTAACCGCGACTGAGCCAGCTCTGCGTTCCGATCGGATACGCATGAGGCTA
EGF_3200030_9	GTAGACTGGAAGAGCACTGTTAAGGCTTATTGAGGAAGGAGTACGCTACGGAGTACGCCACTCTTCAGCTTCCCGATATCCGAACGGTATTCGGTCGTCATCCATGCGATTAACCGCGACTGTGGATGGTTCCCAGCGAGAGATCGGATACGCATGAGGCTA
EGF_3200030_10	GTAGACTGGAAGAGCACTGTTCGAGGAATTGCTGTTCATCACGCTACGGAGTACGCCACTCTTCAGCTTCCCGATATCCGAACGGTATTCGGTCGTCATCCATGCGATTAACCGCGACTGAAGGAGAACATCTCTCAACCAGATCGGATACGCATGAGGCTA
EGF_3200030_11	GTAGACTGGAAGAGCACTGTTCATCACTGGTTGTGGTTCATCCACGCTACGGAGTACGCCACTCTTCAGCTTCCCGATATCCGAACGGTATTCGGTCGTCATCCATGCGATTAACCGCGACTGGCAGCATGCTGAAGCCCTGATCGGATACGCATGAGGCTA
EGF_3200030_12	GTAGACTGGAAGAGCACTGTTTGAAGGTTTTATGAAAGCCTCAACGCTACGGAGTACGCCACTCTTCAGCTTCCCGATATCCGAACGGTATTCGGTCGTCATCCATGCGATTAACCGCGACTGTGCTTGGTGTTCGTGTCGGATCGGATACGCATGAGGCTA
EGF_3200030_13	GTAGACTGGAAGAGCACTGTTAAGACTAGAGTGTCAGAAGATACGCTACGGAGTACGCCACTCTTCAGCTTCCCGATATCCGAACGGTATTCGGTCGTCATCCATGCGATTAACCGCGACTGACCATTGGACATCTTGTCCGATCGGATACGCATGAGGCTA
EGF_3200030_14	GTAGACTGGAAGAGCACTGTTATGTATGCTCGGTGTATTTCAGACGCTACGGAGTACGCCACTCTTCAGCTTCCCGATATCCGAACGGTATTCGGTCGTCATCCATGCGATTAACCGCGACTGGCTCCTGTGGGATGCAGCGATCGGATACGCATGAGGCTA
EGF_3200030_15	GTAGACTGGAAGAGCACTGTTTACCAAGGAGATGGGATTCACTGACGCTACGGAGTACGCCACTCTTCAGCTTCCCGATATCCGAACGGTATTCGGTCGTCATCCATGCGATTAACCGCGACTGGCCGGTGCTCAGAAGGCGATCGGATACGCATGAGGCTA
EGF_3200030_16	GTAGACTGGAAGAGCACTGTTAGAGAATGCCAGCTGCACAAATAACGCTACGGAGTACGCCACTCTTCAGCTTCCCGATATCCGAACGGTATTCGGTCGTCATCCATGCGATTAACCGCGACTGGGGGAGCACAGCTGTGGGATCGGATACGCATGAGGCTA
EGF_3200030_17	GTAGACTGGAAGAGCACTGTTAGATGACCACCACTATTCCGTAACGCTACGGAGTACGCCACTCTTCAGCTTCCCGATATCCGAACGGTATTCGGTCGTCATCCATGCGATTAACCGCGACTGACCCCCTCACCTCAGGGAGATCGGATACGCATGAGGCTA
EGF_3200030_18	GTAGACTGGAAGAGCACTGTTATGTCAGTACCGAGACCTGAAGACGCTACGGAGTACGCCACTCTTCAGCTTCCCGATATCCGAACGGTATTCGGTCGTCATCCATGCGATTAACCGCGACTGTGGCTACATCGGGGAGCGGATCGGATACGCATGAGGCTA
EGF_3200030_19	GTAGACTGGAAGAGCACTGTTACTGAGGATGGGATGTCCTCTTGACGCTACGGAGTACGCCACTCTTCAGCTTCCCGATATCCGAACGGTATTCGGTCGTCATCCATGCGATTAACCGCGACTGGTCGCAGGCCTGCTGACGATCGGATACGCATGAGGCTA
EGF_3200030_20	GTAGACTGGAAGAGCACTGTTAGTTATGTGGAATGGGCACAGAGACGCTACGGAGTACGCCACTCTTCAGCTTCCCGATATCCGAACGGTATTCGGTCGTCATCCATGCGATTAACCGCGACTGATGGAGGCAGGAGCCCCGATCGGATACGCATGAGGCTA
EGF_3200030_21	GTAGACTGGAAGAGCACTGTTAATGGAGCTGACTCAGTGAAAAACGCTACGGAGTACGCCACTCTTCAGCTTCCCGATATCCGAACGGTATTCGGTCGTCATCCATGCGATTAACCGCGACTGCCTGGACCCACCACACCAGATCGGATACGCATGAGGCTA
EGF_3200030_22	GTAGACTGGAAGAGCACTGTTTATTTCCAAGTAAGAGTACTGGACGCTACGGAGTACGCCACTCTTCAGCTTCCCGATATCCGAACGGTATTCGGTCGTCATCCATGCGATTAACCGCGACTGGCAGTCTCACTGCAGTCTGATCGGATACGCATGAGGCTA
EGF_3200030_23	GTAGACTGGAAGAGCACTGTTATTTAACTCCTCATTGGCGACGCTACGGAGTACGCCACTCTTCAGCTTCCCGATATCCGAACGGTATTCGGTCGTCATCCATGCGATTAACCGCGACTGCCGTTAAGATACAGTGTAGGCGATCGGATACGCATGAGGCTA
EGF_3200030_24	GTAGACTGGAAGAGCACTGTTATTTTCCCTCTTGGTGTGAACGCTACGGAGTACGCCACTCTTCAGCTTCCCGATATCCGAACGGTATTCGGTCGTCATCCATGCGATTAACCGCGACTGACTGTCCTTTTCCCCTACAGAGATCGGATACGCATGAGGCTA
EGF_3200030_25	GTAGACTGGAAGAGCACTGTTAAATGATTTGTCAAGCTTGCACGCTACGGAGTACGCCACTCTTCAGCTTCCCGATATCCGAACGGTATTCGGTCGTCATCCATGCGATTAACCGCGACTGGCAGTACTAGAGTTGAACCAGATCGGATACGCATGAGGCTA
EGF_3200030_26	GTAGACTGGAAGAGCACTGTTTACTACAGATAACACAACCTGACGCTACGGAGTACGCCACTCTTCAGCTTCCCGATATCCGAACGGTATTCGGTCGTCATCCATGCGATTAACCGCGACTGCTTGCAGCCAAGATATTGTGATCGGATACGCATGAGGCTA
EGF_3200030_27	GTAGACTGGAAGAGCACTGTTTTGAGGTTTGTGGATATTAGTTACGCTACGGAGTACGCCACTCTTCAGCTTCCCGATATCCGAACGGTATTCGGTCGTCATCCATGCGATTAACCGCGACTGTGGTGATGGGAGGATGACGATCGGATACGCATGAGGCTA
EGF_3200030_28	GTAGACTGGAAGAGCACTGTTAAGAAATGACATGAGAACACGACGCTACGGAGTACGCCACTCTTCAGCTTCCCGATATCCGAACGGTATTCGGTCGTCATCCATGCGATTAACCGCGACTGAGGGGTTCAATGATGACAAGATCGGATACGCATGAGGCTA
EGF_3200030_29	GTAGACTGGAAGAGCACTGTTAGATATCTTCTTCTTGCAACTTCACGCTACGGAGTACGCCACTCTTCAGCTTCCCGATATCCGAACGGTATTCGGTCGTCATCCATGCGATTAACCGCGACTGACCAAGGCACCCTGCAGGATCGGATACGCATGAGGCTA
EGF_3200030_30	GTAGACTGGAAGAGCACTGTTTTCTAGCATCTAATAAAGGCTTACGCTACGGAGTACGCCACTCTTCAGCTTCCCGATATCCGAACGGTATTCGGTCGTCATCCATGCGATTAACCGCGACTGTGAGCATATTGGCCTCTTGATCGGATACGCATGAGGCTA
EHD3_0030022_1	GTAGACTGGAAGAGCACTGTTCACGCAGGGCAGAGCAGGACGAACGGTCGAGATTTACAACTTCAGCTTCCCGATATCCGACGTCTGCGTACCGGCTTAGTCGTAACCCGTGCGAAGTGCGCCGAAGCATCCCTTGCTGGATCGGATACGCATGAGGCTA
EHD3_0030022_2	GTAGACTGGAAGAGCACTGTTGCAGGGAGAGTGCGCTCGACGAACGGTCGAGATTTACAAACTTCAGCTTCCCGATATCCGACGTCTGCGTACCGGCTTAGTCGTAACCCGTGCGAAGTGCCTGGGCTTGGTCCCAGGAGATCGGATACGCATGAGGCTA
EHD3_0030022_3	GTAGACTGGAAGAGCACTGTTGGTTTTCCAGACGGTGAGTGAGGACGAACGGTCGAGATTTACCTTCAGCTTCCCGATATCCGACGTCTGCGTACCGGCTTAGTCGTAACCCGTGCGAAGTGCCCGGAGGAAGGACCCCGAGATCGGATACGCATGAGGCTA
EHD3_0030022_4	GTAGACTGGAAGAGCACTGTTTCCCAAGAAACCCTTCAGGAAACGACGAACGGTCGAGATTTACCTTCAGCTTCCCGATATCCGACGTCTGCGTACCGGCTTAGTCGTAACCCGTGCGAAGTGCAACGCCCTGGTGGTGGAGATCGGATACGCATGAGGCTA
EHD3_0030022_5	GTAGACTGGAAGAGCACTGTTTTGACCGCATCATTCTGCTCTTCGACGAACGGTCGAGATTTACCTTCAGCTTCCCGATATCCGACGTCTGCGTACCGGCTTAGTCGTAACCCGTGCGAAGTGCGTGGTTTGCCGAGCGGGGATCGGATACGCATGAGGCTA
EHD3_0030022_6	GTAGACTGGAAGAGCACTGTTTCGGGAAGGACAACAAGAAGAAGACGAACGGTCGAGATTTACCTTCAGCTTCCCGATATCCGACGTCTGCGTACCGGCTTAGTCGTAACCCGTGCGAAGTGCAGGAGATGCCCTCGGTGTGATCGGATACGCATGAGGCTA
EHD3_0030022_7	GTAGACTGGAAGAGCACTGTTGCTGGAGGTAGTGGACGACATGACGAACGGTCGAGATTTACCTTCAGCTTCCCGATATCCGACGTCTGCGTACCGGCTTAGTCGTAACCCGTGCGAAGTGCAGCCGCTGAAGAGCAAGCTGATCGGATACGCATGAGGCTA
EHD3_0030022_8	GTAGACTGGAAGAGCACTGTTCATCAAAGTCAAGCTGGAGGGGGACGAACGGTCGAGATTTACCTTCAGCTTCCCGATATCCGACGTCTGCGTACCGGCTTAGTCGTAACCCGTGCGAAGTGCTGCACTGGCCAACCACCTGATCGGATACGCATGAGGCTA
EHD3_0030022_9	GTAGACTGGAAGAGCACTGTTACCTGAGGCAATTCACTTGCGACGAACGGTCGAGATTTACCTTCAGCTTCCCGATATCCGACGTCTGCGTACCGGCTTAGTCGTAACCCGTGCGAAGTGCGGCCACTCCCCAGATACCAGGATCGGATACGCATGAGGCTA
EHD3_0030022_10	GTAGACTGGAAGAGCACTGTTGGTGAGAAAGGAAGCGTCTTCTGACGAACGGTCGAGATTTACCTTCAGCTTCCCGATATCCGACGTCTGCGTACCGGCTTAGTCGTAACCCGTGCGAAGTGCGCAGCTGCAGGGAGGAGAGATCGGATACGCATGAGGCTA
EHD3_0030022_11	GTAGACTGGAAGAGCACTGTTGAAAACCAGTCAAGGTGGGACGAACGGTCGAGATTTACCTTCAGCTTCCCGATATCCGACGTCTGCGTACCGGCTTAGTCGTAACCCGTGCGAAGTGCGGAAATTGTCCTGTAGTCTATTGATCGGATACGCATGAGGCTA
EHD3_0030022_12	GTAGACTGGAAGAGCACTGTTTGCAGCCTCCCAGGACAGGACGAACGGTCGAGATTTACACTTCAGCTTCCCGATATCCGACGTCTGCGTACCGGCTTAGTCGTAACCCGTGCGAAGTGCGCAAAGTATGCAGGCCCCCGATCGGATACGCATGAGGCTA
EHD3_0030022_13	GTAGACTGGAAGAGCACTGTTGTTGCCTGAATCATCCCAGCTCGACGAACGGTCGAGATTTACCTTCAGCTTCCCGATATCCGACGTCTGCGTACCGGCTTAGTCGTAACCCGTGCGAAGTGCTGCTCTGCCTCCCACCCAGATCGGATACGCATGAGGCTA
EHD3_0030022_14	GTAGACTGGAAGAGCACTGTTTGAACCAATCACTTTGTATGCGACGAACGGTCGAGATTTACCTTCAGCTTCCCGATATCCGACGTCTGCGTACCGGCTTAGTCGTAACCCGTGCGAAGTGCTGGCTTGCTTCATGGCCACGATCGGATACGCATGAGGCTA
EHD3_0030022_15	GTAGACTGGAAGAGCACTGTTTCATTCAATGGAGGCTGAGGGAGGACGAACGGTCGAGATTTACCTTCAGCTTCCCGATATCCGACGTCTGCGTACCGGCTTAGTCGTAACCCGTGCGAAGTGCTGCCTGGCCACAGAGCAGATCGGATACGCATGAGGCTA
EHD3_0030022_16	GTAGACTGGAAGAGCACTGTTTCTGCAAATACACATTTCTCTTTGACGAACGGTCGAGATTTACCTTCAGCTTCCCGATATCCGACGTCTGCGTACCGGCTTAGTCGTAACCCGTGCGAAGTGCAAGCCCCTGGGCTTCCTGATCGGATACGCATGAGGCTA
EHD3_0030022_17	GTAGACTGGAAGAGCACTGTTTTCTTCACTGCCACTGGAGACGAACGGTCGAGATTTACCTTCAGCTTCCCGATATCCGACGTCTGCGTACCGGCTTAGTCGTAACCCGTGCGAAGTGCAGGGAGATGTCTGTTATCCCCTGATCGGATACGCATGAGGCTA
EHD3_0030022_18	GTAGACTGGAAGAGCACTGTTTTCTGACCCCTTCCAGGCTTCGACGAACGGTCGAGATTTACCTTCAGCTTCCCGATATCCGACGTCTGCGTACCGGCTTAGTCGTAACCCGTGCGAAGTGCAGCCTTGCTGCCTTGGCTGATCGGATACGCATGAGGCTA
EHD3_0030022_19	GTAGACTGGAAGAGCACTGTTACCAAAGAGCTAAATCATGACCGACGAACGGTCGAGATTTACCTTCAGCTTCCCGATATCCGACGTCTGCGTACCGGCTTAGTCGTAACCCGTGCGAAGTGCGCAAAGCTTGCCCCTGGTGATCGGATACGCATGAGGCTA
ELMO1_0202010_1	GTAGACTGGAAGAGCACTGTTAAGTTGCATTCTGCTATTCATAACGGTATTCGGTCGTCATCCTTCAGCTTCCCGATATCCGTCGTACTTCGACGGCACTCAGAGTGTCGCGCAACTTAGCGTGATGTTGTCGTGAAGTCCGATCGGATACGCATGAGGCTA
ELMO1_0202010_2	GTAGACTGGAAGAGCACTGTTAAGGATTGTTGCCCATATTTAACGGTATTCGGTCGTCATCCTTCAGCTTCCCGATATCCGTCGTACTTCGACGGCACTCAGAGTGTCGCGCAACTTAGCGCATTTTGTGACCATGTGGGGGATCGGATACGCATGAGGCTA
ELMO1_0202010_3	GTAGACTGGAAGAGCACTGTTTTTAAGAAATGTATCTGTCCTGTAACGGTATTCGGTCGTCATCCTTCAGCTTCCCGATATCCGTCGTACTTCGACGGCACTCAGAGTGTCGCGCAACTTAGCGGGTCCTGAGACACTGGGGATCGGATACGCATGAGGCTA
ELMO1_0202010_4	GTAGACTGGAAGAGCACTGTTCTCTGGCCTCACAGCACAAGAACGGTATTCGGTCGTCATCCTTCAGCTTCCCGATATCCGTCGTACTTCGACGGCACTCAGAGTGTCGCGCAACTTAGCGGTGGCACAGCACCAGCCAGATCGGATACGCATGAGGCTA
ELMO1_0202010_5	GTAGACTGGAAGAGCACTGTTATGAAAAGAATGCATACCCACAACGGTATTCGGTCGTCATCCTTCAGCTTCCCGATATCCGTCGTACTTCGACGGCACTCAGAGTGTCGCGCAACTTAGCGTGAGGGAGCACATTTAGCAGATCGGATACGCATGAGGCTA
ELMO1_0202010_6	GTAGACTGGAAGAGCACTGTTACCATTGCTAGGTCACCATAGGAACGGTATTCGGTCGTCATCCTTCAGCTTCCCGATATCCGTCGTACTTCGACGGCACTCAGAGTGTCGCGCAACTTAGCGTGCTGTGGGAAACCCTCCGATCGGATACGCATGAGGCTA
ELMO1_0202010_7	GTAGACTGGAAGAGCACTGTTATTGTGATGATTTGGGGAGAACGGTATTCGGTCGTCATCCTTCAGCTTCCCGATATCCGTCGTACTTCGACGGCACTCAGAGTGTCGCGCAACTTAGCGACATGCTGTGGAATAAAATGGGATCGGATACGCATGAGGCTA
ELMO1_0202010_8	GTAGACTGGAAGAGCACTGTTACTCAAGTTCCACAGGATGGTCAAACGGTATTCGGTCGTCATCCTTCAGCTTCCCGATATCCGTCGTACTTCGACGGCACTCAGAGTGTCGCGCAACTTAGCGTGGGAGGTCCTGCTGCAGATCGGATACGCATGAGGCTA
ELMO1_0202010_9	GTAGACTGGAAGAGCACTGTTGTCTGGGGTTTCCTCTCCCTAACGGTATTCGGTCGTCATCCTTCAGCTTCCCGATATCCGTCGTACTTCGACGGCACTCAGAGTGTCGCGCAACTTAGCGTCTTCCCTCCTCACCAGCTAGATCGGATACGCATGAGGCTA
ELMO1_0202010_10	GTAGACTGGAAGAGCACTGTTGTAAGAAGGCCAAAGGGCCCAACGGTATTCGGTCGTCATCCTTCAGCTTCCCGATATCCGTCGTACTTCGACGGCACTCAGAGTGTCGCGCAACTTAGCGAAGAGCAAAGCCCACTGCCAGATCGGATACGCATGAGGCTA
ELMO1_0202010_11	GTAGACTGGAAGAGCACTGTTACCGTCCTTTGGTAAAGGGAAGAACGGTATTCGGTCGTCATCCTTCAGCTTCCCGATATCCGTCGTACTTCGACGGCACTCAGAGTGTCGCGCAACTTAGCGACACACCCACGCCTTGGAGATCGGATACGCATGAGGCTA
ELMO1_0202010_12	GTAGACTGGAAGAGCACTGTTAGCATGGAAATCAAGCTCCGCAACGGTATTCGGTCGTCATCCTTCAGCTTCCCGATATCCGTCGTACTTCGACGGCACTCAGAGTGTCGCGCAACTTAGCGTGACCTGGACACCCTGCTCGATCGGATACGCATGAGGCTA
ELMO1_0202010_13	GTAGACTGGAAGAGCACTGTTAGGACTGCCCTCATATGAAAGAGAACGGTATTCGGTCGTCATCCTTCAGCTTCCCGATATCCGTCGTACTTCGACGGCACTCAGAGTGTCGCGCAACTTAGCGAGCCGTGGTGACGGGAAGATCGGATACGCATGAGGCTA
ELMO1_0202010_14	GTAGACTGGAAGAGCACTGTTAATCACAAAGTCCTGCATTAAACGGTATTCGGTCGTCATCCTTCAGCTTCCCGATATCCGTCGTACTTCGACGGCACTCAGAGTGTCGCGCAACTTAGCGGGTATTGTCGGCTTTCGCCAGATCGGATACGCATGAGGCTA
ELMO1_0202010_15	GTAGACTGGAAGAGCACTGTTGGAAGGGACCTGCTTTAGGAAAAACGGTATTCGGTCGTCATCCTTCAGCTTCCCGATATCCGTCGTACTTCGACGGCACTCAGAGTGTCGCGCAACTTAGCGACGCCTGAACCGCCTTGTGATCGGATACGCATGAGGCTA
ELMO1_0202010_16	GTAGACTGGAAGAGCACTGTTATGAACCAGGAAGATTTCCAGTCAACGGTATTCGGTCGTCATCCTTCAGCTTCCCGATATCCGTCGTACTTCGACGGCACTCAGAGTGTCGCGCAACTTAGCGTCCGCCAGTCCGAGAGGGATCGGATACGCATGAGGCTA
ELMO1_0202010_17	GTAGACTGGAAGAGCACTGTTATGTTCTTCACCCACGACAGATAACGGTATTCGGTCGTCATCCTTCAGCTTCCCGATATCCGTCGTACTTCGACGGCACTCAGAGTGTCGCGCAACTTAGCGTGCAACGACTTCCACCCGGATCGGATACGCATGAGGCTA
ELMO1_0202010_18	GTAGACTGGAAGAGCACTGTTTAGTATAGAGCTGACCAAGATGCAACGGTATTCGGTCGTCATCCTTCAGCTTCCCGATATCCGTCGTACTTCGACGGCACTCAGAGTGTCGCGCAACTTAGCGTGTCCCTTTGGCCGCAGGATCGGATACGCATGAGGCTA
ELMO1_0202010_19	GTAGACTGGAAGAGCACTGTTTGTTGGCTCTGGACAACATGCAACGGTATTCGGTCGTCATCCTTCAGCTTCCCGATATCCGTCGTACTTCGACGGCACTCAGAGTGTCGCGCAACTTAGCGACGCAGACTCCACCTGGGAGATCGGATACGCATGAGGCTA
ELMO1_0202010_20	GTAGACTGGAAGAGCACTGTTAGAAACGCAAGTCCATGTACACAACGGTATTCGGTCGTCATCCTTCAGCTTCCCGATATCCGTCGTACTTCGACGGCACTCAGAGTGTCGCGCAACTTAGCGACAGCAGTGGCAGCATGGGATCGGATACGCATGAGGCTA
ELMO1_0202010_21	GTAGACTGGAAGAGCACTGTTATGTTCTACAAGTGCTCACCTTTAACGGTATTCGGTCGTCATCCTTCAGCTTCCCGATATCCGTCGTACTTCGACGGCACTCAGAGTGTCGCGCAACTTAGCGGATGGCGCACCAGCTGTGATCGGATACGCATGAGGCTA
ELMO1_0202010_22	GTAGACTGGAAGAGCACTGTTTTTGGAGTCGATGGTGCTCAATAAACGGTATTCGGTCGTCATCCTTCAGCTTCCCGATATCCGTCGTACTTCGACGGCACTCAGAGTGTCGCGCAACTTAGCGCAGCGGTCCTTGGCCATGATCGGATACGCATGAGGCTA
ELMO1_0202010_23	GTAGACTGGAAGAGCACTGTTTGAGCTGATGGACCATGGCATAGAACGGTATTCGGTCGTCATCCTTCAGCTTCCCGATATCCGTCGTACTTCGACGGCACTCAGAGTGTCGCGCAACTTAGCGACCCTGACGGCCTTCGTGATCGGATACGCATGAGGCTA
ELMO1_0202010_24	GTAGACTGGAAGAGCACTGTTAACGAATCCAGTCCTCGAGTATGAACGGTATTCGGTCGTCATCCTTCAGCTTCCCGATATCCGTCGTACTTCGACGGCACTCAGAGTGTCGCGCAACTTAGCGCGCCCAGCAGCTCCATGGATCGGATACGCATGAGGCTA
EMCN_0120200_1	GTAGACTGGAAGAGCACTGTTTCTCATTTTCCAATAAATGGGTTCTTGCGTGCGATACGGAGTCTTCAGCTTCCCGATATCCGCTACTTCGTCGCGTCAGACCTACCATTCGCGTGCGATTCCCTCTGCACACACAGGACTGATCGGATACGCATGAGGCTA
EMCN_0120200_2	GTAGACTGGAAGAGCACTGTTTTCGATGATGAACATTCCTGTCTTGCGTGCGATACGGAGTCTTCAGCTTCCCGATATCCGCTACTTCGTCGCGTCAGACCTACCATTCGCGTGCGATTCCACCGAGGACATAGTCAAACCGATCGGATACGCATGAGGCTA
EMCN_0120200_3	GTAGACTGGAAGAGCACTGTTTGTCACCTGAGACTAAGTGTCTTGCGTGCGATACGGAGTCTTCAGCTTCCCGATATCCGCTACTTCGTCGCGTCAGACCTACCATTCGCGTGCGATTCCAAGCTAATTAACTGGCACTGTGATCGGATACGCATGAGGCTA
EMCN_0120200_4	GTAGACTGGAAGAGCACTGTTTATATCAATCTCAAAGGTAAGGTTCTTGCGTGCGATACGGAGTCTTCAGCTTCCCGATATCCGCTACTTCGTCGCGTCAGACCTACCATTCGCGTGCGATTCCAGATGTCCACGGCATTTGATCGGATACGCATGAGGCTA
EMCN_0120200_5	GTAGACTGGAAGAGCACTGTTAATCAGAGAGCATTTGTCTTCTCTTGCGTGCGATACGGAGTCTTCAGCTTCCCGATATCCGCTACTTCGTCGCGTCAGACCTACCATTCGCGTGCGATTCCACAGTGACTGGAGCATGCCGATCGGATACGCATGAGGCTA
EMCN_0120200_6	GTAGACTGGAAGAGCACTGTTATCTATATTTCTGACTGGTGTCTCTTGCGTGCGATACGGAGTCTTCAGCTTCCCGATATCCGCTACTTCGTCGCGTCAGACCTACCATTCGCGTGCGATTCCCCAAGCAAGCATAAGCATGATCGGATACGCATGAGGCTA
EMCN_0120200_7	GTAGACTGGAAGAGCACTGTTAACGTATGATTATCTAAGCTGATTCTTGCGTGCGATACGGAGTCTTCAGCTTCCCGATATCCGCTACTTCGTCGCGTCAGACCTACCATTCGCGTGCGATTCCGCTGGTGGCAGCTTTGTGATCGGATACGCATGAGGCTA
EMCN_0120200_8	GTAGACTGGAAGAGCACTGTTATCAGTTCTTTGGTCTTTCTTCTTGCGTGCGATACGGAGTCTTCAGCTTCCCGATATCCGCTACTTCGTCGCGTCAGACCTACCATTCGCGTGCGATTCCTGTTAGGGGGAGAGTAATTTGATCGGATACGCATGAGGCTA
EMCN_0120200_9	GTAGACTGGAAGAGCACTGTTGGGAAAAGTTGCACGTGTCTTGCGTGCGATACGGAGTCTTCAGCTTCCCGATATCCGCTACTTCGTCGCGTCAGACCTACCATTCGCGTGCGATTCCTTGTTTACCACTATGTTAATGCAGATCGGATACGCATGAGGCTA
EMCN_0120200_10	GTAGACTGGAAGAGCACTGTTAAAAGGAATTTTAGGAGGAGAATTCTTGCGTGCGATACGGAGTCTTCAGCTTCCCGATATCCGCTACTTCGTCGCGTCAGACCTACCATTCGCGTGCGATTCCACAGGAGCGTTCCTAGGGATCGGATACGCATGAGGCTA
EMCN_0120200_11	GTAGACTGGAAGAGCACTGTTAATGTGCTGGAAGGCAGATTCTTGCGTGCGATACGGAGTCTTCAGCTTCCCGATATCCGCTACTTCGTCGCGTCAGACCTACCATTCGCGTGCGATTCCTGTTCTGGTGGGTTTGTACCGGATCGGATACGCATGAGGCTA
EMCN_0120200_12	GTAGACTGGAAGAGCACTGTTTAAAACTGGTACATTAACCTCATCTTGCGTGCGATACGGAGTCTTCAGCTTCCCGATATCCGCTACTTCGTCGCGTCAGACCTACCATTCGCGTGCGATTCCACCAGATGCATCACCTTCGATCGGATACGCATGAGGCTA
EMCN_0120200_13	GTAGACTGGAAGAGCACTGTTAGGAAGAATGACTCCATCATTTCTTGCGTGCGATACGGAGTCTTCAGCTTCCCGATATCCGCTACTTCGTCGCGTCAGACCTACCATTCGCGTGCGATTCCAGCCACAACCACTGATGTCGATCGGATACGCATGAGGCTA
EMCN_0120200_14	GTAGACTGGAAGAGCACTGTTACAGAAAAATGTTGTCACACTCTTGCGTGCGATACGGAGTCTTCAGCTTCCCGATATCCGCTACTTCGTCGCGTCAGACCTACCATTCGCGTGCGATTCCACACCAAACACAGAATCATTGATCGGATACGCATGAGGCTA
EMCN_0120200_15	GTAGACTGGAAGAGCACTGTTTTCAAGTGACCATTCTTTTTCTTCTTGCGTGCGATACGGAGTCTTCAGCTTCCCGATATCCGCTACTTCGTCGCGTCAGACCTACCATTCGCGTGCGATTCCCGGGCACCATGGAACTGCGATCGGATACGCATGAGGCTA
ENPEP_3001100_1	GTAGACTGGAAGAGCACTGTTCTTACGGAGTCCTCATTCCACCACGCTACGGAGTACGCCACTCTTCAGCTTCCCGATATCCGGAATTGTCCGCGCTCTACGACGGAATACGTCGTTGACTGCTCCTCCCACTCGGCTCCTGATCGGATACGCATGAGGCTA
ENPEP_3001100_2	GTAGACTGGAAGAGCACTGTTAAATGAACTTTGCGGAGAGAACGCTACGGAGTACGCCACTCTTCAGCTTCCCGATATCCGGAATTGTCCGCGCTCTACGACGGAATACGTCGTTGACTGCACACTTGACTTTGGAAGCAAGATCGGATACGCATGAGGCTA
ENPEP_3001100_3	GTAGACTGGAAGAGCACTGTTGCCCAGGACCAGGACATCTACGCTACGGAGTACGCCACTCTTCAGCTTCCCGATATCCGGAATTGTCCGCGCTCTACGACGGAATACGTCGTTGACTGCCAGCCCCTCAGGTCCTCCTGATCGGATACGCATGAGGCTA
ENPEP_3001100_4	GTAGACTGGAAGAGCACTGTTTTGCTGTACATCAATTTGACTACGCTACGGAGTACGCCACTCTTCAGCTTCCCGATATCCGGAATTGTCCGCGCTCTACGACGGAATACGTCGTTGACTGCAGCACGTACCTGGTGTGCTGATCGGATACGCATGAGGCTA
ENPEP_3001100_5	GTAGACTGGAAGAGCACTGTTAATATGCTGCAAACATAACTAAAACGCTACGGAGTACGCCACTCTTCAGCTTCCCGATATCCGGAATTGTCCGCGCTCTACGACGGAATACGTCGTTGACTGCGCAAAAGCACACAGCCGGATCGGATACGCATGAGGCTA
ENPEP_3001100_6	GTAGACTGGAAGAGCACTGTTGAACTGGGGACTCATCACGTACACGCTACGGAGTACGCCACTCTTCAGCTTCCCGATATCCGGAATTGTCCGCGCTCTACGACGGAATACGTCGTTGACTGCTGGCACTGGTGCCATGGAGATCGGATACGCATGAGGCTA
ENPEP_3001100_7	GTAGACTGGAAGAGCACTGTTAGACTTGTGGCTAAATGAAGGACGCTACGGAGTACGCCACTCTTCAGCTTCCCGATATCCGGAATTGTCCGCGCTCTACGACGGAATACGTCGTTGACTGCTGACCATGGACTGGTGGGAGATCGGATACGCATGAGGCTA
ENPEP_3001100_8	GTAGACTGGAAGAGCACTGTTATTATTGTGACTGTGACAACCACGCTACGGAGTACGCCACTCTTCAGCTTCCCGATATCCGGAATTGTCCGCGCTCTACGACGGAATACGTCGTTGACTGCTTTGATGTCTTCGCATCCAGATCGGATACGCATGAGGCTA
ENPEP_3001100_9	GTAGACTGGAAGAGCACTGTTATGGGTTATCCTGTGCTTAAACGCTACGGAGTACGCCACTCTTCAGCTTCCCGATATCCGGAATTGTCCGCGCTCTACGACGGAATACGTCGTTGACTGCTGGACACCTGGACCAGACAGGATCGGATACGCATGAGGCTA
ENPEP_3001100_10	GTAGACTGGAAGAGCACTGTTACAGCGCTCTCCTTGAACACGCTACGGAGTACGCCACTCTTCAGCTTCCCGATATCCGGAATTGTCCGCGCTCTACGACGGAATACGTCGTTGACTGCAGCAACTTGGGACTCGATAGCTGATCGGATACGCATGAGGCTA
ENPEP_3001100_11	GTAGACTGGAAGAGCACTGTTAGTATCTCAAAAGGGAAGAGAAACGCTACGGAGTACGCCACTCTTCAGCTTCCCGATATCCGGAATTGTCCGCGCTCTACGACGGAATACGTCGTTGACTGCTGGCTTTGAACTTGACCAGATCGGATACGCATGAGGCTA
ENPEP_3001100_12	GTAGACTGGAAGAGCACTGTTAGAGAAGCCTTGAACAATGCTACGCTACGGAGTACGCCACTCTTCAGCTTCCCGATATCCGGAATTGTCCGCGCTCTACGACGGAATACGTCGTTGACTGCTGCGTGCAAGATGGGAGACGATCGGATACGCATGAGGCTA
ENPEP_3001100_13	GTAGACTGGAAGAGCACTGTTAATGAGATTTCATGGAACTACAACGCTACGGAGTACGCCACTCTTCAGCTTCCCGATATCCGGAATTGTCCGCGCTCTACGACGGAATACGTCGTTGACTGCGGGATGCAGAACTCTGGCGATCGGATACGCATGAGGCTA
ENPEP_3001100_14	GTAGACTGGAAGAGCACTGTTATTGGATACAACTCAACTGGACGCTACGGAGTACGCCACTCTTCAGCTTCCCGATATCCGGAATTGTCCGCGCTCTACGACGGAATACGTCGTTGACTGCTGGGAAGAACATGGCCTGGAGATCGGATACGCATGAGGCTA
ENPEP_3001100_15	GTAGACTGGAAGAGCACTGTTAGAAAAACCTAGGGAACAAGTGACGCTACGGAGTACGCCACTCTTCAGCTTCCCGATATCCGGAATTGTCCGCGCTCTACGACGGAATACGTCGTTGACTGCTCCACAAGCTGGAGCAGGGATCGGATACGCATGAGGCTA
ENPEP_3001100_16	GTAGACTGGAAGAGCACTGTTAGCCTTATAAACAGATAATGCTTACGCTACGGAGTACGCCACTCTTCAGCTTCCCGATATCCGGAATTGTCCGCGCTCTACGACGGAATACGTCGTTGACTGCACAAGCACGATGGAGAGGATCGGATACGCATGAGGCTA
ENPEP_3001100_17	GTAGACTGGAAGAGCACTGTTTGTTGCCTTTGCTCTTATAAAAACGCTACGGAGTACGCCACTCTTCAGCTTCCCGATATCCGGAATTGTCCGCGCTCTACGACGGAATACGTCGTTGACTGCGCCAAAAGAATGGCTGACGATCGGATACGCATGAGGCTA
ENPEP_3001100_18	GTAGACTGGAAGAGCACTGTTACTCTCTTCTCTTGCTCCATACGCTACGGAGTACGCCACTCTTCAGCTTCCCGATATCCGGAATTGTCCGCGCTCTACGACGGAATACGTCGTTGACTGCTGGCCTTTTTCATGCTTGGTGATCGGATACGCATGAGGCTA
ENPEP_3001100_19	GTAGACTGGAAGAGCACTGTTTCCCCAGCATGACTCTGCATATCACGCTACGGAGTACGCCACTCTTCAGCTTCCCGATATCCGGAATTGTCCGCGCTCTACGACGGAATACGTCGTTGACTGCGGGGAGACCTGTGGGCAGATCGGATACGCATGAGGCTA
ENPEP_3001100_20	GTAGACTGGAAGAGCACTGTTAAATTCAAATGTAGACTGGGTACGCTACGGAGTACGCCACTCTTCAGCTTCCCGATATCCGGAATTGTCCGCGCTCTACGACGGAATACGTCGTTGACTGCTCCGTACAGCCAAACTAGTGATCGGATACGCATGAGGCTA
ENPEP_3001100_21	GTAGACTGGAAGAGCACTGTTATGTATTGTTTCAAGTAGGACAACGCTACGGAGTACGCCACTCTTCAGCTTCCCGATATCCGGAATTGTCCGCGCTCTACGACGGAATACGTCGTTGACTGCAACCAGCACTTGAAGTCTGATCGGATACGCATGAGGCTA
ENPEP_3001100_22	GTAGACTGGAAGAGCACTGTTCGCGAAAGAGTTGTATGTACGCTACGGAGTACGCCACTCTTCAGCTTCCCGATATCCGGAATTGTCCGCGCTCTACGACGGAATACGTCGTTGACTGCGTTTACTTCTTTTCACTCCACAGATCGGATACGCATGAGGCTA
ENPEP_3001100_23	GTAGACTGGAAGAGCACTGTTGCAAAAAGCAAGGCCAGTATACGCTACGGAGTACGCCACTCTTCAGCTTCCCGATATCCGGAATTGTCCGCGCTCTACGACGGAATACGTCGTTGACTGCATGGGAAGCAAGGTCATGTAGATCGGATACGCATGAGGCTA
ENPEP_3001100_24	GTAGACTGGAAGAGCACTGTTAGTGTTAGTCCAAAAGTAGAAACACGCTACGGAGTACGCCACTCTTCAGCTTCCCGATATCCGGAATTGTCCGCGCTCTACGACGGAATACGTCGTTGACTGCACCCTCCAAGTTGGTGAGATCGGATACGCATGAGGCTA
ENPEP_3001100_25	GTAGACTGGAAGAGCACTGTTATGTGTTAGCCTGTGTTATTGTACGCTACGGAGTACGCCACTCTTCAGCTTCCCGATATCCGGAATTGTCCGCGCTCTACGACGGAATACGTCGTTGACTGCAGGCACTAAGGGTAGGCTGATCGGATACGCATGAGGCTA
EPB41L4A_2100002_1	GTAGACTGGAAGAGCACTGTTAAGAAAATCCTATCACGGAACCGTATCGGTAGTCGCAACGCCTTCAGCTTCCCGATATCCGTCTTGCGTGCGATACGGAGTTCGTAACCCGTGCGAAGTGCCTCTTTCTCAGGTTTCCCTGATCGGATACGCATGAGGCTA
EPB41L4A_2100002_2	GTAGACTGGAAGAGCACTGTTTTTTGTAACACTCTCACCTCCCGTATCGGTAGTCGCAACGCCTTCAGCTTCCCGATATCCGTCTTGCGTGCGATACGGAGTTCGTAACCCGTGCGAAGTGCACCTACCTCTTCAGCCTCAGATCGGATACGCATGAGGCTA
EPB41L4A_2100002_3	GTAGACTGGAAGAGCACTGTTACCTTTTTGTCTCTCCACCTGTGCGTATCGGTAGTCGCAACGCCTTCAGCTTCCCGATATCCGTCTTGCGTGCGATACGGAGTTCGTAACCCGTGCGAAGTGCAGCTGCCAGCAGCCCTAGATCGGATACGCATGAGGCTA
EPB41L4A_2100002_4	GTAGACTGGAAGAGCACTGTTTGGTTCTCAACTAGTGCCCAGATTCTTGCGTGCGATACGGAGTCTTCAGCTTCCCGATATCCGCGTATCGGTAGTCGCAACGCTCGTAACCCGTGCGAAGTGCTCTTCCCAGGGCTGGGCGATCGGATACGCATGAGGCTA
EPB41L4A_2100002_5	GTAGACTGGAAGAGCACTGTTAGGACCTTTTTGTTTTAACTGGCGTATCGGTAGTCGCAACGCCTTCAGCTTCCCGATATCCGTCTTGCGTGCGATACGGAGTTCGTAACCCGTGCGAAGTGCACAGCACAGTTGTGCTGAGATCGGATACGCATGAGGCTA
EPB41L4A_2100002_6	GTAGACTGGAAGAGCACTGTTTTTCTTCAGCATGAGAAAATACCGTATCGGTAGTCGCAACGCCTTCAGCTTCCCGATATCCGTCTTGCGTGCGATACGGAGTTCGTAACCCGTGCGAAGTGCATCTCAGACCTGCAAGTAGATCGGATACGCATGAGGCTA
EPB41L4A_2100002_7	GTAGACTGGAAGAGCACTGTTTCTTCGGATGCTCAGGGTTCTCGTATCGGTAGTCGCAACGCCTTCAGCTTCCCGATATCCGTCTTGCGTGCGATACGGAGTTCGTAACCCGTGCGAAGTGCCCACTTCCGGTGACCCGTGATCGGATACGCATGAGGCTA
EPB41L4A_2100002_8	GTAGACTGGAAGAGCACTGTTAGTATCGCAGGTCCCAGTGTTCCGTATCGGTAGTCGCAACGCCTTCAGCTTCCCGATATCCGTCTTGCGTGCGATACGGAGTTCGTAACCCGTGCGAAGTGCCGCCACGAAGTTACCGCCGATCGGATACGCATGAGGCTA
EPB41L4A_2100002_9	GTAGACTGGAAGAGCACTGTTAGCTGTATTAAGGAGACAAAAGGCGTATCGGTAGTCGCAACGCCTTCAGCTTCCCGATATCCGTCTTGCGTGCGATACGGAGTTCGTAACCCGTGCGAAGTGCTCAGCGCCTCAGTGGGAGATCGGATACGCATGAGGCTA
EPB41L4A_2100002_10	GTAGACTGGAAGAGCACTGTTTGGAAGTGACAATGATTCTGTACCGTATCGGTAGTCGCAACGCCTTCAGCTTCCCGATATCCGTCTTGCGTGCGATACGGAGTTCGTAACCCGTGCGAAGTGCCGCCGAAACCCCTCCTGGATCGGATACGCATGAGGCTA
EPB41L4A_2100002_11	GTAGACTGGAAGAGCACTGTTAATCTCATGCACCGTGGGCGTATCGGTAGTCGCAACGCCTTCAGCTTCCCGATATCCGTCTTGCGTGCGATACGGAGTTCGTAACCCGTGCGAAGTGCAGCCCTGATACCCAAAGAAGCAGATCGGATACGCATGAGGCTA
EPB41L4A_2100002_12	GTAGACTGGAAGAGCACTGTTGCAAACATGGAAAATGGAGCGTATCGGTAGTCGCAACGCCTTCAGCTTCCCGATATCCGTCTTGCGTGCGATACGGAGTTCGTAACCCGTGCGAAGTGCAACAGCATCAGTAGGATAACTGATCGGATACGCATGAGGCTA
EPB41L4A_2100002_13	GTAGACTGGAAGAGCACTGTTAAGTGCAGTGTGGAACATCATCGTATCGGTAGTCGCAACGCCTTCAGCTTCCCGATATCCGTCTTGCGTGCGATACGGAGTTCGTAACCCGTGCGAAGTGCTGCTTGCAAGCACCTCTGGGATCGGATACGCATGAGGCTA
EPB41L4A_2100002_14	GTAGACTGGAAGAGCACTGTTTACAAGAATAAAAAGCAAGTGGCGTATCGGTAGTCGCAACGCCTTCAGCTTCCCGATATCCGTCTTGCGTGCGATACGGAGTTCGTAACCCGTGCGAAGTGCCCGGTTGGTGTTGTTGTGGATCGGATACGCATGAGGCTA
EPB41L4A_2100002_15	GTAGACTGGAAGAGCACTGTTATTACTTGAGGACTGCCAAACGTATCGGTAGTCGCAACGCCTTCAGCTTCCCGATATCCGTCTTGCGTGCGATACGGAGTTCGTAACCCGTGCGAAGTGCTCCTTCTGAGGCTGAGCTGAGATCGGATACGCATGAGGCTA
EPB41L4A_2100002_16	GTAGACTGGAAGAGCACTGTTTGCTCAGCTGGGAGCGTATGCGTATCGGTAGTCGCAACGCCTTCAGCTTCCCGATATCCGTCTTGCGTGCGATACGGAGTTCGTAACCCGTGCGAAGTGCCCTGTCCCGTCAACACTGCGATCGGATACGCATGAGGCTA
EPB41L4A_2100002_17	GTAGACTGGAAGAGCACTGTTATTCCATCACGTAAACCTTGCGTATCGGTAGTCGCAACGCCTTCAGCTTCCCGATATCCGTCTTGCGTGCGATACGGAGTTCGTAACCCGTGCGAAGTGCTCCGTTGTCCTTGACCACGTGATCGGATACGCATGAGGCTA
EPB41L4A_2100002_18	GTAGACTGGAAGAGCACTGTTATGAATCCAAGTTAACCCTTACCGTATCGGTAGTCGCAACGCCTTCAGCTTCCCGATATCCGTCTTGCGTGCGATACGGAGTTCGTAACCCGTGCGAAGTGCGCGAAGTTTTGCTCCTGGGATCGGATACGCATGAGGCTA
EPB41L4A_2100002_19	GTAGACTGGAAGAGCACTGTTTTTCCGCCTTTCTCGCTCCCGTATCGGTAGTCGCAACGCAACTTCAGCTTCCCGATATCCGTCTTGCGTGCGATACGGAGTTCGTAACCCGTGCGAAGTGCGCTGACTCTCCCGGGCTGATCGGATACGCATGAGGCTA
ERBB4_0100033_1	GTAGACTGGAAGAGCACTGTTTACACAATAGGATATGCCAATTTCTTGCGTGCGATACGGAGTCTTCAGCTTCCCGATATCCGCATGCGATTAACCGCGACTGCTCTCGTAGCGTGCGATGAGTCAACCTCTGCACTCGCTGATCGGATACGCATGAGGCTA
ERBB4_0100033_2	GTAGACTGGAAGAGCACTGTTAAATACCTTGCTGGTAAGCCATCTTGCGTGCGATACGGAGTCTTCAGCTTCCCGATATCCGCATGCGATTAACCGCGACTGCTCTCGTAGCGTGCGATGAGTCAAAGGATTGGGGTGCAAGATCGGATACGCATGAGGCTA
ERBB4_0100033_3	GTAGACTGGAAGAGCACTGTTTCATCTCTTTCTTGAGCACCTCTTGCGTGCGATACGGAGTCTTCAGCTTCCCGATATCCGCATGCGATTAACCGCGACTGCTCTCGTAGCGTGCGATGAGTCCCATGGTGTATGACTAGTGATCGGATACGCATGAGGCTA
ERBB4_0100033_4	GTAGACTGGAAGAGCACTGTTCAACCATAGCACTCCAAGAACCTCTTGCGTGCGATACGGAGTCTTCAGCTTCCCGATATCCGCATGCGATTAACCGCGACTGCTCTCGTAGCGTGCGATGAGGGGGGAGTGAGGGGACTAGATCGGATACGCATGAGGCTA
ERBB4_0100033_5	GTAGACTGGAAGAGCACTGTTTTTACTGCTATTTTTATCCCCATCTTGCGTGCGATACGGAGTCTTCAGCTTCCCGATATCCGCATGCGATTAACCGCGACTGCTCTCGTAGCGTGCGATGAGTGTCCAAACCACTTTGCCGATCGGATACGCATGAGGCTA
ERBB4_0100033_6	GTAGACTGGAAGAGCACTGTTTGATAACCACCTGCAATTCTTCTTGCGTGCGATACGGAGTCTTCAGCTTCCCGATATCCGCATGCGATTAACCGCGACTGCTCTCGTAGCGTGCGATGAGAGGTAAAGGCTATTCAGCTTGATCGGATACGCATGAGGCTA
ERBB4_0100033_7	GTAGACTGGAAGAGCACTGTTTGAATCTTGAAACTCACATATGTTCTTGCGTGCGATACGGAGTCTTCAGCTTCCCGATATCCGCATGCGATTAACCGCGACTGCTCTCGTAGCGTGCGATGAGACGAGTTAGCCCTGTGAGATCGGATACGCATGAGGCTA
ERBB4_0100033_8	GTAGACTGGAAGAGCACTGTTAACACTGACTTCATCTTTGCTCTTGCGTGCGATACGGAGTCTTCAGCTTCCCGATATCCGCATGCGATTAACCGCGACTGCTCTCGTAGCGTGCGATGAGTCCTACACCCCACTTTGTGAGATCGGATACGCATGAGGCTA
ERBB4_0100033_9	GTAGACTGGAAGAGCACTGTTAGTAAGTGATTACCTTGTTAGGACATGCGATTAACCGCGACTGCTTCAGCTTCCCGATATCCGTCTTGCGTGCGATACGGAGTCTCTCGTAGCGTGCGATGAGTGACAGTCAGCTTTGCAGATCGGATACGCATGAGGCTA
ERBB4_0100033_10	GTAGACTGGAAGAGCACTGTTATTTTGTAGAGGTCCAAAAATGTCTTGCGTGCGATACGGAGTCTTCAGCTTCCCGATATCCGCATGCGATTAACCGCGACTGCTCTCGTAGCGTGCGATGAGTCGGTTCAAGTCTCACTGGATCGGATACGCATGAGGCTA
ERBB4_0100033_11	GTAGACTGGAAGAGCACTGTTTTACTGATATTACAATGGGGCCATGCGATTAACCGCGACTGCTTCAGCTTCCCGATATCCGCTCTCGTAGCGTGCGATGAGTCTTGCGTGCGATACGGAGTATCAGTGGAGACCTCATTAGATCGGATACGCATGAGGCTA
ERBB4_0100033_12	GTAGACTGGAAGAGCACTGTTAAATGACAACAAAGAATCACAATTCTTGCGTGCGATACGGAGTCTTCAGCTTCCCGATATCCGCATGCGATTAACCGCGACTGCTCTCGTAGCGTGCGATGAGTGCCCTCTTGCCTCCAAGATCGGATACGCATGAGGCTA
ERBB4_0100033_13	GTAGACTGGAAGAGCACTGTTACTTGCTTTAAAGCATTACAATGTCTTGCGTGCGATACGGAGTCTTCAGCTTCCCGATATCCGCATGCGATTAACCGCGACTGCTCTCGTAGCGTGCGATGAGTGGTTCCACTTGGGAAAGATCGGATACGCATGAGGCTA
ERBB4_0100033_14	GTAGACTGGAAGAGCACTGTTTACTAGATGAAGTTGGAAGGACATGCGATTAACCGCGACTGCTTCAGCTTCCCGATATCCGTCTTGCGTGCGATACGGAGTCTCTCGTAGCGTGCGATGAGGGACTGTGTGAGGCTCTGCGATCGGATACGCATGAGGCTA
ERBB4_0100033_15	GTAGACTGGAAGAGCACTGTTTAGTATTAGTAGCACAGCTTAGTCTTGCGTGCGATACGGAGTCTTCAGCTTCCCGATATCCGCATGCGATTAACCGCGACTGCTCTCGTAGCGTGCGATGAGAGCTCCTGGTTTTCTGCAGATCGGATACGCATGAGGCTA
ERBB4_0100033_16	GTAGACTGGAAGAGCACTGTTTTGTAGCAATTGAAATTTGCAGTCTTGCGTGCGATACGGAGTCTTCAGCTTCCCGATATCCGCATGCGATTAACCGCGACTGCTCTCGTAGCGTGCGATGAGTCAGATTCCAGAGGCCAAGATCGGATACGCATGAGGCTA
ERBB4_0100033_17	GTAGACTGGAAGAGCACTGTTAGACTTCTACATGTTGGGTTCTTGCGTGCGATACGGAGTCTTCAGCTTCCCGATATCCGCATGCGATTAACCGCGACTGCTCTCGTAGCGTGCGATGAGCTCTTTCCTCCTAAGAACACAGATCGGATACGCATGAGGCTA
ERBB4_0100033_18	GTAGACTGGAAGAGCACTGTTAGCCCTCTTTTTGGATACTATATCTTGCGTGCGATACGGAGTCTTCAGCTTCCCGATATCCGCATGCGATTAACCGCGACTGCTCTCGTAGCGTGCGATGAGTCTGCATCGAGTCATCACGATCGGATACGCATGAGGCTA
ERBB4_0100033_19	GTAGACTGGAAGAGCACTGTTAAAAGTATGGTAGAGCAGGAGACATGCGATTAACCGCGACTGCTTCAGCTTCCCGATATCCGTCTTGCGTGCGATACGGAGTCTCTCGTAGCGTGCGATGAGAGAAGTGAGGCGAGCTGAGATCGGATACGCATGAGGCTA
ERBB4_0100033_20	GTAGACTGGAAGAGCACTGTTTTGCATAGTCTCTTTTGTGAATTCTTGCGTGCGATACGGAGTCTTCAGCTTCCCGATATCCGCATGCGATTAACCGCGACTGCTCTCGTAGCGTGCGATGAGTGCGTTCCAACAATCAGAGATCGGATACGCATGAGGCTA
ERBB4_0100033_21	GTAGACTGGAAGAGCACTGTTAATTCTACCCCAAGTCATTTAGTCTTGCGTGCGATACGGAGTCTTCAGCTTCCCGATATCCGCATGCGATTAACCGCGACTGCTCTCGTAGCGTGCGATGAGAAGTCGCCCTTTTCTGAAGATCGGATACGCATGAGGCTA
ERBB4_0100033_22	GTAGACTGGAAGAGCACTGTTTAGGTCCTTGGGTCAAAATCTTGCGTGCGATACGGAGTCTTCAGCTTCCCGATATCCGCATGCGATTAACCGCGACTGCTCTCGTAGCGTGCGATGAGACAAACATTCAAAGCTTAGGGAGATCGGATACGCATGAGGCTA
ERBB4_0100033_23	GTAGACTGGAAGAGCACTGTTTTATCTTCATATGTCACCTTTGCTCTTGCGTGCGATACGGAGTCTTCAGCTTCCCGATATCCGCATGCGATTAACCGCGACTGCTCTCGTAGCGTGCGATGAGGATGAGAGGCCAGCACAGATCGGATACGCATGAGGCTA
ERBB4_0100033_24	GTAGACTGGAAGAGCACTGTTTACTCAGAAATGTAGTTTGCATCTTGCGTGCGATACGGAGTCTTCAGCTTCCCGATATCCGCATGCGATTAACCGCGACTGCTCTCGTAGCGTGCGATGAGGGTATGTCTACCTGGCAGAGATCGGATACGCATGAGGCTA
ERBB4_0100033_25	GTAGACTGGAAGAGCACTGTTTTCCTTTATATTTGCTCCCCTATCTTGCGTGCGATACGGAGTCTTCAGCTTCCCGATATCCGCATGCGATTAACCGCGACTGCTCTCGTAGCGTGCGATGAGTTGTTTTGCTCTGACCGAGATCGGATACGCATGAGGCTA
ERBB4_0100033_26	GTAGACTGGAAGAGCACTGTTTATTTAGCATCCCTGGAAATCTCTTGCGTGCGATACGGAGTCTTCAGCTTCCCGATATCCGCATGCGATTAACCGCGACTGCTCTCGTAGCGTGCGATGAGGCAGGAACTGATGTGTGCAGATCGGATACGCATGAGGCTA
ERBB4_0100033_27	GTAGACTGGAAGAGCACTGTTATGAAACAGCTAGAGAAGGACATGCGATTAACCGCGACTGCTTCAGCTTCCCGATATCCGTCTTGCGTGCGATACGGAGTCTCTCGTAGCGTGCGATGAGTGCATGGGTTGGTCAGGAGAGATCGGATACGCATGAGGCTA
ERBB4_0100033_28	GTAGACTGGAAGAGCACTGTTTCCAATTTCCCCACCCCCTCTTGCGTGCGATACGGAGTCTTCAGCTTCCCGATATCCGCATGCGATTAACCGCGACTGCTCTCGTAGCGTGCGATGAGAGGTGGAGAGACACACCTGCGATCGGATACGCATGAGGCTA
ERBB4_0100033_29	GTAGACTGGAAGAGCACTGTTACTACCTGCAGGAGTACAGCACTCTTGCGTGCGATACGGAGTCTTCAGCTTCCCGATATCCGCATGCGATTAACCGCGACTGCTCTCGTAGCGTGCGATGAGGCACCCTTCAGCACCCAGGATCGGATACGCATGAGGCTA
ERBB4_0100033_30	GTAGACTGGAAGAGCACTGTTACCCTTTTGTTTCTCGGAGTCTTGCGTGCGATACGGAGTCTTCAGCTTCCCGATATCCGCATGCGATTAACCGCGACTGCTCTCGTAGCGTGCGATGAGACCTGAATCCAGTGGAGGAGAGATCGGATACGCATGAGGCTA
ERBB4_0100033_31	GTAGACTGGAAGAGCACTGTTAGCTGGATGAGGAAGGTTACATGTCTTGCGTGCGATACGGAGTCTTCAGCTTCCCGATATCCGCATGCGATTAACCGCGACTGCTCTCGTAGCGTGCGATGAGACGGAGCCCACGAGGAGGATCGGATACGCATGAGGCTA
ERBB4_0100033_32	GTAGACTGGAAGAGCACTGTTTGAACAAGGAGTGTCTGTGTCTTGCGTGCGATACGGAGTCTTCAGCTTCCCGATATCCGCATGCGATTAACCGCGACTGCTCTCGTAGCGTGCGATGAGCCGAGATGGAGGTTTTGCTGCGATCGGATACGCATGAGGCTA
ERBB4_0100033_33	GTAGACTGGAAGAGCACTGTTTCTATACTTCCAGAGCAAGAATTCTTGCGTGCGATACGGAGTCTTCAGCTTCCCGATATCCGCATGCGATTAACCGCGACTGCTCTCGTAGCGTGCGATGAGTCAACATCCCACCTCCCAGATCGGATACGCATGAGGCTA
ERBB4_0100033_34	GTAGACTGGAAGAGCACTGTTTTCAAGGATGGCTCGAGACCCTCTTGCGTGCGATACGGAGTCTTCAGCTTCCCGATATCCGCATGCGATTAACCGCGACTGCTCTCGTAGCGTGCGATGAGAGGAACTGGCTGCTGAGTTGATCGGATACGCATGAGGCTA
ERBB4_0100033_35	GTAGACTGGAAGAGCACTGTTATCTGCACTATTGACGTTTACATCTTGCGTGCGATACGGAGTCTTCAGCTTCCCGATATCCGCATGCGATTAACCGCGACTGCTCTCGTAGCGTGCGATGAGCGTTTGCCTCAGCCTCCCGATCGGATACGCATGAGGCTA
ERBB4_0100033_36	GTAGACTGGAAGAGCACTGTTTAATGTCTTAGTGAAATCTCCAATCTTGCGTGCGATACGGAGTCTTCAGCTTCCCGATATCCGCATGCGATTAACCGCGACTGCTCTCGTAGCGTGCGATGAGCGGGATTTGGCAGCCCGGATCGGATACGCATGAGGCTA
ERBB4_0100033_37	GTAGACTGGAAGAGCACTGTTTTACTCAACTTATGCCCCATGGTCTTGCGTGCGATACGGAGTCTTCAGCTTCCCGATATCCGCATGCGATTAACCGCGACTGCTCTCGTAGCGTGCGATGAGGCCCAACCATCCAGCTGGGATCGGATACGCATGAGGCTA
ERBB4_0100033_38	GTAGACTGGAAGAGCACTGTTTGTGAAGATTCCTGTGGCTATCTTGCGTGCGATACGGAGTCTTCAGCTTCCCGATATCCGCATGCGATTAACCGCGACTGCTCTCGTAGCGTGCGATGAGTGGGTACCTGAAGGAGAAACGATCGGATACGCATGAGGCTA
ERBB4_0100033_39	GTAGACTGGAAGAGCACTGTTAATCAAGCTCAACTTCGTATTTTTCTTGCGTGCGATACGGAGTCTTCAGCTTCCCGATATCCGCATGCGATTAACCGCGACTGCTCTCGTAGCGTGCGATGAGCCAGTGGCACAGCACCCGATCGGATACGCATGAGGCTA
ERBB4_0100033_40	GTAGACTGGAAGAGCACTGTTTTGTGGGTCTGACATTTGCTCTTGCGTGCGATACGGAGTCTTCAGCTTCCCGATATCCGCATGCGATTAACCGCGACTGCTCTCGTAGCGTGCGATGAGGTGGGCTCTTCATTCTGGTCAGATCGGATACGCATGAGGCTA
ERGIC1_0200023_1	GTAGACTGGAAGAGCACTGTTGACATGACGCATGTCATCCACAAACGGTATTCGGTCGTCATCCTTCAGCTTCCCGATATCCGACGTCTGCGTACCGGCTTAGCTCTCGTAGCGTGCGATGAGGCCCAGCCACAGAACCCAGATCGGATACGCATGAGGCTA
ERGIC1_0200023_2	GTAGACTGGAAGAGCACTGTTACTCCTACCAGTACACGGTGGAACGGTATTCGGTCGTCATCCTTCAGCTTCCCGATATCCGACGTCTGCGTACCGGCTTAGCTCTCGTAGCGTGCGATGAGAAGAGTGGCAAGCAGCGGTGATCGGATACGCATGAGGCTA
ERGIC1_0200023_3	GTAGACTGGAAGAGCACTGTTTCAAGTACACAGAGAGACGGCAAACGGTATTCGGTCGTCATCCTTCAGCTTCCCGATATCCGACGTCTGCGTACCGGCTTAGCTCTCGTAGCGTGCGATGAGACCTCAGCCCCATCACGGGATCGGATACGCATGAGGCTA
ERGIC1_0200023_4	GTAGACTGGAAGAGCACTGTTTGCATCTTCACAGCCTCTGAGAACGGTATTCGGTCGTCATCCTTCAGCTTCCCGATATCCGACGTCTGCGTACCGGCTTAGCTCTCGTAGCGTGCGATGAGGCCGGCATCCTGGACTCAGATCGGATACGCATGAGGCTA
ERGIC1_0200023_5	GTAGACTGGAAGAGCACTGTTACCTCTTTTCCCCGTGTTTCAACGGTATTCGGTCGTCATCCTTCAGCTTCCCGATATCCGACGTCTGCGTACCGGCTTAGCTCTCGTAGCGTGCGATGAGTGGCTCGATGTTTTGCAGCTGATCGGATACGCATGAGGCTA
ERGIC1_0200023_6	GTAGACTGGAAGAGCACTGTTTGGACACATTAATGATTTGGTTTAACGGTATTCGGTCGTCATCCTTCAGCTTCCCGATATCCGACGTCTGCGTACCGGCTTAGCTCTCGTAGCGTGCGATGAGTCGCAGCCCCCACTAGGGATCGGATACGCATGAGGCTA
ERGIC1_0200023_7	GTAGACTGGAAGAGCACTGTTCCTAGAACCCAGGCCTCAAGTAACGGTATTCGGTCGTCATCCTTCAGCTTCCCGATATCCGACGTCTGCGTACCGGCTTAGCTCTCGTAGCGTGCGATGAGCCCATCCCTTCCTGCCCAAGATCGGATACGCATGAGGCTA
ERGIC1_0200023_8	GTAGACTGGAAGAGCACTGTTGTGTGGCAACAGCATTCTGGTAACGGTATTCGGTCGTCATCCTTCAGCTTCCCGATATCCGACGTCTGCGTACCGGCTTAGCTCTCGTAGCGTGCGATGAGGTGCCTCAGCCTGTGTGCTGATCGGATACGCATGAGGCTA
ERGIC1_0200023_9	GTAGACTGGAAGAGCACTGTTTAGGTGGAGGAAGCAAAGCAGAACGGTATTCGGTCGTCATCCTTCAGCTTCCCGATATCCGACGTCTGCGTACCGGCTTAGCTCTCGTAGCGTGCGATGAGCCATCGGTCCCAAGGCCTGATCGGATACGCATGAGGCTA
ERGIC1_0200023_10	GTAGACTGGAAGAGCACTGTTTGCTCCTCTTCATCCTTTCCCTAACGGTATTCGGTCGTCATCCTTCAGCTTCCCGATATCCGACGTCTGCGTACCGGCTTAGCTCTCGTAGCGTGCGATGAGGGTGGGTCCCTACCCTGCGATCGGATACGCATGAGGCTA
ERGIC1_0200023_11	GTAGACTGGAAGAGCACTGTTTTTGTAATTTTTGGCTCTAAGCTAACGGTATTCGGTCGTCATCCTTCAGCTTCCCGATATCCGACGTCTGCGTACCGGCTTAGCTCTCGTAGCGTGCGATGAGAGCTCAAGTCTCTGCCAGATCGGATACGCATGAGGCTA
ERN2_0220010_1	GTAGACTGGAAGAGCACTGTTAAAGCCAAGGAAAGGACAGAACGGTATTCGGTCGTCATCCTTCAGCTTCCCGATATCCGCTACTTCGTCGCGTCAGACCGAGTGTCGCGCAACTTAGCGTCACATCTGTTTAATGTGCATGATCGGATACGCATGAGGCTA
ERN2_0220010_2	GTAGACTGGAAGAGCACTGTTCACTGAAGAGCTGAGCCTGTGAACGGTATTCGGTCGTCATCCTTCAGCTTCCCGATATCCGCTACTTCGTCGCGTCAGACCGAGTGTCGCGCAACTTAGCGGATGGTCTCCGTGCTGGCTGATCGGATACGCATGAGGCTA
ERN2_0220010_3	GTAGACTGGAAGAGCACTGTTGATGGCTTCGTCCAGTACTTCAAACGGTATTCGGTCGTCATCCTTCAGCTTCCCGATATCCGCTACTTCGTCGCGTCAGACCGAGTGTCGCGCAACTTAGCGGCACTCGGCCAAGTCCCTGATCGGATACGCATGAGGCTA
ERN2_0220010_4	GTAGACTGGAAGAGCACTGTTGGCACGAGCACATCTCCATGAACGGTATTCGGTCGTCATCCTTCAGCTTCCCGATATCCGCTACTTCGTCGCGTCAGACCGAGTGTCGCGCAACTTAGCGGCAGTGGTCCGGGACAACTGATCGGATACGCATGAGGCTA
ERN2_0220010_5	GTAGACTGGAAGAGCACTGTTGCAGAGCCAAGCAACTCCAGAACGGTATTCGGTCGTCATCCTTCAGCTTCCCGATATCCGCTACTTCGTCGCGTCAGACCGAGTGTCGCGCAACTTAGCGGGCCCACCCCTTCTTTTGGAGATCGGATACGCATGAGGCTA
ERN2_0220010_6	GTAGACTGGAAGAGCACTGTTAGACAGTCTTTATCGCCAGGCAAAACGGTATTCGGTCGTCATCCTTCAGCTTCCCGATATCCGCTACTTCGTCGCGTCAGACCGAGTGTCGCGCAACTTAGCGGGCAGCCACCCCTTTGGGATCGGATACGCATGAGGCTA
ERN2_0220010_7	GTAGACTGGAAGAGCACTGTTAATATTCTCATCACCGGGCCTGAACGGTATTCGGTCGTCATCCTTCAGCTTCCCGATATCCGCTACTTCGTCGCGTCAGACCGAGTGTCGCGCAACTTAGCGCGGGACCTGAAGCCAGGAGATCGGATACGCATGAGGCTA
ERN2_0220010_8	GTAGACTGGAAGAGCACTGTTGGCCCACCTGCACTCTTTACAACGGTATTCGGTCGTCATCCTTCAGCTTCCCGATATCCGCTACTTCGTCGCGTCAGACCGAGTGTCGCGCAACTTAGCGCAGCAGCTGATGTCTGGCCTGATCGGATACGCATGAGGCTA
ERN2_0220010_9	GTAGACTGGAAGAGCACTGTTTCAACTGCTGCAGGAGTCTGAAACGGTATTCGGTCGTCATCCTTCAGCTTCCCGATATCCGCTACTTCGTCGCGTCAGACCGAGTGTCGCGCAACTTAGCGCCTGGTTCGGCGGGAAGTGATCGGATACGCATGAGGCTA
ERN2_0220010_10	GTAGACTGGAAGAGCACTGTTAAGATTTCCTTCAATCCCAAGAACGGTATTCGGTCGTCATCCTTCAGCTTCCCGATATCCGCTACTTCGTCGCGTCAGACCGAGTGTCGCGCAACTTAGCGGCAACTCACCGTAGTGGGGGATCGGATACGCATGAGGCTA
ERN2_0220010_11	GTAGACTGGAAGAGCACTGTTAGAGGCTTCAGAGTCCCTCAAAGAACGGTATTCGGTCGTCATCCTTCAGCTTCCCGATATCCGCTACTTCGTCGCGTCAGACCGAGTGTCGCGCAACTTAGCGCAGCCGGAGGAGCCAGAGATCGGATACGCATGAGGCTA
ERN2_0220010_12	GTAGACTGGAAGAGCACTGTTAAAAAACTCCAGACTCTTACTTAACGGTATTCGGTCGTCATCCTTCAGCTTCCCGATATCCGCTACTTCGTCGCGTCAGACCGAGTGTCGCGCAACTTAGCGCCGAGCTGCATCCAGAAGGATCGGATACGCATGAGGCTA
ERN2_0220010_13	GTAGACTGGAAGAGCACTGTTACTGCAGAGACAAGACCTCCAGAACGGTATTCGGTCGTCATCCTTCAGCTTCCCGATATCCGCTACTTCGTCGCGTCAGACCGAGTGTCGCGCAACTTAGCGCCCACCCTGGGGAGTGGAGATCGGATACGCATGAGGCTA
ERN2_0220010_14	GTAGACTGGAAGAGCACTGTTAGCACTGCTGTTAGATACCCCTCAACGGTATTCGGTCGTCATCCTTCAGCTTCCCGATATCCGCTACTTCGTCGCGTCAGACCGAGTGTCGCGCAACTTAGCGAGCGAGAGGGCTCACCCGATCGGATACGCATGAGGCTA
ERN2_0220010_15	GTAGACTGGAAGAGCACTGTTCGAGACACTCTGCATTTCCTCGAACGGTATTCGGTCGTCATCCTTCAGCTTCCCGATATCCGCTACTTCGTCGCGTCAGACCGAGTGTCGCGCAACTTAGCGCCGCATCTCACGCTGGCTGATCGGATACGCATGAGGCTA
ERN2_0220010_16	GTAGACTGGAAGAGCACTGTTCCACCTACCGCCGCTACTAACGGTATTCGGTCGTCATCAACTTCAGCTTCCCGATATCCGCTACTTCGTCGCGTCAGACCGAGTGTCGCGCAACTTAGCGCAGCCCTGCGCTGGAACAGATCGGATACGCATGAGGCTA
ERN2_0220010_17	GTAGACTGGAAGAGCACTGTTGACCCAGATGACACTGACCACAACGGTATTCGGTCGTCATCCTTCAGCTTCCCGATATCCGCTACTTCGTCGCGTCAGACCGAGTGTCGCGCAACTTAGCGTGGACCCTGAGTCAGGGGAGATCGGATACGCATGAGGCTA
ERN2_0220010_18	GTAGACTGGAAGAGCACTGTTTGGAAGTCTCCACGCACTAAGAACGGTATTCGGTCGTCATCCTTCAGCTTCCCGATATCCGCTACTTCGTCGCGTCAGACCGAGTGTCGCGCAACTTAGCGTGCTGGTGTCCACCTTGGAGATCGGATACGCATGAGGCTA
ERN2_0220010_19	GTAGACTGGAAGAGCACTGTTGAGTGCGGTCAGGGGGTAACGGTATTCGGTCGTCATCAAACTTCAGCTTCCCGATATCCGCTACTTCGTCGCGTCAGACCGAGTGTCGCGCAACTTAGCGCTGCCCAGGCGCTATGGCGATCGGATACGCATGAGGCTA
ETNK2_0102020_1	GTAGACTGGAAGAGCACTGTTTGGCCCAGAAAGTGATTCATTTGTCTTGCGTGCGATACGGAGTCTTCAGCTTCCCGATATCCGTCGTACTTCGACGGCACTCAACGTCTGCGTACCGGCTTAGTGGGGCCTTCCTGGCTCGATCGGATACGCATGAGGCTA
ETNK2_0102020_2	GTAGACTGGAAGAGCACTGTTTGTCTCTCCAGCTCTACTTTATGTCTTGCGTGCGATACGGAGTCTTCAGCTTCCCGATATCCGTCGTACTTCGACGGCACTCAACGTCTGCGTACCGGCTTAGGGCCCTCCTTCCAGGGAGATCGGATACGCATGAGGCTA
ETNK2_0102020_3	GTAGACTGGAAGAGCACTGTTTCTCCTGTGCTTCTGTTTTGTCTCTTGCGTGCGATACGGAGTCTTCAGCTTCCCGATATCCGTCGTACTTCGACGGCACTCAACGTCTGCGTACCGGCTTAGACATGCTCCCCAACGTGCGATCGGATACGCATGAGGCTA
ETNK2_0102020_4	GTAGACTGGAAGAGCACTGTTGGTGCTGAGCTCCAAACCAGTCTTGCGTGCGATACGGAGTCTTCAGCTTCCCGATATCCGTCGTACTTCGACGGCACTCAACGTCTGCGTACCGGCTTAGCTGCATGCCCCATGTGGGAGATCGGATACGCATGAGGCTA
ETNK2_0102020_5	GTAGACTGGAAGAGCACTGTTGCCAGGTCCTGAACCATAACCTCTTGCGTGCGATACGGAGTCTTCAGCTTCCCGATATCCGTCGTACTTCGACGGCACTCAACGTCTGCGTACCGGCTTAGTTGGGAGGAAGTGCCTGCAGATCGGATACGCATGAGGCTA
ETNK2_0102020_6	GTAGACTGGAAGAGCACTGTTTCTGTCTGGCCAGACCTGTTCTCTTGCGTGCGATACGGAGTCTTCAGCTTCCCGATATCCGTCGTACTTCGACGGCACTCAACGTCTGCGTACCGGCTTAGCCCATCCCTCCCCTACCCAGATCGGATACGCATGAGGCTA
ETNK2_0102020_7	GTAGACTGGAAGAGCACTGTTGGCTCTACGTGCAAGTCAACAATCTTGCGTGCGATACGGAGTCTTCAGCTTCCCGATATCCGTCGTACTTCGACGGCACTCAACGTCTGCGTACCGGCTTAGCCCCCAGGGAGGTGCAAAGATCGGATACGCATGAGGCTA
ETNK2_0102020_8	GTAGACTGGAAGAGCACTGTTTTTTGACATTGGCAACCATTCTTGCGTGCGATACGGAGTCTTCAGCTTCCCGATATCCGTCGTACTTCGACGGCACTCAACGTCTGCGTACCGGCTTAGTGCTGGCTACAACTACCAAGCGATCGGATACGCATGAGGCTA
ETNK2_0102020_9	GTAGACTGGAAGAGCACTGTTTGTGGTGTTTTGTCACAATGACTCTTGCGTGCGATACGGAGTCTTCAGCTTCCCGATATCCGTCGTACTTCGACGGCACTCAACGTCTGCGTACCGGCTTAGGTCCCAGCTGGAGTCCCCGATCGGATACGCATGAGGCTA
ETNK2_0102020_10	GTAGACTGGAAGAGCACTGTTTCTGGCACAAGATGCACAATTATTCTTGCGTGCGATACGGAGTCTTCAGCTTCCCGATATCCGTCGTACTTCGACGGCACTCAACGTCTGCGTACCGGCTTAGCCTGCCCAAGCCCATCCGATCGGATACGCATGAGGCTA
ETNK2_0102020_11	GTAGACTGGAAGAGCACTGTTTGTGCTATGAGTACATGCAGGTCTTGCGTGCGATACGGAGTCTTCAGCTTCCCGATATCCGTCGTACTTCGACGGCACTCAACGTCTGCGTACCGGCTTAGTGCACCTTCCAGAATGGGCGATCGGATACGCATGAGGCTA
ETNK2_0102020_12	GTAGACTGGAAGAGCACTGTTGCGGCCGCATTGGAAACTCTTGCGTGCGATACGGAGTAAACTTCAGCTTCCCGATATCCGTCGTACTTCGACGGCACTCAACGTCTGCGTACCGGCTTAGGCGCCTCATCCAGGAGCTGATCGGATACGCATGAGGCTA
ETNK2_0102020_13	GTAGACTGGAAGAGCACTGTTCTACCACTCCCACTCCCTCGTCTTGCGTGCGATACGGAGTCTTCAGCTTCCCGATATCCGTCGTACTTCGACGGCACTCAACGTCTGCGTACCGGCTTAGCTTCCCCTGGCCCCTCCTGATCGGATACGCATGAGGCTA
F13A1_2101000_1	GTAGACTGGAAGAGCACTGTTAAGTCTCCCAATATCCAATTTTCGTATCGGTAGTCGCAACGCCTTCAGCTTCCCGATATCCGTCTTGCGTGCGATACGGAGTGAATTGTCCGCGCTCTACGAAATCTCACAGCATTTGCCGATCGGATACGCATGAGGCTA
F13A1_2101000_2	GTAGACTGGAAGAGCACTGTTTAGACTGTGATTCTTAGCAAACGTATCGGTAGTCGCAACGCCTTCAGCTTCCCGATATCCGTCTTGCGTGCGATACGGAGTGAATTGTCCGCGCTCTACGAAGGGTGTGATTTAGGTCAGGATCGGATACGCATGAGGCTA
F13A1_2101000_3	GTAGACTGGAAGAGCACTGTTTGAAGGGTAATATGGACTCAGCGTATCGGTAGTCGCAACGCCTTCAGCTTCCCGATATCCGTCTTGCGTGCGATACGGAGTGAATTGTCCGCGCTCTACGACAGCTTGGCACTCAGGTGCGATCGGATACGCATGAGGCTA
F13A1_2101000_4	GTAGACTGGAAGAGCACTGTTAAATGCCTGCCAAATTTTAGATTCGTATCGGTAGTCGCAACGCCTTCAGCTTCCCGATATCCGTCTTGCGTGCGATACGGAGTGAATTGTCCGCGCTCTACGATGCACCTGCAGCCAAGCGATCGGATACGCATGAGGCTA
F13A1_2101000_5	GTAGACTGGAAGAGCACTGTTAGATTTGCTCAATACCTGGCCGTATCGGTAGTCGCAACGCCTTCAGCTTCCCGATATCCGTCTTGCGTGCGATACGGAGTGAATTGTCCGCGCTCTACGAAGTGGGCTCTCTTACCAGGGGATCGGATACGCATGAGGCTA
F13A1_2101000_6	GTAGACTGGAAGAGCACTGTTGCTGATAGCCAGCATGAGCAGCGTATCGGTAGTCGCAACGCCTTCAGCTTCCCGATATCCGTCTTGCGTGCGATACGGAGTGAATTGTCCGCGCTCTACGAGGGTCTCTGGGCATCGGAAGATCGGATACGCATGAGGCTA
F13A1_2101000_7	GTAGACTGGAAGAGCACTGTTAGTAACAAGACCAATGAAGAAGCGTATCGGTAGTCGCAACGCCTTCAGCTTCCCGATATCCGTCTTGCGTGCGATACGGAGTGAATTGTCCGCGCTCTACGAACACCTGGATGGTCCTGGGATCGGATACGCATGAGGCTA
F13A1_2101000_8	GTAGACTGGAAGAGCACTGTTCTTTGTCACAGCTCGCATCAATCGTATCGGTAGTCGCAACGCCTTCAGCTTCCCGATATCCGTCTTGCGTGCGATACGGAGTGAATTGTCCGCGCTCTACGAACAAGCGTCCCTGCACTTGATCGGATACGCATGAGGCTA
F13A1_2101000_9	GTAGACTGGAAGAGCACTGTTATTCAAGAAGGAGACGTTCGACGCGTATCGGTAGTCGCAACGCCTTCAGCTTCCCGATATCCGTCTTGCGTGCGATACGGAGTGAATTGTCCGCGCTCTACGAGGGGTCCCGAAGGCAGAGATCGGATACGCATGAGGCTA
F13A1_2101000_10	GTAGACTGGAAGAGCACTGTTAAAAAGCCCCTCAACACAGAACGTATCGGTAGTCGCAACGCCTTCAGCTTCCCGATATCCGTCTTGCGTGCGATACGGAGTGAATTGTCCGCGCTCTACGATGCCCTGATGTACGGAGCTGATCGGATACGCATGAGGCTA
F13A1_2101000_11	GTAGACTGGAAGAGCACTGTTTTGGGAAATTAATTGTGACCAAACGTATCGGTAGTCGCAACGCCTTCAGCTTCCCGATATCCGTCTTGCGTGCGATACGGAGTGAATTGTCCGCGCTCTACGATGTGGATGCCACCCACAGATCGGATACGCATGAGGCTA
F13A1_2101000_12	GTAGACTGGAAGAGCACTGTTTGTCTGCTTCCAATTTGATGCACCGTATCGGTAGTCGCAACGCCTTCAGCTTCCCGATATCCGTCTTGCGTGCGATACGGAGTGAATTGTCCGCGCTCTACGAGCCATCAAGCACGGCCAGATCGGATACGCATGAGGCTA
F13A1_2101000_13	GTAGACTGGAAGAGCACTGTTTCCTGTTGGATTTGGAGGCTCGTATCGGTAGTCGCAACGCCTTCAGCTTCCCGATATCCGTCTTGCGTGCGATACGGAGTGAATTGTCCGCGCTCTACGATGGATGACAAGGCCTGACCTGATCGGATACGCATGAGGCTA
F13A1_2101000_14	GTAGACTGGAAGAGCACTGTTATTCCAAACTCACCAAGGACGTATCGGTAGTCGCAACGCCTTCAGCTTCCCGATATCCGTCTTGCGTGCGATACGGAGTGAATTGTCCGCGCTCTACGATGGAAGAAGATGGGAACGTGAGATCGGATACGCATGAGGCTA
F13A1_2101000_15	GTAGACTGGAAGAGCACTGTTTTGACATTCTATTGGAATACCGGCGTATCGGTAGTCGCAACGCCTTCAGCTTCCCGATATCCGTCTTGCGTGCGATACGGAGTGAATTGTCCGCGCTCTACGAGGCCTGGACTGGAAGCGGATCGGATACGCATGAGGCTA
F13A1_2101000_16	GTAGACTGGAAGAGCACTGTTTGTATGTGATGGACAGAGCACCGTATCGGTAGTCGCAACGCCTTCAGCTTCCCGATATCCGTCTTGCGTGCGATACGGAGTGAATTGTCCGCGCTCTACGAGGCATCCTGGACACTTGCCGATCGGATACGCATGAGGCTA
F13A1_2101000_17	GTAGACTGGAAGAGCACTGTTTTTTTTATGGAGAGGTCAATGACGTATCGGTAGTCGCAACGCCTTCAGCTTCCCGATATCCGTCTTGCGTGCGATACGGAGTGAATTGTCCGCGCTCTACGATGAATGACATCGGGGTAAGATCGGATACGCATGAGGCTA
F13A1_2101000_18	GTAGACTGGAAGAGCACTGTTTACTTCGAACCAGTCGAAACCGTATCGGTAGTCGCAACGCCTTCAGCTTCCCGATATCCGTCTTGCGTGCGATACGGAGTGAATTGTCCGCGCTCTACGATGTCTGGACTCCCTATGGCGGATCGGATACGCATGAGGCTA
F13A1_2101000_19	GTAGACTGGAAGAGCACTGTTTTCTATGTGCAGATTGACTTCAGTCTTGCGTGCGATACGGAGTCTTCAGCTTCCCGATATCCGGAATTGTCCGCGCTCTACGACGTATCGGTAGTCGCAACGCTCCGCAGAGGGCAGTCTGATCGGATACGCATGAGGCTA
F13A1_2101000_20	GTAGACTGGAAGAGCACTGTTAGAAGAGCAGTTCCACCCAATAACGTATCGGTAGTCGCAACGCCTTCAGCTTCCCGATATCCGTCTTGCGTGCGATACGGAGTGAATTGTCCGCGCTCTACGAGGACCGCCTTTGGAGGCGATCGGATACGCATGAGGCTA
FAM169A_0223000_1	GTAGACTGGAAGAGCACTGTTTTGTACTCTGAAGACAGACTAACGGTATTCGGTCGTCATCCTTCAGCTTCCCGATATCCGCTACTTCGTCGCGTCAGACCAACTGCGACCGTCGGCTTACGGCACAATTAATCACATTGGGATCGGATACGCATGAGGCTA
FAM169A_0223000_2	GTAGACTGGAAGAGCACTGTTCCTATGTTTGTTTTCTTGGTTAACGGTATTCGGTCGTCATCCTTCAGCTTCCCGATATCCGCTACTTCGTCGCGTCAGACCAACTGCGACCGTCGGCTTACAGCAAGTCTTACTGGAGTAGATCGGATACGCATGAGGCTA
FAM169A_0223000_3	GTAGACTGGAAGAGCACTGTTTCCACACATCACCCATTTATAACGGTATTCGGTCGTCATCCTTCAGCTTCCCGATATCCGCTACTTCGTCGCGTCAGACCAACTGCGACCGTCGGCTTACTCGCCTTCTAGAACTTGTGAGATCGGATACGCATGAGGCTA
FAM169A_0223000_4	GTAGACTGGAAGAGCACTGTTTCTAGTCGTCTTTCATGGGAACGGTATTCGGTCGTCATCCTTCAGCTTCCCGATATCCGCTACTTCGTCGCGTCAGACCAACTGCGACCGTCGGCTTACTGAAAAATGTTTCAGGTGTCAGATCGGATACGCATGAGGCTA
FAM169A_0223000_5	GTAGACTGGAAGAGCACTGTTACAATGGGGTTTCAGTGACAACGGTATTCGGTCGTCATCCTTCAGCTTCCCGATATCCGCTACTTCGTCGCGTCAGACCAACTGCGACCGTCGGCTTACGCAGACTCCAGAACACTACCTGATCGGATACGCATGAGGCTA
FAM169A_0223000_6	GTAGACTGGAAGAGCACTGTTACACATAGTCCTTTGTGAACAACGGTATTCGGTCGTCATCCTTCAGCTTCCCGATATCCGCTACTTCGTCGCGTCAGACCAACTGCGACCGTCGGCTTACGTTGAATGTCCAGTCACATTGATCGGATACGCATGAGGCTA
FAM169A_0223000_7	GTAGACTGGAAGAGCACTGTTTCTGTTACAGATTCTCTCTGACAACGGTATTCGGTCGTCATCCTTCAGCTTCCCGATATCCGCTACTTCGTCGCGTCAGACCAACTGCGACCGTCGGCTTACTCAGCACACAAGAACACTGATCGGATACGCATGAGGCTA
FAM169A_0223000_8	GTAGACTGGAAGAGCACTGTTAATTTTGTTTGGGGATGTTGGAACGGTATTCGGTCGTCATCCTTCAGCTTCCCGATATCCGCTACTTCGTCGCGTCAGACCAACTGCGACCGTCGGCTTACAGCTGATGTCAGGTCAGTAGATCGGATACGCATGAGGCTA
FAM169A_0223000_9	GTAGACTGGAAGAGCACTGTTTTGATTTGTACTGAGTACTGGAACGGTATTCGGTCGTCATCCTTCAGCTTCCCGATATCCGCTACTTCGTCGCGTCAGACCAACTGCGACCGTCGGCTTACTGGAGGCTTCAATCATCCTGATCGGATACGCATGAGGCTA
FAM169A_0223000_10	GTAGACTGGAAGAGCACTGTTACTTCTGTAACTCATGGAGTGAACGGTATTCGGTCGTCATCCTTCAGCTTCCCGATATCCGCTACTTCGTCGCGTCAGACCAACTGCGACCGTCGGCTTACTCCCCCACAGCTTTCATCTGATCGGATACGCATGAGGCTA
FAM169A_0223000_11	GTAGACTGGAAGAGCACTGTTTAGAAGTTTAGACTTTCACCTTAACGGTATTCGGTCGTCATCCTTCAGCTTCCCGATATCCGCTACTTCGTCGCGTCAGACCAACTGCGACCGTCGGCTTACTGCATATGTGCAGACGCCGATCGGATACGCATGAGGCTA
FAM169A_0223000_12	GTAGACTGGAAGAGCACTGTTTATTTTGGTTTTGGCCTCTAACGGTATTCGGTCGTCATCCTTCAGCTTCCCGATATCCGCTACTTCGTCGCGTCAGACCAACTGCGACCGTCGGCTTACACGGTCAAAGGTTCATGAAGAGATCGGATACGCATGAGGCTA
FAM169A_0223000_13	GTAGACTGGAAGAGCACTGTTCAGGACAAAAATTTCCAAAATTAACGGTATTCGGTCGTCATCCTTCAGCTTCCCGATATCCGCTACTTCGTCGCGTCAGACCAACTGCGACCGTCGGCTTACAATAAACAGCATGGGGCAGATCGGATACGCATGAGGCTA
FAM169A_0223000_14	GTAGACTGGAAGAGCACTGTTTAGCAGCTCAGAGGAAATAGAACGGTATTCGGTCGTCATCCTTCAGCTTCCCGATATCCGCTACTTCGTCGCGTCAGACCAACTGCGACCGTCGGCTTACTCGGCAGAAAAAGCTGTGGAGATCGGATACGCATGAGGCTA
FAM169A_0223000_15	GTAGACTGGAAGAGCACTGTTATTTGTCTCCTAATACTACTTCCAACGGTATTCGGTCGTCATCCTTCAGCTTCCCGATATCCGCTACTTCGTCGCGTCAGACCAACTGCGACCGTCGGCTTACAGAACCGGTCTCTGAGAGATCGGATACGCATGAGGCTA
FAM169A_0223000_16	GTAGACTGGAAGAGCACTGTTGAATCTTCAAAACCCCCTGAGAACGGTATTCGGTCGTCATCCTTCAGCTTCCCGATATCCGCTACTTCGTCGCGTCAGACCAACTGCGACCGTCGGCTTACTCTTGTTCCACTGGTGGTAGATCGGATACGCATGAGGCTA
FAM169A_0223000_17	GTAGACTGGAAGAGCACTGTTTCAGAAGAATTCCTGGAAGAAGAACGGTATTCGGTCGTCATCCTTCAGCTTCCCGATATCCGCTACTTCGTCGCGTCAGACCAACTGCGACCGTCGGCTTACGCACGCCCATCAGAGAGCGATCGGATACGCATGAGGCTA
FAM169A_0223000_18	GTAGACTGGAAGAGCACTGTTAGCGGTTTCAGGATTCTGAATTAACGGTATTCGGTCGTCATCCTTCAGCTTCCCGATATCCGCTACTTCGTCGCGTCAGACCAACTGCGACCGTCGGCTTACAGCGGCCAAAGATTGGAAGATCGGATACGCATGAGGCTA
FAM169A_0223000_19	GTAGACTGGAAGAGCACTGTTAATACGAAGCAAGAACTGAAAACGGTATTCGGTCGTCATCCTTCAGCTTCCCGATATCCGCTACTTCGTCGCGTCAGACCAACTGCGACCGTCGGCTTACTGGTCCTGCATCTGTTCCAGGATCGGATACGCATGAGGCTA
FAM169A_0223000_20	GTAGACTGGAAGAGCACTGTTATACCAGTCACCAGAGCATTAAACGGTATTCGGTCGTCATCCTTCAGCTTCCCGATATCCGCTACTTCGTCGCGTCAGACCAACTGCGACCGTCGGCTTACTGGACACTGGTACCAGCGAGATCGGATACGCATGAGGCTA
FAM169A_0223000_21	GTAGACTGGAAGAGCACTGTTAGGACTTTGTTGATTCCTTTACAAACGGTATTCGGTCGTCATCCTTCAGCTTCCCGATATCCGCTACTTCGTCGCGTCAGACCAACTGCGACCGTCGGCTTACTGGGCTTCACATGCTGGGATCGGATACGCATGAGGCTA
FAM169A_0223000_22	GTAGACTGGAAGAGCACTGTTATTGGGTTTTATTCAGTTAAGCAACGGTATTCGGTCGTCATCCTTCAGCTTCCCGATATCCGCTACTTCGTCGCGTCAGACCAACTGCGACCGTCGGCTTACTGGAAGAAAGGAGAGGCCGATCGGATACGCATGAGGCTA
FAM169A_0223000_23	GTAGACTGGAAGAGCACTGTTTATTGTGAAAACATCTGTTCCAACGGTATTCGGTCGTCATCCTTCAGCTTCCCGATATCCGCTACTTCGTCGCGTCAGACCAACTGCGACCGTCGGCTTACAGTGGTGGGCTATTGATGAGATCGGATACGCATGAGGCTA
FAM169A_0223000_24	GTAGACTGGAAGAGCACTGTTAAATCCAGAGTGTTTTTCTCTTCAACGGTATTCGGTCGTCATCCTTCAGCTTCCCGATATCCGCTACTTCGTCGCGTCAGACCAACTGCGACCGTCGGCTTACAGGTGTGGGGACCCTGAGATCGGATACGCATGAGGCTA
FAM169A_0223000_25	GTAGACTGGAAGAGCACTGTTCCTCCTTTCCCGGGCTCTTAACGGTATTCGGTCGTCATCCTTCAGCTTCCCGATATCCGCTACTTCGTCGCGTCAGACCAACTGCGACCGTCGGCTTACATTCATTCGCGCGGCTCCGGATCGGATACGCATGAGGCTA
FAM169A_0223000_26	GTAGACTGGAAGAGCACTGTTCCGGGCTATGCGAACAGAATCAACGGTATTCGGTCGTCATCCTTCAGCTTCCCGATATCCGCTACTTCGTCGCGTCAGACCAACTGCGACCGTCGGCTTACCGGGGCTGGAGAACTCCAGATCGGATACGCATGAGGCTA
FAM49B_0132000_1	GTAGACTGGAAGAGCACTGTTTGAGGAGTAAGTGGACAGATTCTTGCGTGCGATACGGAGTCTTCAGCTTCCCGATATCCGGACGAACGGTCGAGATTTACTCGTACTTCGACGGCACTCAACAGTTCACACTCTGCATGTGATCGGATACGCATGAGGCTA
FAM49B_0132000_2	GTAGACTGGAAGAGCACTGTTAGTATCTGGATACCGGAGAGTCTTGCGTGCGATACGGAGTCTTCAGCTTCCCGATATCCGGACGAACGGTCGAGATTTACTCGTACTTCGACGGCACTCATCTGATACTATGAGAGCCGTGATCGGATACGCATGAGGCTA
FAM49B_0132000_3	GTAGACTGGAAGAGCACTGTTTTCTGGATTAATAGGGCCATCTTGCGTGCGATACGGAGTCTTCAGCTTCCCGATATCCGGACGAACGGTCGAGATTTACTCGTACTTCGACGGCACTCAACAGAGGCTTCCATCAGACCCGATCGGATACGCATGAGGCTA
FAM49B_0132000_4	GTAGACTGGAAGAGCACTGTTTGTTTTGTTTTTAGGCTTCTGAGACGAACGGTCGAGATTTACCTTCAGCTTCCCGATATCCGTCTTGCGTGCGATACGGAGTTCGTACTTCGACGGCACTCATGTGGCTTGGTTTACTGAGATCGGATACGCATGAGGCTA
FAM49B_0132000_5	GTAGACTGGAAGAGCACTGTTTGCAACCAAAATGAAAATGTTTTCTTGCGTGCGATACGGAGTCTTCAGCTTCCCGATATCCGGACGAACGGTCGAGATTTACTCGTACTTCGACGGCACTCAACTGCCGCCTTTTTCATGGATCGGATACGCATGAGGCTA
FAM49B_0132000_6	GTAGACTGGAAGAGCACTGTTTCTAAGGCAGCTAATTATGCATTTCTTGCGTGCGATACGGAGTCTTCAGCTTCCCGATATCCGGACGAACGGTCGAGATTTACTCGTACTTCGACGGCACTCATCCTTTCAAACGGGCCAGATCGGATACGCATGAGGCTA
FAM49B_0132000_7	GTAGACTGGAAGAGCACTGTTAGACAGTATTCTGCAATGACTTCTTGCGTGCGATACGGAGTCTTCAGCTTCCCGATATCCGGACGAACGGTCGAGATTTACTCGTACTTCGACGGCACTCAAGCACCTGCTGTAGACAGAGATCGGATACGCATGAGGCTA
FAM49B_0132000_8	GTAGACTGGAAGAGCACTGTTAGCATTTGCTAAAACTTCCAATCTTGCGTGCGATACGGAGTCTTCAGCTTCCCGATATCCGGACGAACGGTCGAGATTTACTCGTACTTCGACGGCACTCAACCACGTACATCCAGTGGGGATCGGATACGCATGAGGCTA
FAM49B_0132000_9	GTAGACTGGAAGAGCACTGTTATGGCTAGTGTATGCAGAGTCTTGCGTGCGATACGGAGTCTTCAGCTTCCCGATATCCGGACGAACGGTCGAGATTTACTCGTACTTCGACGGCACTCAACCACAGATTGTTTAAGCACAGATCGGATACGCATGAGGCTA
FAM49B_0132000_10	GTAGACTGGAAGAGCACTGTTTGAAAACCTTGAGTGATGCCTCTTGCGTGCGATACGGAGTCTTCAGCTTCCCGATATCCGGACGAACGGTCGAGATTTACTCGTACTTCGACGGCACTCATGCTGAGGCAACTCCAATGCGATCGGATACGCATGAGGCTA
FAM49B_0132000_11	GTAGACTGGAAGAGCACTGTTTAAACAGTTTGCAGAAATTCTTTCTTGCGTGCGATACGGAGTCTTCAGCTTCCCGATATCCGGACGAACGGTCGAGATTTACTCGTACTTCGACGGCACTCAGCGAGAGCAGGCTCTTGCGATCGGATACGCATGAGGCTA
FAM49B_0132000_12	GTAGACTGGAAGAGCACTGTTTTCCACTAGTAGGCAAATTAAATCTTGCGTGCGATACGGAGTCTTCAGCTTCCCGATATCCGGACGAACGGTCGAGATTTACTCGTACTTCGACGGCACTCAAGGCATGGGGTGCAGTTGGATCGGATACGCATGAGGCTA
FAM49B_0132000_13	GTAGACTGGAAGAGCACTGTTACTTGCAGTCATACAGAGGAGACGAACGGTCGAGATTTACCTTCAGCTTCCCGATATCCGTCTTGCGTGCGATACGGAGTTCGTACTTCGACGGCACTCATGCAGAAGGCATCTTGGAGGGATCGGATACGCATGAGGCTA
FAP_0100330_1	GTAGACTGGAAGAGCACTGTTTTTGGACACAGTGTTTTATCATCTTGCGTGCGATACGGAGTCTTCAGCTTCCCGATATCCGACTCTACCGGCAATCGCGTCCATGCGATTAACCGCGACTGAGGGAGTCATGCATTTTGCGATCGGATACGCATGAGGCTA
FAP_0100330_2	GTAGACTGGAAGAGCACTGTTGCCTGTATCAGAATCTGAAAATCTTGCGTGCGATACGGAGTCTTCAGCTTCCCGATATCCGACTCTACCGGCAATCGCGTCCATGCGATTAACCGCGACTGAAAAACGATGCAGATGCAAGATCGGATACGCATGAGGCTA
FAP_0100330_3	GTAGACTGGAAGAGCACTGTTACTGGTCTTTTCAAATGTGGTTCTTGCGTGCGATACGGAGTCTTCAGCTTCCCGATATCCGACTCTACCGGCAATCGCGTCCATGCGATTAACCGCGACTGACTGGCCCTTGCATCTGGAGATCGGATACGCATGAGGCTA
FAP_0100330_4	GTAGACTGGAAGAGCACTGTTAGGAACAGCTTTCCAAGGTGACTCTTGCGTGCGATACGGAGTCTTCAGCTTCCCGATATCCGACTCTACCGGCAATCGCGTCCATGCGATTAACCGCGACTGTGCCTTGGTGGATGGTCGGATCGGATACGCATGAGGCTA
FAP_0100330_5	GTAGACTGGAAGAGCACTGTTTGAAAAATATCCAGCTGCCTCTTGCGTGCGATACGGAGTCTTCAGCTTCCCGATATCCGACTCTACCGGCAATCGCGTCCATGCGATTAACCGCGACTGACAAGGAATTGGAAAATGCTTGATCGGATACGCATGAGGCTA
FAP_0100330_6	GTAGACTGGAAGAGCACTGTTACGCCAAGTACTATGCACTTCTTGCGTGCGATACGGAGTCTTCAGCTTCCCGATATCCGACTCTACCGGCAATCGCGTCCATGCGATTAACCGCGACTGACACAGCAAGTTTCAGCGACTGATCGGATACGCATGAGGCTA
FAP_0100330_7	GTAGACTGGAAGAGCACTGTTATGATGCCATTTCGTACTACTCTTGCGTGCGATACGGAGTCTTCAGCTTCCCGATATCCGACTCTACCGGCAATCGCGTCCATGCGATTAACCGCGACTGTTCAACACCAGTTTTCAGCTGATCGGATACGCATGAGGCTA
FAP_0100330_8	GTAGACTGGAAGAGCACTGTTTACTGATGAACGAGTATGTTTTCTTGCGTGCGATACGGAGTCTTCAGCTTCCCGATATCCGACTCTACCGGCAATCGCGTCCATGCGATTAACCGCGACTGTCAGTTGGCTCACGTGGGTGATCGGATACGCATGAGGCTA
FAP_0100330_9	GTAGACTGGAAGAGCACTGTTAGGAAGTGCCTGTTCCAGCATCTTGCGTGCGATACGGAGTCTTCAGCTTCCCGATATCCGACTCTACCGGCAATCGCGTCCATGCGATTAACCGCGACTGCCCTGCGTATGTAGGTCCCCGATCGGATACGCATGAGGCTA
FAP_0100330_10	GTAGACTGGAAGAGCACTGTTTAATGGAAAATTTTTGGCATATGTCTTGCGTGCGATACGGAGTCTTCAGCTTCCCGATATCCGACTCTACCGGCAATCGCGTCCATGCGATTAACCGCGACTGGCTCTCTGGTGGTCTCCGATCGGATACGCATGAGGCTA
FAP_0100330_11	GTAGACTGGAAGAGCACTGTTTTGCCTTATTGGTGATGTGCATTTCTTGCGTGCGATACGGAGTCTTCAGCTTCCCGATATCCGACTCTACCGGCAATCGCGTCCATGCGATTAACCGCGACTGTGCCACCTCTGCTGTGCGATCGGATACGCATGAGGCTA
FAP_0100330_12	GTAGACTGGAAGAGCACTGTTAGACAGAATTAGCTAACTTTCAATCTTGCGTGCGATACGGAGTCTTCAGCTTCCCGATATCCGACTCTACCGGCAATCGCGTCCATGCGATTAACCGCGACTGAGTGACCCACGCTCTGAGATCGGATACGCATGAGGCTA
FBLN1_0301003_1	GTAGACTGGAAGAGCACTGTTTATGCTACGGAATCCAAAGAATGCTGGTTCGGGCGTACCTAACCTTCAGCTTCCCGATATCCGGAATTGTCCGCGCTCTACGACTCTCGTAGCGTGCGATGAGAGGACTGCTCGCTGCCAGATCGGATACGCATGAGGCTA
FBLN1_0301003_2	GTAGACTGGAAGAGCACTGTTGGAGCTGCACTGTGCCACCTGGTTCGGGCGTACCTAACAACTTCAGCTTCCCGATATCCGGAATTGTCCGCGCTCTACGACTCTCGTAGCGTGCGATGAGCTGCCACAGCCAGCTGGAGATCGGATACGCATGAGGCTA
FBLN1_0301003_3	GTAGACTGGAAGAGCACTGTTTGGTTGGCTACCAGTGTGGACCTGGTTCGGGCGTACCTAACCTTCAGCTTCCCGATATCCGGAATTGTCCGCGCTCTACGACTCTCGTAGCGTGCGATGAGAGCTGCGAGTACAGCCTCAGATCGGATACGCATGAGGCTA
FBLN1_0301003_4	GTAGACTGGAAGAGCACTGTTTGTCTGATGGTGTCTCCTGTGAACTGGTTCGGGCGTACCTAACCTTCAGCTTCCCGATATCCGGAATTGTCCGCGCTCTACGACTCTCGTAGCGTGCGATGAGCGTGGGCTACCAGCTGCGATCGGATACGCATGAGGCTA
FBLN1_0301003_5	GTAGACTGGAAGAGCACTGTTTGAGCTCACAGAGGACAATAGCTCTGGTTCGGGCGTACCTAACCTTCAGCTTCCCGATATCCGGAATTGTCCGCGCTCTACGACTCTCGTAGCGTGCGATGAGAGCTGCGGGACTGGCTAGATCGGATACGCATGAGGCTA
FBLN1_0301003_6	GTAGACTGGAAGAGCACTGTTACCATCTCAACGAGGAGGGAACCTGGTTCGGGCGTACCTAACCTTCAGCTTCCCGATATCCGGAATTGTCCGCGCTCTACGACTCTCGTAGCGTGCGATGAGCCAACTGTGGCCGTGGCTGATCGGATACGCATGAGGCTA
FBLN1_0301003_7	GTAGACTGGAAGAGCACTGTTATGCAAGACGGGTTACTATTTTGCTGGTTCGGGCGTACCTAACCTTCAGCTTCCCGATATCCGGAATTGTCCGCGCTCTACGACTCTCGTAGCGTGCGATGAGGGCAGTTTCCGCTGCGAGATCGGATACGCATGAGGCTA
FBLN1_0301003_8	GTAGACTGGAAGAGCACTGTTTCCTACCTCTGCAGCTGTTCCCTGGTTCGGGCGTACCTAACCTTCAGCTTCCCGATATCCGGAATTGTCCGCGCTCTACGACTCTCGTAGCGTGCGATGAGGCGAGAACACGCTGGGCGATCGGATACGCATGAGGCTA
FBLN1_0301003_9	GTAGACTGGAAGAGCACTGTTTCTACGGCTCCTACCAGTGTTACTGGTTCGGGCGTACCTAACCTTCAGCTTCCCGATATCCGGAATTGTCCGCGCTCTACGACTCTCGTAGCGTGCGATGAGGCCAGGAGTGTGCCAACGGATCGGATACGCATGAGGCTA
FBLN1_0301003_10	GTAGACTGGAAGAGCACTGTTTCAACATCCCTGGAAGCTTCCACTGGTTCGGGCGTACCTAACCTTCAGCTTCCCGATATCCGGAATTGTCCGCGCTCTACGACTCTCGTAGCGTGCGATGAGTCTGCTCCTACCGCTGCAGATCGGATACGCATGAGGCTA
FBLN1_0301003_11	GTAGACTGGAAGAGCACTGTTATCAACGAGACCTGCTTCAACCTGGTTCGGGCGTACCTAACCTTCAGCTTCCCGATATCCGGAATTGTCCGCGCTCTACGACTCTCGTAGCGTGCGATGAGTGGCATCCACAACTGCTCCGATCGGATACGCATGAGGCTA
FCN1_0201002_1	GTAGACTGGAAGAGCACTGTTGCAACATTTGGGCATTCGTGGAACGGTATTCGGTCGTCATCCTTCAGCTTCCCGATATCCGTCGTAACCCGTGCGAAGTGCGAATTGTCCGCGCTCTACGATAGGCGTGGGCCCATCCAGATCGGATACGCATGAGGCTA
FCN1_0201002_2	GTAGACTGGAAGAGCACTGTTATCTCTAGTCCATCACAAAATCCAACGGTATTCGGTCGTCATCCTTCAGCTTCCCGATATCCGTCGTAACCCGTGCGAAGTGCGAATTGTCCGCGCTCTACGAACTACGCCCCTGCCACAGATCGGATACGCATGAGGCTA
FCN1_0201002_3	GTAGACTGGAAGAGCACTGTTACAGAGAAGATTCCGAAGAGGAACGGTATTCGGTCGTCATCCTTCAGCTTCCCGATATCCGTCGTAACCCGTGCGAAGTGCGAATTGTCCGCGCTCTACGACCTGGTCAGCCACCTGCGATCGGATACGCATGAGGCTA
FCN1_0201002_4	GTAGACTGGAAGAGCACTGTTCCATGCCTCACTCACAACACTTAACGGTATTCGGTCGTCATCCTTCAGCTTCCCGATATCCGTCGTAACCCGTGCGAAGTGCGAATTGTCCGCGCTCTACGACAAGCCTCCCCCATCCCCGATCGGATACGCATGAGGCTA
FCN1_0201002_5	GTAGACTGGAAGAGCACTGTTACCCCATTTCCCCAGCCAGAACGGTATTCGGTCGTCATCACTTCAGCTTCCCGATATCCGTCGTAACCCGTGCGAAGTGCGAATTGTCCGCGCTCTACGACGCTGCGTCGTGGAAGTCGATCGGATACGCATGAGGCTA
FCN1_0201002_6	GTAGACTGGAAGAGCACTGTTTGTCATGCTTCAAACCTCAATGGAACGGTATTCGGTCGTCATCCTTCAGCTTCCCGATATCCGTCGTAACCCGTGCGAAGTGCGAATTGTCCGCGCTCTACGACCTGGTGGTACGCCGACGATCGGATACGCATGAGGCTA
FCN1_0201002_7	GTAGACTGGAAGAGCACTGTTAGAAGTACAAGCTGGTACTGGGAAACGGTATTCGGTCGTCATCCTTCAGCTTCCCGATATCCGTCGTAACCCGTGCGAAGTGCGAATTGTCCGCGCTCTACGAGGTGGCTGACGAGGCAGGATCGGATACGCATGAGGCTA
FCN1_0201002_8	GTAGACTGGAAGAGCACTGTTAGACCGGGGGTATTTCCTGAGAACGGTATTCGGTCGTCATCCTTCAGCTTCCCGATATCCGTCGTAACCCGTGCGAAGTGCGAATTGTCCGCGCTCTACGAGCAACTGCAAGGACCTGCTGATCGGATACGCATGAGGCTA
FCN1_0201002_9	GTAGACTGGAAGAGCACTGTTTCTTGTTCCTGCATATCAAGAAAACGGTATTCGGTCGTCATCCTTCAGCTTCCCGATATCCGTCGTAACCCGTGCGAAGTGCGAATTGTCCGCGCTCTACGAGGCTCGCTGTCCTGCTAGGATCGGATACGCATGAGGCTA
FGF14_0030102_1	GTAGACTGGAAGAGCACTGTTAAAAAATTCTGGCCTGCTTAGCGACGAACGGTCGAGATTTACCTTCAGCTTCCCGATATCCGCGGAATACGTCGTTGACTGCTCGTAACCCGTGCGAAGTGCCAGCCCTTGCCCAGCATTGATCGGATACGCATGAGGCTA
FGF14_0030102_2	GTAGACTGGAAGAGCACTGTTTGAGACCAAACTGAACCTGACGAACGGTCGAGATTTACCTTCAGCTTCCCGATATCCGCGGAATACGTCGTTGACTGCTCGTAACCCGTGCGAAGTGCTTTTCTTCTCAGAAGAGTTCATGATCGGATACGCATGAGGCTA
FGF14_0030102_3	GTAGACTGGAAGAGCACTGTTCCATGAGGATTTTGGTCCATGACGAACGGTCGAGATTTACCTTCAGCTTCCCGATATCCGCGGAATACGTCGTTGACTGCTCGTAACCCGTGCGAAGTGCAGGCAAACCAACACATTCATGATCGGATACGCATGAGGCTA
FGF14_0030102_4	GTAGACTGGAAGAGCACTGTTTGTTGTGTTCTTTCCTGCAGCAGGACGAACGGTCGAGATTTACCTTCAGCTTCCCGATATCCGCGGAATACGTCGTTGACTGCTCGTAACCCGTGCGAAGTGCAGCATGGGCAAGACGGCGATCGGATACGCATGAGGCTA
FGF14_0030102_5	GTAGACTGGAAGAGCACTGTTTTCTGTAGGCCTTGTAGGCGACGAACGGTCGAGATTTACCTTCAGCTTCCCGATATCCGCGGAATACGTCGTTGACTGCTCGTAACCCGTGCGAAGTGCTGAGAAAGTGGGTCCAAAGATGATCGGATACGCATGAGGCTA
FGF14_0030102_6	GTAGACTGGAAGAGCACTGTTTTGCCTGGGTGGGAAATGGGACGAACGGTCGAGATTTACACTTCAGCTTCCCGATATCCGCGGAATACGTCGTTGACTGCTCGTAACCCGTGCGAAGTGCGTGCTCCCAAGGTCGGCAGATCGGATACGCATGAGGCTA
FGF14_0030102_7	GTAGACTGGAAGAGCACTGTTTCTGTGACCTTTTGCAGGGATTTGACGAACGGTCGAGATTTACCTTCAGCTTCCCGATATCCGCGGAATACGTCGTTGACTGCTCGTAACCCGTGCGAAGTGCGGCTGCTCGCTCCACTGGATCGGATACGCATGAGGCTA
FGF14_0030102_8	GTAGACTGGAAGAGCACTGTTATGTGAATGACATACTTCACAGACGAACGGTCGAGATTTACCTTCAGCTTCCCGATATCCGCGGAATACGTCGTTGACTGCTCGTAACCCGTGCGAAGTGCTCTGTGACTGTGACACTTCGATCGGATACGCATGAGGCTA
FGF14_0030102_9	GTAGACTGGAAGAGCACTGTTAGAGCAGCAGGAAGTAAGCTAATGACGAACGGTCGAGATTTACCTTCAGCTTCCCGATATCCGCGGAATACGTCGTTGACTGCTCGTAACCCGTGCGAAGTGCTCCTGCTCCGTGGCTGAGATCGGATACGCATGAGGCTA
FGF14_0030102_10	GTAGACTGGAAGAGCACTGTTTTAAATAAGGAAGGGCAAGCTAGACGAACGGTCGAGATTTACCTTCAGCTTCCCGATATCCGCGGAATACGTCGTTGACTGCTCGTAACCCGTGCGAAGTGCAGAGCCTGGTTTTTGGGAGATCGGATACGCATGAGGCTA
FGF14_0030102_11	GTAGACTGGAAGAGCACTGTTAAAACAGGGTTGTATATAGCCGACGAACGGTCGAGATTTACCTTCAGCTTCCCGATATCCGCGGAATACGTCGTTGACTGCTCGTAACCCGTGCGAAGTGCTGTTGCCATCCAGGGAGTGGATCGGATACGCATGAGGCTA
FGF14_0030102_12	GTAGACTGGAAGAGCACTGTTCGATGGAACCAAGGATGACAGCGACGAACGGTCGAGATTTACCTTCAGCTTCCCGATATCCGCGGAATACGTCGTTGACTGCTCGTAACCCGTGCGAAGTGCGCACCCCGATGGAGCTCTGATCGGATACGCATGAGGCTA
FGF14_0030102_13	GTAGACTGGAAGAGCACTGTTAAATCAATGTGGTTTCTTTGGGACGAACGGTCGAGATTTACCTTCAGCTTCCCGATATCCGCGGAATACGTCGTTGACTGCTCGTAACCCGTGCGAAGTGCGCTGGATTGCTTTTCGCCCGATCGGATACGCATGAGGCTA
FHOD3_2000130_1	GTAGACTGGAAGAGCACTGTTCGACACGGACCCTTTCAACAGCGTATCGGTAGTCGCAACGCCTTCAGCTTCCCGATATCCGCGGAATACGTCGTTGACTGCCATGCGATTAACCGCGACTGGCCGGGTGCAGTTCTTGGAGATCGGATACGCATGAGGCTA
FHOD3_2000130_2	GTAGACTGGAAGAGCACTGTTGTTGGAAGGCTTCCAGGATGACCGTATCGGTAGTCGCAACGCCTTCAGCTTCCCGATATCCGCGGAATACGTCGTTGACTGCCATGCGATTAACCGCGACTGGGCAGAGCAGCGGGATGAGATCGGATACGCATGAGGCTA
FHOD3_2000130_3	GTAGACTGGAAGAGCACTGTTATCAGAACTATCAGAACTACATCCGTATCGGTAGTCGCAACGCCTTCAGCTTCCCGATATCCGCGGAATACGTCGTTGACTGCCATGCGATTAACCGCGACTGGGTGGGAGCTGAGGCTGGATCGGATACGCATGAGGCTA
FHOD3_2000130_4	GTAGACTGGAAGAGCACTGTTTAATAAACCGCAATGAAACCCGTATCGGTAGTCGCAACGCCTTCAGCTTCCCGATATCCGCGGAATACGTCGTTGACTGCCATGCGATTAACCGCGACTGTGTGGATGGAATGAATGGAGGATCGGATACGCATGAGGCTA
FHOD3_2000130_5	GTAGACTGGAAGAGCACTGTTTCGTCTTTGTAGAGTACTCGGAGCGTATCGGTAGTCGCAACGCCTTCAGCTTCCCGATATCCGCGGAATACGTCGTTGACTGCCATGCGATTAACCGCGACTGAGCCCTGAAGCTGCTGCGATCGGATACGCATGAGGCTA
FHOD3_2000130_6	GTAGACTGGAAGAGCACTGTTACTGGTTTATGCAATGACTTTGCGTATCGGTAGTCGCAACGCCTTCAGCTTCCCGATATCCGCGGAATACGTCGTTGACTGCCATGCGATTAACCGCGACTGTGGAGTTGATACGGAGCTGATCGGATACGCATGAGGCTA
FHOD3_2000130_7	GTAGACTGGAAGAGCACTGTTTGTCCCAGAGGCACTTGAACAACGTATCGGTAGTCGCAACGCCTTCAGCTTCCCGATATCCGCGGAATACGTCGTTGACTGCCATGCGATTAACCGCGACTGAGCTGGGCATTGCTGCTGGATCGGATACGCATGAGGCTA
FHOD3_2000130_8	GTAGACTGGAAGAGCACTGTTTGAGACCACGGAGCCACCCGTATCGGTAGTCGCAACGCAACTTCAGCTTCCCGATATCCGCGGAATACGTCGTTGACTGCCATGCGATTAACCGCGACTGCAGGCACGAGGATGGCGAGATCGGATACGCATGAGGCTA
FHOD3_2000130_9	GTAGACTGGAAGAGCACTGTTAGAAAGGTTGCAGAGAATAGAGCCGTATCGGTAGTCGCAACGCCTTCAGCTTCCCGATATCCGCGGAATACGTCGTTGACTGCCATGCGATTAACCGCGACTGCGGCGGCAGGAGAGAGAGATCGGATACGCATGAGGCTA
FHOD3_2000130_10	GTAGACTGGAAGAGCACTGTTACGAGAAGGAGCTGAGAAGCCCGTATCGGTAGTCGCAACGCCTTCAGCTTCCCGATATCCGCGGAATACGTCGTTGACTGCCATGCGATTAACCGCGACTGCAGTTGGCAGCTGAGGAGCGATCGGATACGCATGAGGCTA
FHOD3_2000130_11	GTAGACTGGAAGAGCACTGTTAGAGGGAGGAGAAGGAGGACAACGTATCGGTAGTCGCAACGCCTTCAGCTTCCCGATATCCGCGGAATACGTCGTTGACTGCCATGCGATTAACCGCGACTGCCTCCAGCAGCACGTTGGGATCGGATACGCATGAGGCTA
FHOD3_2000130_12	GTAGACTGGAAGAGCACTGTTACAAACGGTTCATGCTTGACACGTATCGGTAGTCGCAACGCCTTCAGCTTCCCGATATCCGCGGAATACGTCGTTGACTGCCATGCGATTAACCGCGACTGTGTGGCGACATCCTCACCAGATCGGATACGCATGAGGCTA
FHOD3_2000130_13	GTAGACTGGAAGAGCACTGTTTTTGCTGAGAAATTCAACAGTGCGTATCGGTAGTCGCAACGCCTTCAGCTTCCCGATATCCGCGGAATACGTCGTTGACTGCCATGCGATTAACCGCGACTGCGGGGCAGTGTGAAAGCAGATCGGATACGCATGAGGCTA
FHOD3_2000130_14	GTAGACTGGAAGAGCACTGTTTGACATTGATGTCCTAGATGTGCGTATCGGTAGTCGCAACGCCTTCAGCTTCCCGATATCCGCGGAATACGTCGTTGACTGCCATGCGATTAACCGCGACTGTGACCTGGGGGAGGAGGAGATCGGATACGCATGAGGCTA
FHOD3_2000130_15	GTAGACTGGAAGAGCACTGTTTTCACTAAGAAAAAGAAGACCATCGTATCGGTAGTCGCAACGCCTTCAGCTTCCCGATATCCGCGGAATACGTCGTTGACTGCCATGCGATTAACCGCGACTGCCAGGGGTCAGCCCACAGATCGGATACGCATGAGGCTA
FHOD3_2000130_16	GTAGACTGGAAGAGCACTGTTCTTCACCTCTGGGCATTCAAAACGTATCGGTAGTCGCAACGCCTTCAGCTTCCCGATATCCGCGGAATACGTCGTTGACTGCCATGCGATTAACCGCGACTGAGCGAGCTCTCTGCACGAGATCGGATACGCATGAGGCTA
FHOD3_2000130_17	GTAGACTGGAAGAGCACTGTTACTCTCTTAGCCATTGGGACGTATCGGTAGTCGCAACGCCTTCAGCTTCCCGATATCCGCGGAATACGTCGTTGACTGCCATGCGATTAACCGCGACTGACCTTGGGCTTTATCCTGTCTGATCGGATACGCATGAGGCTA
FHOD3_2000130_18	GTAGACTGGAAGAGCACTGTTTGTGTGCACCATGGTGGTAGACGTATCGGTAGTCGCAACGCCTTCAGCTTCCCGATATCCGCGGAATACGTCGTTGACTGCCATGCGATTAACCGCGACTGAGCAGTCGCTTCTCCACCAGATCGGATACGCATGAGGCTA
FHOD3_2000130_19	GTAGACTGGAAGAGCACTGTTAGAGAAATAAGACCAGAGGGAAGCGTATCGGTAGTCGCAACGCCTTCAGCTTCCCGATATCCGCGGAATACGTCGTTGACTGCCATGCGATTAACCGCGACTGACGGGCCAACCACAGAGGATCGGATACGCATGAGGCTA
FHOD3_2000130_20	GTAGACTGGAAGAGCACTGTTATGAAGGCTGTGCTGAAAACCTCGTATCGGTAGTCGCAACGCCTTCAGCTTCCCGATATCCGCGGAATACGTCGTTGACTGCCATGCGATTAACCGCGACTGGCGGCTGAGCACGAGAACGATCGGATACGCATGAGGCTA
FHOD3_2000130_21	GTAGACTGGAAGAGCACTGTTAATGTCACAGATGATGCAGCTCGTATCGGTAGTCGCAACGCCTTCAGCTTCCCGATATCCGCGGAATACGTCGTTGACTGCCATGCGATTAACCGCGACTGGGGAACTGATGACTCGCCCGATCGGATACGCATGAGGCTA
FHOD3_2000130_22	GTAGACTGGAAGAGCACTGTTAGTTGCAGCTGTGACACTCATACGTATCGGTAGTCGCAACGCCTTCAGCTTCCCGATATCCGCGGAATACGTCGTTGACTGCCATGCGATTAACCGCGACTGGCTTGGTTGGCACCTCGGGATCGGATACGCATGAGGCTA
FHOD3_2000130_23	GTAGACTGGAAGAGCACTGTTACCTTCTCCATCGTGTCAGCTCGTATCGGTAGTCGCAACGCCTTCAGCTTCCCGATATCCGCGGAATACGTCGTTGACTGCCATGCGATTAACCGCGACTGCCAGGAGTCCCCTGCACATGATCGGATACGCATGAGGCTA
FHOD3_2000130_24	GTAGACTGGAAGAGCACTGTTAAATATCCAGATGTAAACCCCCGTATCGGTAGTCGCAACGCCTTCAGCTTCCCGATATCCGCGGAATACGTCGTTGACTGCCATGCGATTAACCGCGACTGCTGAGTCTCCACAACACCAGATCGGATACGCATGAGGCTA
FHOD3_2000130_25	GTAGACTGGAAGAGCACTGTTTCAGAATGGCAAAACTCTTCTCACGTATCGGTAGTCGCAACGCCTTCAGCTTCCCGATATCCGCGGAATACGTCGTTGACTGCCATGCGATTAACCGCGACTGTCCACAGGCTCGCCTCTGATCGGATACGCATGAGGCTA
FLRT2_3003020_1	GTAGACTGGAAGAGCACTGTTTTGTTGGTTTAGTTTTGATTTCAACGCTACGGAGTACGCCACTCTTCAGCTTCCCGATATCCGAACTGCGACCGTCGGCTTACACGTCTGCGTACCGGCTTAGTGGGATAGGATGGGCCTGATCGGATACGCATGAGGCTA
FLRT2_3003020_2	GTAGACTGGAAGAGCACTGTTGAAGGACAAAGGGTAATCATACGCTACGGAGTACGCCACTCTTCAGCTTCCCGATATCCGAACTGCGACCGTCGGCTTACACGTCTGCGTACCGGCTTAGTTTAGCCTTTCCAACACATTGATCGGATACGCATGAGGCTA
FLRT2_3003020_3	GTAGACTGGAAGAGCACTGTTTCTCAAGTTCCTTCAAACCAACGCTACGGAGTACGCCACTCTTCAGCTTCCCGATATCCGAACTGCGACCGTCGGCTTACACGTCTGCGTACCGGCTTAGTTCAGTTTATCTTCCTGGGAGATCGGATACGCATGAGGCTA
FLRT2_3003020_4	GTAGACTGGAAGAGCACTGTTTACAATGGGGCCCCTGGAAACGCTACGGAGTACGCCACTCTTCAGCTTCCCGATATCCGAACTGCGACCGTCGGCTTACACGTCTGCGTACCGGCTTAGTGTGAGTCTGCTTCATGCCTAGATCGGATACGCATGAGGCTA
FLRT2_3003020_5	GTAGACTGGAAGAGCACTGTTAGTATGCGTTTTACAAGAACAACGCTACGGAGTACGCCACTCTTCAGCTTCCCGATATCCGAACTGCGACCGTCGGCTTACACGTCTGCGTACCGGCTTAGAGCCTTGCTCAAAGACCACGATCGGATACGCATGAGGCTA
FLRT2_3003020_6	GTAGACTGGAAGAGCACTGTTAAAGCACAAGTAGACACAAAACGCTACGGAGTACGCCACTCTTCAGCTTCCCGATATCCGAACTGCGACCGTCGGCTTACACGTCTGCGTACCGGCTTAGCGCCATCATGAAAAGTCCACGATCGGATACGCATGAGGCTA
FLRT2_3003020_7	GTAGACTGGAAGAGCACTGTTAAAAAATTGGGAAGATGAGGTACGCTACGGAGTACGCCACTCTTCAGCTTCCCGATATCCGAACTGCGACCGTCGGCTTACACGTCTGCGTACCGGCTTAGCTGTATTCTTTCTGGGGGAGATCGGATACGCATGAGGCTA
FLRT2_3003020_8	GTAGACTGGAAGAGCACTGTTTTCAGAAGGCATTGGAAATCAACGCTACGGAGTACGCCACTCTTCAGCTTCCCGATATCCGAACTGCGACCGTCGGCTTACACGTCTGCGTACCGGCTTAGAGAGCCCCAGGAATGAGCAGATCGGATACGCATGAGGCTA
FLRT2_3003020_9	GTAGACTGGAAGAGCACTGTTTGGTAGCAGTCAAATGGAAACGCTACGGAGTACGCCACTCTTCAGCTTCCCGATATCCGAACTGCGACCGTCGGCTTACACGTCTGCGTACCGGCTTAGTGGGTTTGCTGATAGTGGGGAGATCGGATACGCATGAGGCTA
FLRT2_3003020_10	GTAGACTGGAAGAGCACTGTTACTACGGTCTGTATTAGCATACGCTACGGAGTACGCCACTCTTCAGCTTCCCGATATCCGAACTGCGACCGTCGGCTTACACGTCTGCGTACCGGCTTAGAGTCTCAAAGCAATTCACTCGATCGGATACGCATGAGGCTA
FLRT2_3003020_11	GTAGACTGGAAGAGCACTGTTATCTCTATTCTGTTTGGACTAGTACGCTACGGAGTACGCCACTCTTCAGCTTCCCGATATCCGAACTGCGACCGTCGGCTTACACGTCTGCGTACCGGCTTAGCCTGTGGTCTGCTGCCAGATCGGATACGCATGAGGCTA
FLRT2_3003020_12	GTAGACTGGAAGAGCACTGTTATAAGACTGTAGCCTATTGGAACGCTACGGAGTACGCCACTCTTCAGCTTCCCGATATCCGAACTGCGACCGTCGGCTTACACGTCTGCGTACCGGCTTAGTCTAACAGCAACTGTGTCTGATCGGATACGCATGAGGCTA
FLRT2_3003020_13	GTAGACTGGAAGAGCACTGTTAAAATTCAGGAAGATGTGACTACGCTACGGAGTACGCCACTCTTCAGCTTCCCGATATCCGAACTGCGACCGTCGGCTTACACGTCTGCGTACCGGCTTAGTTGTGTTCTGTGTGCTTTTGATCGGATACGCATGAGGCTA
FLRT2_3003020_14	GTAGACTGGAAGAGCACTGTTTATTTCATCACATCATACACCTACGCTACGGAGTACGCCACTCTTCAGCTTCCCGATATCCGAACTGCGACCGTCGGCTTACACGTCTGCGTACCGGCTTAGGCCAGTGAACACTAGCTTGATCGGATACGCATGAGGCTA
FLRT2_3003020_15	GTAGACTGGAAGAGCACTGTTGAACATCACTAACATTGCCACGCTACGGAGTACGCCACTCTTCAGCTTCCCGATATCCGAACTGCGACCGTCGGCTTACACGTCTGCGTACCGGCTTAGAATTCTACCTGGCAGTTTAAAGATCGGATACGCATGAGGCTA
FLRT2_3003020_16	GTAGACTGGAAGAGCACTGTTAGGGAAAAACTAGCAACATACGCTACGGAGTACGCCACTCTTCAGCTTCCCGATATCCGAACTGCGACCGTCGGCTTACACGTCTGCGTACCGGCTTAGACTGGTGTGACATACATTTTTGATCGGATACGCATGAGGCTA
[truncated: 4,300 more rows]
