# Supplementary material for: Mapping human tissues with highly multiplexed RNA in situ hybridization
Source: Nat Commun. 2024 Mar 20;15:2511. doi: 10.1038/s41467-024-46437-y (PMC10954689; doi:10.1038/s41467-024-46437-y)
Supplement: Supplementary file 8 — Source Data [file 41467_2024_46437_MOESM8_ESM.xlsx]

## Sheet: Figure 2b
index	replicate 1	replicate 2
MBP	487253	465470
NRGN	408510	435391
SLC17A7	207425	223839
UCHL1	116255	117508
PTGDS	59122	67479
ATP1A2	54481	60255
CSF1R	43781	28635
RORB	36406	33509
GAD1	35056	31792
TMSB10	31462	37601
SATB2	28275	22803
AQP4	20727	20062
APOD	20298	21392
GAD2	19784	23288
MOBP	19079	25898
PDGFRA	17993	16791
LAMP5	15769	12009
PHLDB2	15072	12914
CUX2	14352	16995
SST	13365	16474
CBLN2	13157	10595
PVALB	12674	10644
ST18	10266	9267
PCP4	10139	9392
SEMA3E	9899	10819
MIR34AHG	9295	5168
RAB27B	8150	7834
NTNG2	7741	8392
MCTP2	7551	5846
NNAT	7516	8451
SAT1	7306	7405
FLT1	6887	6740
TENM1	6797	7004
COBLL1	6704	7165
COL5A2	6346	5472
MAL	6228	7375
VCAN	5860	6221
RTN4RL1	5754	4629
SMYD1	5722	9312
ADGRV1	5317	5388
TOX2	5304	5923
LHX6	5105	5324
FEZF2	5010	6076
ADARB2	4892	4094
Empty	4886	5112
TAFA1	4822	3455
LINC01830	4784	7128
RNF175	4693	6024
TESC	4667	3494
PCP4L1	4483	5608
TSHZ2	4298	4848
ZBTB7C	4208	3546
CMTM8	4093	3389
SEMA5A	4017	4517
COL22A1	3998	3636
DCN	3910	4399
DOCK8	3794	5542
EPHX4	3783	3295
RYR1	3688	3655
EPB41L4A	3644	2994
CPNE8	3422	3047
FYB1	3335	3664
DPP4	3323	4155
EBF1	3313	3249
ATP10A	3279	3324
GBE1	3252	2772
COLEC12	3185	2620
VIP	3102	2566
SULF1	3014	2793
MYOM2	2644	2517
CCN2	2574	3159
THEMIS	2571	2286
SLC24A4	2480	1812
LHFPL3	2459	2055
ITGA1	2430	2706
ELFN1	2407	2022
APBB1IP	2339	1959
RIT2	2315	2201
NHS	2282	2494
NXPH2	2275	1766
SYT6	2251	2808
CALB2	2226	2950
FLT3	2166	1695
EYA4	1904	1410
MOXD1	1885	1940
NPY	1813	1867
CRHBP	1626	1665
PDGFD	1542	1526
HTR2C	1301	1318
TAC1	1279	1444
ABO	1186	1209
MDFIC	1167	2288
GLI3	1150	1207
NDST4	1145	2830
PLAAT1	1080	1132
OTOGL	1047	1254
RGS10	1042	1135
ABI3BP	1024	1165
ERG	1001	1048
LAMA3	998	965
TLL1	952	839
LINC02424	945	2671
CRH	907	968
NPNT	905	954
PAWR	865	848
NPSR1	807	749
TAFA4	663	619
HGF	634	424
TRPC3	632	795
LINC02218	567	773
LINC00609	521	478
POSTN	480	624
FAM85B	454	274
NPR3	435	377
LINC00970	360	402
LINC01202	318	297
COL15A1	304	318
FBN2	271	390
PRB2	254	196
CFAP299	150	251
LINC00290	95	138
ASIP	54	67

## Sheet: Figure 2g
index	percent	variable	value
SLC17A7	13.5303	RNAscope	172228
PVALB	3.89928	RNAscope	35186
CBLN2	8.48668	RNAscope	20161
RORB	35.0124	RNAscope	10502
CUX2	17.3597	RNAscope	7143
AQP4	48.4726	RNAscope	5925
APBB1IP	6.90269	RNAscope	4491
FEZF2	22.922	RNAscope	3128
GAD2	67.7441	RNAscope	3001
LAMP5	51.833	RNAscope	2946
SLC17A7	13.5303	DART-FISH	23303
PVALB	3.89928	DART-FISH	1372
CBLN2	8.48668	DART-FISH	1711
RORB	35.0124	DART-FISH	3677
CUX2	17.3597	DART-FISH	1240
AQP4	48.4726	DART-FISH	2872
APBB1IP	6.90269	DART-FISH	310
FEZF2	22.922	DART-FISH	717
GAD2	67.7441	DART-FISH	2033
LAMP5	51.833	DART-FISH	1527

## Sheet: Figure 2h
	DART-FISH	MERFISH
ABO	0.0314881	0.0358467
ADARB2	0.111728	0.30581
ADGRV1	0.141415	0.947837
APBB1IP	0.0558829	0.371075
AQP4	0.28024	1.51397
ATP10A	0.0981047	0.0613103
COBLL1	0.177744	0.167614
COL15A1	0.00900732	0.018047
COL22A1	0.0825296	0.123362
COL5A2	0.157741	0.0511743
COLEC12	0.0707074	0.101854
CPNE8	0.0648902	0.139431
CUX2	0.285682	0.065513
DCN	0.0858698	0.0165637
DOCK8	0.101933	0.0796044
DPP4	0.0761869	0.0615575
ELFN1	0.0416213	0.0605686
EPB41L4A	0.092888	0.11471
ERG	0.0251079	0.0640297
EYA4	0.0463502	0.0291718
FBN2	0.0088572	0.0244747
FLT1	0.167874	0.159456
FLT3	0.057797	0.0232386
GAD1	0.742391	1.44598
GAD2	0.441922	0.814091
GLI3	0.0230813	0.0669963
HGF	0.0135485	0.0306551
ITGA1	0.0690561	0.0682324
LAMA3	0.0285232	0.0370828
LAMP5	0.345205	0.497651
LHX6	0.0891349	0.344376
MBP	1.31938	2.54462
MCTP2	0.216363	0.0274413
NDST4	0.0216176	0.0642769
NPNT	0.0205292	0.0583436
NPR3	0.0112591	0.010136
NTNG2	0.100244	0.467985
OTOGL	0.0237568	0.11471
PAWR	0.0205292	0.0390606
PDGFRA	0.383036	0.840544
POSTN	0.0137362	0.0729295
RNF175	0.104447	0.084796
RORB	0.715294	0.275155
RYR1	0.101107	0.161434
SEMA3E	0.180109	0.126823
SEMA5A	0.082417	0.45686
SLC17A7	3.58953	10.3731
SLC24A4	0.0477013	0.0783684
SMYD1	0.183224	0.0667491
ST18	0.268043	1.25562
SYT6	0.0423344	0.179234
TENM1	0.131619	0.198269
TLL1	0.0249202	0.0674907
TSHZ2	0.0756239	0.150556
VCAN	0.128279	0.773548
ZBTB7C	0.0759992	0.0407911

## Sheet: Figure 2i
	EEL	DART-FISH
NRGN	779192	408510
MBP	302642	487253
SLC17A7	120518	207425
PVALB	67831	12674
SATB2	46603	28275
THEMIS	38905	2571
GAD1	36780	35056
LAMP5	30303	15769
SULF1	24661	3014
CUX2	22379	14352
RORB	21671	36406
AQP4	19159	20727
CALB2	16046	2226
GAD2	15878	19784
TSHZ2	12368	4298
TAC1	11547	1279
FBN2	11537	271
PDGFRA	11057	17993
SYT6	10952	2251
SST	10584	13365
FLT1	10406	6887
LHX6	10235	5105
DCN	10112	3910
NTNG2	9849	7741
NDST4	9564	1145
VIP	9438	3102
NNAT	9317	7516
TRPC3	8517	632
PCP4	8110	10139
SEMA5A	7224	4017
NXPH2	6831	2275
COBLL1	6822	6704
COL22A1	6200	3998
ADARB2	5935	4892
EYA4	5742	1904
ST18	5633	10266
ERG	5467	1001
FEZF2	5395	5010
POSTN	5249	480
LINC00609	5069	521
CPNE8	4989	3422
PDGFD	4707	1542
DOCK8	4557	3794
NPY	4505	1813
MDFIC	4358	1167
SEMA3E	4103	9899
HTR2C	3742	1301
TAFA1	3565	4822
VCAN	3253	5860
COL5A2	3047	6346
NPNT	2540	905
TLL1	2489	952
EPB41L4A	2226	3644
GLI3	2074	1150
EBF1	2034	3313
CRH	1839	907
ABI3BP	1807	1024
COL15A1	1307	304
CRHBP	1251	1626
LHFPL3	1226	2459

## Sheet: Supp Figure 1b
	gel after RT	gel after RCA
ABI3BP	0.0341455	0.0224536
ABO	0.039486	0.0194012
ADARB2	0.162984	0.0959191
ADGRV1	0.177303	0.136227
APBB1IP	0.0780708	0.0495066
APOD	0.676769	0.644422
AQP4	0.690387	0.421475
ASIP	0.0018024	0.00204884
ATP10A	0.109379	0.067528
ATP1A2	1.81532	1.1987
CALB2	0.0741322	0.0470815
CBLN2	0.438518	0.231101
CCN2	0.0858144	0.0657301
CFAP299	0.00500668	0.00422311
CMTM8	0.136582	0.0306489
COBLL1	0.223732	0.173859
COL15A1	0.0101469	0.00815354
COL22A1	0.133378	0.072002
COL5A2	0.211649	0.16813
COLEC12	0.106208	0.0666499
CPNE8	0.114085	0.0863857
CRH	0.0302403	0.0277638
CRHBP	0.054239	0.0416458
CSF1R	1.46075	0.670179
CUX2	0.478138	0.234404
DCN	0.130307	0.0871801
DOCK8	0.126602	0.0833333
DPP4	0.110915	0.0773123
EBF1	0.110447	0.0521408
ELFN1	0.0801068	0.0316525
EPB41L4A	0.121462	0.0491721
EPHX4	0.126135	0.101815
ERG	0.0333445	0.0234153
EYA4	0.0634846	0.032865
FAM85B	0.0151535	0.00522663
FBN2	0.00904539	0.00760997
FEZF2	0.167123	0.111766
FLT1	0.229473	0.142373
FLT3	0.0721963	0.065061
FYB1	0.111215	0.0374226
GAD1	1.16876	0.713581
GAD2	0.658945	0.342616
GBE1	0.108378	0.0632631
GLI3	0.0383845	0.0241679
HGF	0.0211615	0.0153454
HTR2C	0.0433578	0.0293945
ITGA1	0.0810414	0.0656882
LAMA3	0.0332443	0.0286419
LAMP5	0.525534	0.272704
LHFPL3	0.081976	0.0531862
LHX6	0.170294	0.104783
LINC00290	0.00317089	0.00267603
LINC00609	0.0173899	0.0106623
LINC00970	0.012016	0.0127112
LINC01202	0.0106142	0.0110386
LINC01830	0.15968	0.0459525
LINC02218	0.0189252	0.00827898
LINC02424	0.0315421	0.00848804
MAL	0.207677	0.158011
MBP	16.2357	7.09015
MCTP2	0.251903	0.111599
MDFIC	0.0389186	0.0287255
MIR34AHG	0.31018	0.134387
MOBP	0.636148	0.47094
MOXD1	0.0628505	0.0388025
MYOM2	0.0881175	0.0528935
NDST4	0.0382176	0.0657301
NHS	0.075968	0.050092
NNAT	0.250334	0.166541
NPNT	0.0301736	0.0235407
NPR3	0.0145194	0.00990968
NPSR1	0.0269359	0.0194849
NPY	0.0604139	0.0775631
NRGN	13.6152	9.19468
NTNG2	0.257977	0.129035
NXPH2	0.0757677	0.0486285
OTOGL	0.0348798	0.0372554
PAWR	0.0288051	0.0235825
PCP4	0.337717	0.325054
PCP4L1	0.149266	0.0992223
PDGFD	0.0514686	0.02237
PDGFRA	0.599666	0.281485
PHLDB2	0.502971	0.207852
PLAAT1	0.0360481	0.0234153
POSTN	0.0159546	0.0267603
PRB2	0.00847797	0.0057702
PTGDS	1.97146	1.66679
PVALB	0.422563	0.299256
RAB27B	0.271562	0.227839
RGS10	0.0347797	0.0266767
RIT2	0.0771362	0.0709149
RNF175	0.156542	0.147015
RORB	1.21395	0.691629
RTN4RL1	0.191789	0.115278
RYR1	0.123097	0.0646011
SAT1	0.243625	0.198361
SATB2	0.941756	0.578818
SEMA3E	0.33004	0.195392
SEMA5A	0.133712	0.0769359
SLC17A7	6.91372	3.37356
SLC24A4	0.0826435	0.0530189
SMYD1	0.190921	0.0600435
SST	0.445628	0.384638
ST18	0.342557	0.181427
SULF1	0.100534	0.0557786
SYT6	0.075	0.0340358
TAC1	0.0426903	0.0390952
TAFA1	0.160648	0.111641
TAFA4	0.0221295	0.0196939
TENM1	0.226669	0.170681
TESC	0.155708	0.0849222
THEMIS	0.085514	0.0656882
TLL1	0.0317757	0.0211574
TMSB10	1.04893	1.00832
TOX2	0.176769	0.133634
TRPC3	0.0210614	0.0246697
TSHZ2	0.143425	0.100268
UCHL1	3.87463	3.42946
VCAN	0.195561	0.110428
VIP	0.103405	0.0785666
ZBTB7C	0.140254	0.0739254

## Sheet: Supp Figure 4d
	total count	inside ratio
MBP	487253	0.0721494
NRGN	408510	0.342347
SLC17A7	207425	0.360246
UCHL1	116255	0.384938
PTGDS	59122	0.518047
ATP1A2	54481	0.349773
CSF1R	43781	0.689112
RORB	36406	0.4182
GAD1	35056	0.465826
TMSB10	31462	0.282786
SATB2	28275	0.257401
AQP4	20727	0.246152
APOD	20298	0.340083
GAD2	19784	0.497271
MOBP	19079	0.287279
PDGFRA	17993	0.47952
LAMP5	15769	0.480056
PHLDB2	15072	0.841361
CUX2	14352	0.446349
SST	13365	0.494126
CBLN2	13157	0.368245
PVALB	12674	0.260376
ST18	10266	0.623807
PCP4	10139	0.256041
SEMA3E	9899	0.381251
MIR34AHG	9295	0.737278
RAB27B	8150	0.345153
NTNG2	7741	0.252422
MCTP2	7551	0.675937
NNAT	7516	0.230043
SAT1	7306	0.605393
FLT1	6887	0.541891
TENM1	6797	0.430925
COBLL1	6704	0.626641
COL5A2	6346	0.59376
MAL	6228	0.339114
VCAN	5860	0.493686
RTN4RL1	5754	0.33455
SMYD1	5722	0.800944
ADGRV1	5317	0.632123
TOX2	5304	0.357089
LHX6	5105	0.367091
FEZF2	5010	0.326148
ADARB2	4892	0.515331
Empty	4886	0.590667
TAFA1	4822	0.386976
LINC01830	4784	0.778637
RNF175	4693	0.505007
TESC	4667	0.579816
PCP4L1	4483	0.259424
TSHZ2	4298	0.371103
ZBTB7C	4208	0.378802
CMTM8	4093	0.781334
SEMA5A	4017	0.45407
COL22A1	3998	0.484242
DCN	3910	0.463427
DOCK8	3794	0.632578
EPHX4	3783	0.418187
RYR1	3688	0.677603
EPB41L4A	3644	0.578485
CPNE8	3422	0.402688
FYB1	3335	0.296552
DPP4	3323	0.542883
EBF1	3313	0.703894
ATP10A	3279	0.724306
GBE1	3252	0.532595
COLEC12	3185	0.46405
VIP	3102	0.504191
SULF1	3014	0.508626
MYOM2	2644	0.383132
CCN2	2574	0.358586
THEMIS	2571	0.227149
SLC24A4	2480	0.429435
LHFPL3	2459	0.297275
ITGA1	2430	0.672016
ELFN1	2407	0.362277
APBB1IP	2339	0.561779
RIT2	2315	0.382721
NHS	2282	0.40929
NXPH2	2275	0.348571
SYT6	2251	0.404709
CALB2	2226	0.556604
FLT3	2166	0.599723
EYA4	1904	0.57563
MOXD1	1885	0.322016
NPY	1813	0.216768
CRHBP	1626	0.274293
PDGFD	1542	0.676394
HTR2C	1301	0.460415
TAC1	1279	0.561376
ABO	1186	0.63828
MDFIC	1167	0.371894
GLI3	1150	0.436522
NDST4	1145	0.421834
PLAAT1	1080	0.472222
OTOGL	1047	0.537727
RGS10	1042	0.494242
ABI3BP	1024	0.606445
ERG	1001	0.576424
LAMA3	998	0.712425
TLL1	952	0.641807
LINC02424	945	0.748148
CRH	907	0.381477
NPNT	905	0.517127
PAWR	865	0.539884
NPSR1	807	0.627014
TAFA4	663	0.484163
HGF	634	0.473186
TRPC3	632	0.613924
LINC02218	567	0.703704
LINC00609	521	0.535509
POSTN	480	0.7125
FAM85B	454	0.54185
NPR3	435	0.616092
LINC00970	360	0.388889
LINC01202	318	0.402516
COL15A1	304	0.723684
FBN2	271	0.833948
PRB2	254	0.606299
CFAP299	150	0.486667
LINC00290	95	0.568421
ASIP	54	0.759259

## Sheet: Supp Figure 5c
	correlation with SNARE-seq	geneLen	technology
ABI3BP	0.895597	7547	DART-FISH
ABO	0.88028	1914	DART-FISH
ADARB2	0.934062	8713	DART-FISH
ADGRV1	0.896146	22211	DART-FISH
APBB1IP	0.996914	3460	DART-FISH
APOD	0.809803	1121	DART-FISH
AQP4	0.953177	5684	DART-FISH
ASIP	0.403338	845	DART-FISH
ATP10A	0.88382	9527	DART-FISH
ATP1A2	0.965253	5435	DART-FISH
CALB2	0.790513	1467	DART-FISH
CBLN2	0.779909	2965	DART-FISH
CCN2	0.898876	2338	DART-FISH
CFAP299	0.0990614	932	DART-FISH
CMTM8	-0.056598	1170	DART-FISH
COBLL1	0.925595	10764	DART-FISH
COL15A1	0.00901722	5433	DART-FISH
COL22A1	0.562162	6840	DART-FISH
COL5A2	0.613211	7112	DART-FISH
COLEC12	0.855406	5724	DART-FISH
CPNE8	0.858185	4241	DART-FISH
CRH	0.968441	1288	DART-FISH
CRHBP	0.985057	1778	DART-FISH
CSF1R	0.350576	3989	DART-FISH
CUX2	0.649529	7082	DART-FISH
DCN	0.628184		DART-FISH
DOCK8	0.906779	8416	DART-FISH
DPP4	0.815169	5198	DART-FISH
EBF1	0.553724	5422	DART-FISH
ELFN1	0.880244	4428	DART-FISH
EPB41L4A	0.487942	4670	DART-FISH
EPHX4	0.868639	1436	DART-FISH
ERG	0.80112	5370	DART-FISH
EYA4	0.979981	6066	DART-FISH
FAM85B	0.256113	792	DART-FISH
FBN2	0.30328	12594	DART-FISH
FEZF2	0.991958		DART-FISH
FLT1	0.989746	12565	DART-FISH
FLT3	0.61198	3826	DART-FISH
FYB1	0.983115	5700	DART-FISH
GAD1	0.983655	4795	DART-FISH
GAD2	0.976139	5604	DART-FISH
GBE1	0.586809	3014	DART-FISH
GLI3	0.959513	11621	DART-FISH
HGF	0.778331	9629	DART-FISH
HTR2C	0.991798	4842	DART-FISH
ITGA1	0.787162	10736	DART-FISH
LAMA3	0.961265	13408	DART-FISH
LAMP5	0.854528	2042	DART-FISH
LHFPL3	0.90783	3282	DART-FISH
LHX6	0.984488	5151	DART-FISH
LINC00290	0.295323	593	DART-FISH
LINC00609	0.190616	583	DART-FISH
LINC00970	0.302747	1129	DART-FISH
LINC01202	0.812587	4388	DART-FISH
LINC01830	0.689875	569	DART-FISH
LINC02218	0.775417	1223	DART-FISH
LINC02424	0.646025	1264	DART-FISH
MAL	0.978622	1084	DART-FISH
MBP	0.752731	16050	DART-FISH
MCTP2	0.146866	8689	DART-FISH
MDFIC	0.938283	5956	DART-FISH
MIR34AHG	0.811132	8705	DART-FISH
MOBP	0.985014	4051	DART-FISH
MOXD1	0.882932	5155	DART-FISH
MYOM2	0.889095	5008	DART-FISH
NDST4	-0.158741	3449	DART-FISH
NHS	0.710688	9578	DART-FISH
NNAT	0.835549	1329	DART-FISH
NPNT	0.526692	5165	DART-FISH
NPR3	0.976893	9400	DART-FISH
NPSR1	-0.204329	2695	DART-FISH
NPY	0.824135	893	DART-FISH
NRGN	0.948952	1213	DART-FISH
NTNG2	0.98063	4673	DART-FISH
NXPH2	0.936544	2709	DART-FISH
OTOGL	0.788639	11143	DART-FISH
PAWR	0.931463	10191	DART-FISH
PCP4	0.990289	534	DART-FISH
PCP4L1	0.918709	1406	DART-FISH
PDGFD	0.964112	4263	DART-FISH
PDGFRA	0.56714	8244	DART-FISH
PHLDB2	0.91981	11399	DART-FISH
PLAAT1	0.739074	1063	DART-FISH
POSTN	0.964489	3379	DART-FISH
PRB2	0.520644	1431	DART-FISH
PTGDS	0.959539	1496	DART-FISH
PVALB	0.97594	854	DART-FISH
RAB27B	0.912963	7154	DART-FISH
RGS10	0.829269	1046	DART-FISH
RIT2	0.895273	1218	DART-FISH
RNF175	0.609566	1358	DART-FISH
RORB	0.928653	9621	DART-FISH
RTN4RL1	0.844334	3614	DART-FISH
RYR1	0.755109	15670	DART-FISH
SAT1	0.743232	1049	DART-FISH
SATB2	0.965866	7989	DART-FISH
SEMA3E	0.974807	8065	DART-FISH
SEMA5A	0.889001	12068	DART-FISH
SLC17A7	0.984878	3032	DART-FISH
SLC24A4	0.66435	10597	DART-FISH
SMYD1	0.863203	4385	DART-FISH
SST	0.998889	607	DART-FISH
ST18	0.933164	6556	DART-FISH
SULF1	0.801675	6664	DART-FISH
SYT6	0.654208	5064	DART-FISH
TAC1	0.590452	1063	DART-FISH
TAFA1	0.832849	2373	DART-FISH
TAFA4	0.857389	3255	DART-FISH
TENM1	0.891749	13547	DART-FISH
TESC	0.944298	1024	DART-FISH
THEMIS	0.950757	4309	DART-FISH
TLL1	0.896117	7961	DART-FISH
TMSB10	0.920186	461	DART-FISH
TOX2	0.89291	3009	DART-FISH
TRPC3	0.92538	9152	DART-FISH
TSHZ2	0.911853	12630	DART-FISH
UCHL1	0.223604	1411	DART-FISH
VCAN	0.986443	12960	DART-FISH
VIP	0.999095	1585	DART-FISH
ZBTB7C	0.762969	7610	DART-FISH
ABCC3	0.959479		MERFISH
ACVR1C	0.923428		MERFISH
ADAM12	0.498958		MERFISH
ADAMTS17	0.944435		MERFISH
ADAMTS19	0.882079		MERFISH
ADAMTS3	0.894155		MERFISH
ADAMTS6	0.676725		MERFISH
ADAMTSL1	0.811206		MERFISH
ADARB2	0.938202		MERFISH
ADGRG6	0.692297		MERFISH
AK5	0.914024		MERFISH
ANKFN1	0.458316		MERFISH
ANKRD30B	0.667102		MERFISH
ANKRD34B	0.675146		MERFISH
ARHGAP29	0.935075		MERFISH
ARHGAP42	0.962212		MERFISH
ARHGEF28	0.69076		MERFISH
ARL6IP1	0.571722		MERFISH
ARSJ	0.907827		MERFISH
ATP1B2	0.82049		MERFISH
BEND4	0.785655		MERFISH
BMP6	0.95932		MERFISH
BRINP3	0.787273		MERFISH
C8orf34	0.890581		MERFISH
CA10	0.936836		MERFISH
CACNA2D1	0.0545525		MERFISH
CALN1	0.861281		MERFISH
CCBE1	0.86601		MERFISH
CCDC144A	0.594152		MERFISH
CCNI	0.15781		MERFISH
CD163L1	-0.010541		MERFISH
CDH13	0.822092		MERFISH
CDH22	0.925677		MERFISH
CDH6	0.673337		MERFISH
CDH7	0.959989		MERFISH
CEMIP	0.839093		MERFISH
CHRNA6	0.593558		MERFISH
CHST9	0.261642		MERFISH
CLSTN2	0.929964		MERFISH
CNTN3	0.889023		MERFISH
CNTNAP5	0.87311		MERFISH
COBLL1	0.956255		MERFISH
COL11A1	0.854939		MERFISH
COL19A1	0.823359		MERFISH
COL21A1	0.884673		MERFISH
COL22A1	0.891417		MERFISH
COL24A1	0.691346		MERFISH
COL5A2	0.665765		MERFISH
COL9A1	0.964386		MERFISH
CPED1	0.948386		MERFISH
CTGF	0.948362		MERFISH
CTNNA3	0.972958		MERFISH
CUX2	0.832735		MERFISH
DACH1	0.709757		MERFISH
DCN	0.805818		MERFISH
DIRAS2	0.94988		MERFISH
DLC1	0.897676		MERFISH
DNAH6	0.855397		MERFISH
DPP10	0.882514		MERFISH
DPP4	0.833298		MERFISH
DPP6	0.429741		MERFISH
DPYD	0.855103		MERFISH
DSCAM	0.412176		MERFISH
EGFR	0.959115		MERFISH
ENTPD3	0.97066		MERFISH
EPHA3	0.766751		MERFISH
EPHA6	0.943984		MERFISH
ERBB4	0.969028		MERFISH
ERG	0.833828		MERFISH
ESRRG	0.579313		MERFISH
EYA4	0.996215		MERFISH
FAM19A1	0.94938		MERFISH
FAT4	0.869788		MERFISH
FBN2	0.934504		MERFISH
FBXL7	0.967183		MERFISH
FGF13	0.817323		MERFISH
FILIP1	0.945725		MERFISH
FRAS1	0.899137		MERFISH
FRMD4B	0.960185		MERFISH
FSTL4	0.902978		MERFISH
GALNTL6	0.754123		MERFISH
GAS2L3	0.855775		MERFISH
GLIS3	0.850352		MERFISH
GLS	-0.32623		MERFISH
GPC5	0.780047		MERFISH
GPC6	0.698925		MERFISH
GREB1L	0.815131		MERFISH
GRHL2	0.168444		MERFISH
GRID2	0.831471		MERFISH
GRIK3	0.939586		MERFISH
GRIN3A	0.975806		MERFISH
GRIP1	0.882439		MERFISH
GSG1L	0.717174		MERFISH
GULP1	0.819727		MERFISH
HGF	0.297898		MERFISH
HPSE2	0.917892		MERFISH
HTR1F	0.774293		MERFISH
HTR4	0.825172		MERFISH
IGFBP5	0.77975		MERFISH
IL1RAPL2	0.943672		MERFISH
INPP4B	0.825371		MERFISH
ITGA11	0.892323		MERFISH
ITGA8	0.809777		MERFISH
ITPR2	0.775745		MERFISH
KCNH5	0.916196		MERFISH
KCNIP4	-0.185996		MERFISH
KHDRBS3	0.903734		MERFISH
KIAA0513	0.0714081		MERFISH
KIAA1024	0.820468		MERFISH
KIT	0.949126		MERFISH
KLHL1	0.890575		MERFISH
L3MBTL4	0.907189		MERFISH
LAMP5	0.946689		MERFISH
LINC00299	0.848794		MERFISH
LINGO2	0.895948		MERFISH
LMO3	0.77138		MERFISH
LRIG3	0.778832		MERFISH
LRP1B	0.838063		MERFISH
LRRK1	0.476277		MERFISH
LUZP2	0.964657		MERFISH
MALAT1	0.408829		MERFISH
MCTP2	0.64076		MERFISH
MEF2C	0.185213		MERFISH
MEG3	0.265453		MERFISH
MEGF10	0.984562		MERFISH
MET	0.943741		MERFISH
MGAT4C	0.731068		MERFISH
MKX	0.834966		MERFISH
MYLK	0.542996		MERFISH
MYO3A	0.50598		MERFISH
NCAM2	0.78069		MERFISH
NCKAP5	0.947539		MERFISH
NDNF	0.823291		MERFISH
NDST3	0.81453		MERFISH
NETO2	0.821635		MERFISH
NFIA	0.92598		MERFISH
NOS1	0.747289		MERFISH
NPAS3	0.878324		MERFISH
NPTX1	0.938553		MERFISH
NREP	0.761525		MERFISH
NRG1	0.768928		MERFISH
NTNG1	0.886351		MERFISH
NTNG2	0.944426		MERFISH
OLFM1	-0.0998892		MERFISH
OLFML2B	0.914901		MERFISH
OPALIN	0.994783		MERFISH
PALMD	0.971411		MERFISH
PAX6	0.977001		MERFISH
PCDH11X	0.912432		MERFISH
PCDH15	0.910697		MERFISH
PCDH7	0.909775		MERFISH
PCDH9	0.273991		MERFISH
PDE1A	0.942836		MERFISH
PDE1C	0.93381		MERFISH
PDE3A	0.0997952		MERFISH
PDGFRA	0.978423		MERFISH
PDZD2	0.902222		MERFISH
PHACTR1	-0.514628		MERFISH
PKP2	0.989775		MERFISH
PLCH1	0.750904		MERFISH
PLCXD3	0.945482		MERFISH
PLD5	0.909785		MERFISH
POSTN	0.99755		MERFISH
POU6F2	0.785052		MERFISH
PPARGC1A	0.817775		MERFISH
PRKCB	-0.151674		MERFISH
PRKG1	0.846589		MERFISH
PTCHD4	0.942793		MERFISH
PTK2B	0.890219		MERFISH
PTPRB	0.893184		MERFISH
PTPRM	0.96171		MERFISH
RFX3	0.729168		MERFISH
RGS12	0.826182		MERFISH
ROBO1	0.707843		MERFISH
ROR2	0.94136		MERFISH
SATB1	0.96252		MERFISH
SCG3	0.684591		MERFISH
SDK1	0.821232		MERFISH
SEMA3A	0.85432		MERFISH
SEMA3C	0.717084		MERFISH
SEMA3D	0.939886		MERFISH
SEMA3E	0.956088		MERFISH
SEMA6A	0.939968		MERFISH
SERPINE2	0.779424		MERFISH
SFMBT2	0.952891		MERFISH
SGCD	0.81843		MERFISH
SGCZ	0.823875		MERFISH
SLC22A25	0.038937		MERFISH
SLC22A3	0.938951		MERFISH
SLC24A4	0.925728		MERFISH
SLC35F3	0.758219		MERFISH
SLC38A11	0.85847		MERFISH
SLC44A5	0.8795		MERFISH
SLC6A1	0.89567		MERFISH
SLC9A2	0.981639		MERFISH
SLC9A9	0.93431		MERFISH
SLIT2	0.781959		MERFISH
SLIT3	0.867606		MERFISH
SMYD1	0.999579		MERFISH
SNTB1	0.908297		MERFISH
SORBS2	0.864187		MERFISH
SORCS1	0.878536		MERFISH
SORCS2	0.906862		MERFISH
SORL1	0.53061		MERFISH
SOX6	0.994103		MERFISH
SP8	0.99653		MERFISH
SPOCK1	0.846405		MERFISH
SPTBN1	0.270989		MERFISH
ST18	0.957334		MERFISH
STK32A	0.96696		MERFISH
STMN2	0.869479		MERFISH
STXBP6	0.896488		MERFISH
SV2C	0.913315		MERFISH
SVOP	0.376944		MERFISH
SYT10	0.677198		MERFISH
SYTL5	0.970605		MERFISH
TAOK3	0.457509		MERFISH
TENM1	0.920335		MERFISH
TENM3	0.941711		MERFISH
TESPA1	0.879148		MERFISH
THSD7A	0.909335		MERFISH
TLE4	0.93728		MERFISH
TLL1	0.868337		MERFISH
TMEM132D	0.875802		MERFISH
TNNT2	0.853128		MERFISH
TOX	0.833267		MERFISH
TPBG	0.656636		MERFISH
TPD52L1	0.919216		MERFISH
TRHDE	0.958729		MERFISH
TRPC5	0.850471		MERFISH
TRPC6	0.236794		MERFISH
TRPM3	0.640875		MERFISH
TSHZ2	0.948408		MERFISH
TSIX	0.533848		MERFISH
VAV3	0.789931		MERFISH
VCAN	0.990472		MERFISH
WIF1	0.980978		MERFISH
ZBBX	0.727019		MERFISH
ZMAT4	0.859223		MERFISH
ZNF385D	0.836093		MERFISH
ZNF804A	0.917023		MERFISH
ZNF804B	0.655733		MERFISH

## Sheet: Supp Figure 6g
cell type	count	color
POD	2611	#e6acac
PEC	558	#804439
PT-S1/S2	5512	#e66a45
PT-S3	3029	#80604d
aPT	3816	#e6a267
aPT/DTL	969	#b39c50
aTAL1	536	#a8b386
C-TAL	3930	#6e8060
DCT	2452	#3b8026
CNT	1333	#45e651
C-PC	2329	#36b366
C-IC-A	1131	#ace6d8
IC-B	63	#4d7880
EC-GC	1563	#368cb3
EC-PTC	4716	#507eb3
MC	1509	#8686b3
REN	182	#504d80
VSMC	2224	#7b67e6
VSMC/P	2542	#5236b3
MYOF	3669	#ad8ae6
FIB	9794	#562680
B	459	#af86b3
PL	94	#804d80
T	1091	#e667dc
IMM_Lym	3294	#b3369f
MAC-M2	2775	#e68ac9
MDC	127	#802656
cDC	102	#e6acc7
IMM_Myl	1131	#80394f
